# Supplementary material for: Bone-derived Osterix+ osteolineage cells are a source of tumor-promoting myofibroblastic cancer-associated fibroblasts in breast cancer
Source: Nat Commun. 2026 Jun 11;17:7452. doi: 10.1038/s41467-026-73980-7 (PMC13408961; doi:10.1038/s41467-026-73980-7)
Supplement: Supplementary file 5 — Supplementary Data 3 [file 41467_2026_73980_MOESM5_ESM.xlsx]

## Sheet: res035_myCAF1-vs-all
Supplementary Data3_Header res035_myCAF1-vs-all
GO Pathways of myCAF1 (res = 0.35) top 200 upregulated genes when comparing to all other clusters.
ID	Description	GeneRatio	BgRatio	RichFactor	FoldEnrichment	zScore	pvalue	p.adjust	qvalue	geneID	Count
GO:0072001	renal system development	22/195	392/28832	0.0561224	8.29806	12.0052	3.49911e-14	1.10782e-10	8.00006e-11	Ednra/Bmp7/Spp1/Heyl/Pcsk5/Nrp1/Fmn1/Kif26b/Gcnt4/Stra6/Pdgfrb/Aldh1a2/Ass1/Ptk7/Hc/Notch1/Robo1/BC028528/Wnt11/Mme/Prdm1/Cyp26b1	22
GO:0001822	kidney development	21/195	377/28832	0.0557029	8.23603	11.6701	1.59508e-13	2.16842e-10	1.56592e-10	Ednra/Bmp7/Spp1/Heyl/Pcsk5/Nrp1/Fmn1/Kif26b/Gcnt4/Stra6/Pdgfrb/Aldh1a2/Ass1/Ptk7/Hc/Notch1/Robo1/Wnt11/Mme/Prdm1/Cyp26b1	21
GO:0007411	axon guidance	18/195	261/28832	0.0689655	10.197	12.3165	2.56641e-13	2.16842e-10	1.56592e-10	Ednra/Bmp7/Sema5a/Nrp1/Lamc3/Sema6a/Lama2/Sema7a/Gas1/Draxin/Notch1/Robo1/Bmpr1b/Sema3a/Kif5c/Ptprv/Unc5a/Slit1	18
GO:0097485	neuron projection guidance	18/195	262/28832	0.0687023	10.1581	12.2881	2.73964e-13	2.16842e-10	1.56592e-10	Ednra/Bmp7/Sema5a/Nrp1/Lamc3/Sema6a/Lama2/Sema7a/Gas1/Draxin/Notch1/Robo1/Bmpr1b/Sema3a/Kif5c/Ptprv/Unc5a/Slit1	18
GO:0060560	developmental growth involved in morphogenesis	18/195	287/28832	0.0627178	9.27322	11.6234	1.28708e-12	8.14977e-10	5.88533e-10	Tmem108/Ednra/Sema5a/Nrp1/Fmn1/Kif26b/Postn/Sema7a/Ptk7/Draxin/Notch1/Robo1/St8sia2/Wnt11/Cpne5/Sema3a/Slit1/Mt3	18
GO:0060485	mesenchyme development	18/195	329/28832	0.0547112	8.08941	10.672	1.26199e-11	6.65913e-09	4.80886e-09	Ednra/Tbx3/Htr2b/Bmp7/Sema5a/Heyl/Nrp1/Sema6a/Aldh1a2/Sema7a/Ptk7/Notch1/Rgcc/Robo1/Frzb/Wnt11/Sema3a/Hmga2	18
GO:0048762	mesenchymal cell differentiation	16/195	264/28832	0.0606061	8.96099	10.7229	3.99003e-11	1.80463e-08	1.30321e-08	Ednra/Tbx3/Htr2b/Bmp7/Sema5a/Heyl/Nrp1/Sema6a/Aldh1a2/Sema7a/Notch1/Rgcc/Frzb/Wnt11/Sema3a/Hmga2	16
GO:0048863	stem cell differentiation	16/195	304/28832	0.0526316	7.78192	9.80928	3.20709e-10	1.26921e-07	9.16553e-08	Ednra/Tbx3/Htr2b/Bmp7/Sema5a/Nrp1/Sema6a/Aldh1a2/Sema7a/Jarid2/Runx2/Shc4/Notch1/Frzb/Sema3a/Ttyh1	16
GO:0048588	developmental cell growth	15/195	286/28832	0.0524476	7.75471	9.47328	1.22719e-09	3.52048e-07	2.5423e-07	Tmem108/Ednra/Sema5a/Nrp1/Postn/Sema7a/Rgs2/Draxin/Robo1/St8sia2/Cpne5/Akap6/Sema3a/Slit1/Mt3	15
GO:0030198	extracellular matrix organization	16/195	337/28832	0.0474777	7.01989	9.17281	1.42978e-09	3.52048e-07	2.5423e-07	Mmp11/Col7a1/Sema5a/Lama2/Postn/Mmp16/Col18a1/Notch1/Rgcc/Col23a1/Col13a1/Aplp1/Egflam/Mmp10/Mkx/Mmp13	16
GO:1990138	neuron projection extension	13/195	203/28832	0.0640394	9.46864	9.99176	1.45587e-09	3.52048e-07	2.5423e-07	Tmem108/Ednra/Sema5a/Nrp1/Postn/Sema7a/Draxin/Robo1/St8sia2/Cpne5/Sema3a/Slit1/Mt3	13
GO:0003279	cardiac septum development	11/195	130/28832	0.0846154	12.5109	10.8545	1.47236e-09	3.52048e-07	2.5423e-07	Tbx3/Bmp7/Heyl/Pcsk5/Nrp1/Stra6/Ptk7/Notch1/Robo1/Wnt11/Prdm1	11
GO:0045229	external encapsulating structure organization	16/195	338/28832	0.0473373	6.99912	9.15488	1.49202e-09	3.52048e-07	2.5423e-07	Mmp11/Col7a1/Sema5a/Lama2/Postn/Mmp16/Col18a1/Notch1/Rgcc/Col23a1/Col13a1/Aplp1/Egflam/Mmp10/Mkx/Mmp13	16
GO:0043062	extracellular structure organization	16/195	339/28832	0.0471976	6.97847	9.13702	1.55675e-09	3.52048e-07	2.5423e-07	Mmp11/Col7a1/Sema5a/Lama2/Postn/Mmp16/Col18a1/Notch1/Rgcc/Col23a1/Col13a1/Aplp1/Egflam/Mmp10/Mkx/Mmp13	16
GO:0014033	neural crest cell differentiation	10/195	102/28832	0.0980392	14.4957	11.2671	1.97312e-09	4.16459e-07	3.00745e-07	Ednra/Htr2b/Bmp7/Sema5a/Nrp1/Sema6a/Aldh1a2/Sema7a/Frzb/Sema3a	10
GO:0048638	regulation of developmental growth	17/195	398/28832	0.0427136	6.31547	8.81146	2.13203e-09	4.21876e-07	3.04656e-07	Sema5a/Nrp1/Ezr/Ybx3/Sema7a/Jarid2/Rgs2/Cacna1c/Draxin/Notch1/Cpne5/Akap6/Sema3a/Hmga2/Slit1/Mt3/Sgip1	17
GO:0048705	skeletal system morphogenesis	14/195	270/28832	0.0518519	7.66663	9.08191	5.15077e-09	9.59255e-07	6.92723e-07	Bmp7/Rflna/Fmn1/Twist2/Pdgfrb/Mmp16/Runx2/Gas1/Bmpr1b/Frem1/Col13a1/Hoxb9/Cyp26b1/Mmp13	14
GO:0043010	camera-type eye development	17/195	425/28832	0.04	5.91426	8.42215	5.67728e-09	9.9857e-07	7.21114e-07	Sdk2/Tenm3/Bmp7/Nrp1/Twist2/Nes/Lamc3/Stra6/Pdgfrb/Aldh1a2/Gas1/Cacna1c/Rorb/Notch1/Thrb/Bmpr1b/Prdm1	17
GO:0014032	neural crest cell development	9/195	88/28832	0.102273	15.1217	10.9481	8.86947e-09	1.47793e-06	1.06728e-06	Ednra/Htr2b/Bmp7/Sema5a/Nrp1/Sema6a/Aldh1a2/Sema7a/Sema3a	9
GO:0001755	neural crest cell migration	8/195	62/28832	0.129032	19.0782	11.7589	9.37784e-09	1.48451e-06	1.07204e-06	Ednra/Htr2b/Bmp7/Sema5a/Nrp1/Sema6a/Sema7a/Sema3a	8
GO:0090497	mesenchymal cell migration	8/195	64/28832	0.125	18.4821	11.5534	1.21356e-08	1.82959e-06	1.32123e-06	Ednra/Htr2b/Bmp7/Sema5a/Nrp1/Sema6a/Sema7a/Sema3a	8
GO:0090596	sensory organ morphogenesis	15/195	343/28832	0.0437318	6.46602	8.40356	1.42723e-08	2.05391e-06	1.48322e-06	Sdk2/Ednra/Tbx3/Tenm3/Bmp7/Mafb/Stra6/Gas1/Ptk7/Rorb/Notch1/Frzb/Thrb/Prdm1/Cyp26b1	15
GO:0003205	cardiac chamber development	12/195	204/28832	0.0588235	8.69744	9.10435	1.64056e-08	2.25826e-06	1.63079e-06	Ednra/Tbx3/Bmp7/Heyl/Pcsk5/Nrp1/Stra6/Ptk7/Notch1/Robo1/Wnt11/Prdm1	12
GO:0048562	embryonic organ morphogenesis	15/195	348/28832	0.0431034	6.37312	8.32145	1.72963e-08	2.28167e-06	1.6477e-06	Ednra/Tbx3/Bmp7/Mafb/Twist2/Stra6/Aldh1a2/Mmp16/Runx2/Gas1/Ptk7/Notch1/Frzb/Wnt11/Hoxb9	15
GO:0050922	negative regulation of chemotaxis	7/195	45/28832	0.155556	22.9999	12.1874	2.12155e-08	2.68674e-06	1.94022e-06	Sema5a/Nrp1/Hc/Notch1/Robo1/Sema3a/Slit1	7
GO:0048864	stem cell development	9/195	99/28832	0.0909091	13.4415	10.2325	2.52083e-08	3.0696e-06	2.2167e-06	Ednra/Htr2b/Bmp7/Sema5a/Nrp1/Sema6a/Aldh1a2/Sema7a/Sema3a	9
GO:0001654	eye development	17/195	475/28832	0.0357895	5.2917	7.78269	2.90138e-08	3.34976e-06	2.41902e-06	Sdk2/Tenm3/Bmp7/Nrp1/Twist2/Nes/Lamc3/Stra6/Pdgfrb/Aldh1a2/Gas1/Cacna1c/Rorb/Notch1/Thrb/Bmpr1b/Prdm1	17
GO:0051961	negative regulation of nervous system development	11/195	173/28832	0.0635838	9.40127	9.14579	2.96252e-08	3.34976e-06	2.41902e-06	Bmp7/Sema5a/Nrp1/Id1/Draxin/Notch1/Robo1/Sema3a/Hmga2/Slit1/Mt3	11
GO:0150063	visual system development	17/195	478/28832	0.0355649	5.25849	7.74722	3.1785e-08	3.47005e-06	2.50588e-06	Sdk2/Tenm3/Bmp7/Nrp1/Twist2/Nes/Lamc3/Stra6/Pdgfrb/Aldh1a2/Gas1/Cacna1c/Rorb/Notch1/Thrb/Bmpr1b/Prdm1	17
GO:0030900	forebrain development	17/195	482/28832	0.0352697	5.21485	7.70039	3.58573e-08	3.67159e-06	2.65143e-06	Tmem108/Tbx3/Sema5a/Nrp1/Nr2f1/Aldh1a2/Sema7a/H2aj/Draxin/Notch1/Robo1/Sema3a/Hmga2/Aplp1/Kif1a/Slit1/Gria1	17
GO:0010721	negative regulation of cell development	14/195	315/28832	0.0444444	6.5714	8.20447	3.59505e-08	3.67159e-06	2.65143e-06	Bmp7/Rflna/Mafb/Sema5a/Nrp1/Ubash3b/Id1/Draxin/Notch1/Frzb/Sema3a/Hmga2/Slit1/Mt3	14
GO:0048880	sensory system development	17/195	485/28832	0.0350515	5.1826	7.66561	3.92192e-08	3.88025e-06	2.80211e-06	Sdk2/Tenm3/Bmp7/Nrp1/Twist2/Nes/Lamc3/Stra6/Pdgfrb/Aldh1a2/Gas1/Cacna1c/Rorb/Notch1/Thrb/Bmpr1b/Prdm1	17
GO:0048736	appendage development	12/195	222/28832	0.0540541	7.99224	8.63013	4.18395e-08	3.896e-06	2.81348e-06	Tbx3/Bmp7/Pcsk5/Fmn1/Aldh1a2/Runx2/Gas1/Cacna1c/Notch1/Rspo4/Aff3/Cyp26b1	12
GO:0060173	limb development	12/195	222/28832	0.0540541	7.99224	8.63013	4.18395e-08	3.896e-06	2.81348e-06	Tbx3/Bmp7/Pcsk5/Fmn1/Aldh1a2/Runx2/Gas1/Cacna1c/Notch1/Rspo4/Aff3/Cyp26b1	12
GO:0031589	cell-substrate adhesion	15/195	376/28832	0.0398936	5.89853	7.88962	4.79218e-08	4.18224e-06	3.02019e-06	Spock1/Spp1/Pcsk5/Nrp1/Fmn1/Itga1/Postn/Notch1/Edil3/Frem1/Cdh13/Itga10/Col13a1/Ttyh1/Egflam	15
GO:0035107	appendage morphogenesis	11/195	182/28832	0.0604396	8.93638	8.86297	4.99062e-08	4.18224e-06	3.02019e-06	Tbx3/Bmp7/Pcsk5/Fmn1/Aldh1a2/Runx2/Gas1/Cacna1c/Notch1/Aff3/Cyp26b1	11
GO:0035108	limb morphogenesis	11/195	182/28832	0.0604396	8.93638	8.86297	4.99062e-08	4.18224e-06	3.02019e-06	Tbx3/Bmp7/Pcsk5/Fmn1/Aldh1a2/Runx2/Gas1/Cacna1c/Notch1/Aff3/Cyp26b1	11
GO:0050678	regulation of epithelial cell proliferation	16/195	434/28832	0.0368664	5.45093	7.70965	5.01974e-08	4.18224e-06	3.02019e-06	Ednra/Htr2b/Sema5a/Twist2/Aldh1a2/Runx2/Gas1/Col18a1/Id1/Notch1/Rgcc/Robo1/Ptprn/Cdh13/Hmga2/Jaml	16
GO:0007389	pattern specification process	17/195	500/28832	0.034	5.02712	7.49591	6.0784e-08	4.93442e-06	3.56337e-06	Ednra/Tbx3/Bmp7/Mafb/Heyl/Pcsk5/Nrp1/Nr2f1/Aldh1a2/Gas1/Notch1/Robo1/Wnt11/Bmpr1b/Sema3a/Hoxb9/Cyp26b1	17
GO:0003002	regionalization	16/195	452/28832	0.0353982	5.23386	7.48656	8.74869e-08	6.92459e-06	5.00057e-06	Ednra/Tbx3/Mafb/Heyl/Pcsk5/Nrp1/Nr2f1/Aldh1a2/Gas1/Notch1/Robo1/Wnt11/Bmpr1b/Sema3a/Hoxb9/Cyp26b1	16
GO:0030308	negative regulation of cell growth	11/195	195/28832	0.0564103	8.34062	8.4873	1.00873e-07	7.74297e-06	5.59156e-06	Serpine2/Sema5a/Nrp1/Gas1/Rgs2/Draxin/Frzb/Wnt11/Sema3a/Slit1/Mt3	11
GO:0050679	positive regulation of epithelial cell proliferation	12/195	241/28832	0.0497925	7.36214	8.18429	1.02718e-07	7.74297e-06	5.59156e-06	Htr2b/Sema5a/Twist2/Runx2/Gas1/Col18a1/Id1/Notch1/Ptprn/Cdh13/Hmga2/Jaml	12
GO:0003151	outflow tract morphogenesis	8/195	88/28832	0.0909091	13.4415	9.64547	1.53457e-07	1.12987e-05	8.15932e-06	Ednra/Tbx3/Bmp7/Heyl/Nrp1/Notch1/Robo1/Wnt11	8
GO:0003281	ventricular septum development	8/195	89/28832	0.0898876	13.2905	9.58254	1.67644e-07	1.17094e-05	8.45591e-06	Tbx3/Heyl/Stra6/Ptk7/Notch1/Robo1/Wnt11/Prdm1	8
GO:0006935	chemotaxis	16/195	475/28832	0.0336842	4.98043	7.21821	1.71291e-07	1.17094e-05	8.45591e-06	Ednra/Spp1/Sema5a/Nrp1/Itga1/Pdgfrb/Sema7a/Hc/Notch1/Robo1/Cdh13/Sema3a/Pla2g7/Hoxb9/Slit1/Jaml	16
GO:0030517	negative regulation of axon extension	6/195	37/28832	0.162162	23.9767	11.5402	1.73009e-07	1.17094e-05	8.45591e-06	Sema5a/Nrp1/Draxin/Sema3a/Slit1/Mt3	6
GO:0045926	negative regulation of growth	12/195	253/28832	0.0474308	7.01295	7.92698	1.73829e-07	1.17094e-05	8.45591e-06	Serpine2/Sema5a/Nrp1/Jarid2/Gas1/Rgs2/Draxin/Frzb/Wnt11/Sema3a/Slit1/Mt3	12
GO:0050768	negative regulation of neurogenesis	10/195	163/28832	0.0613497	9.07095	8.52698	1.78614e-07	1.17112e-05	8.45723e-06	Bmp7/Sema5a/Nrp1/Id1/Draxin/Notch1/Sema3a/Hmga2/Slit1/Mt3	10
GO:0042330	taxis	16/195	477/28832	0.033543	4.95954	7.1957	1.81254e-07	1.17112e-05	8.45723e-06	Ednra/Spp1/Sema5a/Nrp1/Itga1/Pdgfrb/Sema7a/Hc/Notch1/Robo1/Cdh13/Sema3a/Pla2g7/Hoxb9/Slit1/Jaml	16
GO:0060973	cell migration involved in heart development	5/195	20/28832	0.25	36.9641	13.2764	1.91912e-07	1.21519e-05	8.77543e-06	Ednra/Bmp7/Nrp1/Pdgfrb/Notch1	5
GO:0032963	collagen metabolic process	9/195	127/28832	0.0708661	10.478	8.83332	2.19359e-07	1.36175e-05	9.8338e-06	Mmp11/Pdgfrb/Mmp16/Id1/Notch1/Rgcc/Mmp10/Mkx/Mmp13	9
GO:0048843	negative regulation of axon extension involved in axon guidance	4/195	11/28832	0.363636	53.766	14.4437	6.45139e-07	3.91462e-05	2.82693e-05	Sema5a/Nrp1/Sema3a/Slit1	4
GO:0030326	embryonic limb morphogenesis	9/195	145/28832	0.062069	9.17729	8.14581	6.75825e-07	3.91462e-05	2.82693e-05	Tbx3/Bmp7/Aldh1a2/Runx2/Gas1/Cacna1c/Notch1/Aff3/Cyp26b1	9
GO:0035113	embryonic appendage morphogenesis	9/195	145/28832	0.062069	9.17729	8.14581	6.75825e-07	3.91462e-05	2.82693e-05	Tbx3/Bmp7/Aldh1a2/Runx2/Gas1/Cacna1c/Notch1/Aff3/Cyp26b1	9
GO:0050920	regulation of chemotaxis	11/195	236/28832	0.0466102	6.89161	7.4993	6.81088e-07	3.91462e-05	2.82693e-05	Ednra/Sema5a/Nrp1/Pdgfrb/Hc/Notch1/Robo1/Cdh13/Sema3a/Pla2g7/Slit1	11
GO:0045860	positive regulation of protein kinase activity	12/195	288/28832	0.0416667	6.16068	7.26322	6.92415e-07	3.91462e-05	2.82693e-05	Cd40/Htr2b/Adra2a/Tcim/Mmd/Pdgfrb/Rgcc/Robo1/Pde5a/Ereg/Hmga2/Mt3	12
GO:0060562	epithelial tube morphogenesis	14/195	403/28832	0.0347395	5.13645	6.90054	7.19226e-07	3.99486e-05	2.88487e-05	Ednra/Tbx3/Bmp7/Sema5a/Nrp1/Fmn1/Kif26b/Aldh1a2/Ptk7/Notch1/Robo1/BC028528/Wnt11/Hmga2	14
GO:0050767	regulation of neurogenesis	15/195	473/28832	0.0317125	4.68889	6.6752	8.97637e-07	4.89986e-05	3.53842e-05	Serpine2/Bmp7/Sema5a/Heyl/Nrp1/Sema7a/Id1/Draxin/Notch1/Robo1/Sema3a/Mme/Hmga2/Slit1/Mt3	15
GO:0061035	regulation of cartilage development	7/195	77/28832	0.0909091	13.4415	9.02079	9.36711e-07	5.02649e-05	3.62986e-05	Rflna/Runx2/Trps1/Frzb/Thrb/Bmpr1b/Mkx	7
GO:0071902	positive regulation of protein serine/threonine kinase activity	9/195	153/28832	0.0588235	8.69744	7.87759	1.06038e-06	5.51835e-05	3.98506e-05	Cd40/Htr2b/Adra2a/Tcim/Pdgfrb/Rgcc/Robo1/Pde5a/Hmga2	9
GO:0033674	positive regulation of kinase activity	12/195	300/28832	0.04	5.91426	7.0605	1.06323e-06	5.51835e-05	3.98506e-05	Cd40/Htr2b/Adra2a/Tcim/Mmd/Pdgfrb/Rgcc/Robo1/Pde5a/Ereg/Hmga2/Mt3	12
GO:0003272	endocardial cushion formation	5/195	28/28832	0.178571	26.4029	11.0974	1.16422e-06	5.94502e-05	4.29317e-05	Tbx3/Bmp7/Heyl/Notch1/Robo1	5
GO:0060976	coronary vasculature development	7/195	80/28832	0.0875	12.9374	8.82278	1.21641e-06	6.11296e-05	4.41445e-05	Pcsk5/Nrp1/Pdgfrb/Ptk7/Notch1/Robo1/Prdm1	7
GO:0003231	cardiac ventricle development	9/195	156/28832	0.0576923	8.53018	7.78201	1.24694e-06	6.16845e-05	4.45452e-05	Ednra/Tbx3/Heyl/Stra6/Ptk7/Notch1/Robo1/Wnt11/Prdm1	9
GO:0048640	negative regulation of developmental growth	8/195	116/28832	0.0689655	10.197	8.19023	1.29086e-06	6.28747e-05	4.54047e-05	Sema5a/Nrp1/Jarid2/Rgs2/Draxin/Sema3a/Slit1/Mt3	8
GO:0010977	negative regulation of neuron projection development	9/195	160/28832	0.05625	8.31692	7.65849	1.53933e-06	7.38413e-05	5.33243e-05	Spock1/Sema5a/Nrp1/Nr2f1/Draxin/Cspg4/Sema3a/Slit1/Mt3	9
GO:0048706	embryonic skeletal system development	9/195	161/28832	0.0559006	8.26527	7.62828	1.62105e-06	7.66008e-05	5.5317e-05	Ednra/Bmp7/Pcsk5/Twist2/Mmp16/Runx2/Gas1/Wnt11/Hoxb9	9
GO:0071526	semaphorin-plexin signaling pathway	6/195	54/28832	0.111111	16.4285	9.36426	1.74703e-06	8.13396e-05	5.87391e-05	Ednra/Sema5a/Nrp1/Sema6a/Sema7a/Sema3a	6
GO:0060411	cardiac septum morphogenesis	7/195	85/28832	0.0823529	12.1764	8.51528	1.83695e-06	8.42865e-05	6.08672e-05	Tbx3/Bmp7/Heyl/Nrp1/Notch1/Robo1/Wnt11	7
GO:0030323	respiratory tube development	11/195	262/28832	0.0419847	6.20771	6.98757	1.89132e-06	8.55419e-05	6.17738e-05	Pcsk5/Stra6/Pdgfrb/Aldh1a2/Ptk7/Id1/Notch1/Thrb/Wnt11/Mme/Hmga2	11
GO:0030325	adrenal gland development	5/195	31/28832	0.16129	23.8478	10.5028	1.97987e-06	8.74326e-05	6.31391e-05	Stra6/Pdgfrb/Dkk3/Wnt11/Hmga2	5
GO:0048844	artery morphogenesis	7/195	86/28832	0.0813953	12.0348	8.45686	1.98836e-06	8.74326e-05	6.31391e-05	Ednra/Nrp1/Stra6/Pdgfrb/Notch1/Wnt11/Prdm1	7
GO:0007162	negative regulation of cell adhesion	12/195	322/28832	0.0372671	5.51018	6.71593	2.21872e-06	9.62255e-05	6.94889e-05	Serpine2/Spock1/Sema5a/Sema6a/Postn/Pag1/Ass1/Ubash3b/Notch1/Rgcc/Pde5a/Cdh13	12
GO:0061437	renal system vasculature development	5/195	32/28832	0.15625	23.1026	10.323	2.33367e-06	9.85119e-05	7.11401e-05	Ednra/Bmp7/Nrp1/Pdgfrb/Notch1	5
GO:0061440	kidney vasculature development	5/195	32/28832	0.15625	23.1026	10.323	2.33367e-06	9.85119e-05	7.11401e-05	Ednra/Bmp7/Nrp1/Pdgfrb/Notch1	5
GO:0032330	regulation of chondrocyte differentiation	6/195	57/28832	0.105263	15.5638	9.08215	2.41368e-06	0.000100549	7.26109e-05	Rflna/Runx2/Trps1/Thrb/Bmpr1b/Mkx	6
GO:0060840	artery development	8/195	127/28832	0.0629921	9.31379	7.74828	2.55641e-06	0.000105112	7.5906e-05	Ednra/Nrp1/Stra6/Pdgfrb/Notch1/Robo1/Wnt11/Prdm1	8
GO:0031345	negative regulation of cell projection organization	10/195	220/28832	0.0454545	6.72075	7.02867	2.76771e-06	0.000110919	8.00994e-05	Spock1/Sema5a/Nrp1/Nr2f1/Id1/Draxin/Cspg4/Sema3a/Slit1/Mt3	10
GO:0048639	positive regulation of developmental growth	10/195	220/28832	0.0454545	6.72075	7.02867	2.76771e-06	0.000110919	8.00994e-05	Sema5a/Nrp1/Ezr/Ybx3/Sema7a/Notch1/Cpne5/Akap6/Hmga2/Sgip1	10
GO:0050771	negative regulation of axonogenesis	6/195	59/28832	0.101695	15.0362	8.90569	2.96352e-06	0.000117281	8.46943e-05	Sema5a/Nrp1/Draxin/Sema3a/Slit1/Mt3	6
GO:0001558	regulation of cell growth	14/195	456/28832	0.0307018	4.53945	6.28675	3.05026e-06	0.000119224	8.60969e-05	Serpine2/Sema5a/Nrp1/Sema7a/Gas1/Rgs2/Draxin/Frzb/Wnt11/Cpne5/Akap6/Sema3a/Slit1/Mt3	14
GO:0072132	mesenchyme morphogenesis	6/195	60/28832	0.1	14.7856	8.82066	3.27438e-06	0.000126423	9.1296e-05	Tbx3/Bmp7/Heyl/Notch1/Robo1/Wnt11	6
GO:0061448	connective tissue development	12/195	335/28832	0.0358209	5.29635	6.52688	3.33275e-06	0.000127126	9.18038e-05	Bmp7/Rflna/Pdgfrb/Runx2/Trps1/Notch1/Frzb/Thrb/Bmpr1b/Hmga2/Mkx/Mmp13	12
GO:0048675	axon extension	8/195	132/28832	0.0606061	8.96099	7.56479	3.41254e-06	0.00012862	9.28826e-05	Ednra/Sema5a/Nrp1/Sema7a/Draxin/Sema3a/Slit1/Mt3	8
GO:0072006	nephron development	9/195	180/28832	0.05	7.39282	7.09961	4.0608e-06	0.000151253	0.000109227	Ednra/Bmp7/Heyl/Fmn1/Kif26b/Pdgfrb/Hc/Notch1/Wnt11	9
GO:0048841	regulation of axon extension involved in axon guidance	4/195	17/28832	0.235294	34.7897	11.4996	4.50706e-06	0.000165923	0.000119821	Sema5a/Nrp1/Sema3a/Slit1	4
GO:0051347	positive regulation of transferase activity	12/195	348/28832	0.0344828	5.0985	6.34742	4.91347e-06	0.000176844	0.000127707	Cd40/Htr2b/Adra2a/Tcim/Mmd/Pdgfrb/Rgcc/Robo1/Pde5a/Ereg/Hmga2/Mt3	12
GO:0010810	regulation of cell-substrate adhesion	10/195	235/28832	0.0425532	6.29176	6.72136	4.97128e-06	0.000176844	0.000127707	Spock1/Spp1/Pcsk5/Nrp1/Fmn1/Postn/Notch1/Edil3/Cdh13/Egflam	10
GO:0051216	cartilage development	10/195	235/28832	0.0425532	6.29176	6.72136	4.97128e-06	0.000176844	0.000127707	Bmp7/Rflna/Runx2/Trps1/Frzb/Thrb/Bmpr1b/Hmga2/Mkx/Mmp13	10
GO:0045859	regulation of protein kinase activity	14/195	477/28832	0.0293501	4.3396	6.06907	5.10896e-06	0.000179722	0.000129786	Cd40/Htr2b/Adra2a/Tcim/Mmd/Pdgfrb/Rgs2/Ubash3b/Rgcc/Robo1/Pde5a/Ereg/Hmga2/Mt3	14
GO:0060541	respiratory system development	11/195	293/28832	0.0375427	5.55092	6.46096	5.52305e-06	0.000192154	0.000138763	Stra6/Pdgfrb/Aldh1a2/Ass1/Ptk7/Id1/Notch1/Thrb/Wnt11/Mme/Hmga2	11
GO:0030516	regulation of axon extension	7/195	102/28832	0.0686275	10.147	7.63651	6.23895e-06	0.000214701	0.000155046	Sema5a/Nrp1/Sema7a/Draxin/Sema3a/Slit1/Mt3	7
GO:0003203	endocardial cushion morphogenesis	5/195	39/28832	0.128205	18.956	9.25935	6.42086e-06	0.000218585	0.000157851	Tbx3/Bmp7/Heyl/Notch1/Robo1	5
GO:0072089	stem cell proliferation	8/195	149/28832	0.0536913	7.9386	7.00706	8.36454e-06	0.000281725	0.000203447	Tbx3/Nes/Runx2/Notch1/Wnt11/Septin4/Hmga2/Ttyh1	8
GO:0003184	pulmonary valve morphogenesis	4/195	20/28832	0.2	29.5713	10.5473	9.03036e-06	0.000300949	0.000217329	Heyl/Stra6/Notch1/Robo1	4
GO:0001763	morphogenesis of a branching structure	10/195	252/28832	0.0396825	5.86732	6.40387	9.17447e-06	0.000302566	0.000218497	Ednra/Tbx3/Bmp7/Sema5a/Nrp1/Notch1/Sema3a/Hmga2/Col13a1/Prdm1	10
GO:0048592	eye morphogenesis	9/195	202/28832	0.0445545	6.58766	6.57625	1.03218e-05	0.000336896	0.000243288	Sdk2/Tenm3/Bmp7/Stra6/Gas1/Rorb/Notch1/Thrb/Prdm1	9
GO:0071900	regulation of protein serine/threonine kinase activity	10/195	257/28832	0.0389105	5.75317	6.31597	1.08848e-05	0.000351644	0.000253939	Cd40/Htr2b/Adra2a/Tcim/Pdgfrb/Rgs2/Rgcc/Robo1/Pde5a/Hmga2	10
GO:0003206	cardiac chamber morphogenesis	8/195	155/28832	0.0516129	7.6313	6.83095	1.11662e-05	0.000357092	0.000257873	Ednra/Tbx3/Bmp7/Heyl/Nrp1/Notch1/Robo1/Wnt11	8
GO:0030324	lung development	10/195	259/28832	0.03861	5.70874	6.28145	1.16422e-05	0.000368591	0.000266176	Stra6/Pdgfrb/Aldh1a2/Ptk7/Id1/Notch1/Thrb/Wnt11/Mme/Hmga2	10
GO:0048846	axon extension involved in axon guidance	4/195	22/28832	0.181818	26.883	10.0216	1.34904e-05	0.000418731	0.000302385	Sema5a/Nrp1/Sema3a/Slit1	4
GO:1902284	neuron projection extension involved in neuron projection guidance	4/195	22/28832	0.181818	26.883	10.0216	1.34904e-05	0.000418731	0.000302385	Sema5a/Nrp1/Sema3a/Slit1	4
GO:0060349	bone morphogenesis	7/195	116/28832	0.0603448	8.92237	7.05514	1.45477e-05	0.000447165	0.000322918	Mmp16/Runx2/Bmpr1b/Frem1/Col13a1/Cyp26b1/Mmp13	7
GO:0032835	glomerulus development	6/195	79/28832	0.0759494	11.2296	7.51301	1.6344e-05	0.000493677	0.000356507	Ednra/Bmp7/Heyl/Pdgfrb/Hc/Notch1	6
GO:0035136	forelimb morphogenesis	5/195	47/28832	0.106383	15.7294	8.33939	1.63727e-05	0.000493677	0.000356507	Tbx3/Fmn1/Aldh1a2/Runx2/Cacna1c	5
GO:0050807	regulation of synapse organization	12/195	393/28832	0.0305344	4.5147	5.7891	1.66059e-05	0.000495983	0.000358173	Adgrl3/Fcgr2b/Tanc1/Cttnbp2/Sema7a/Robo1/St8sia2/Sparcl1/Zfp804a/Cacna2d3/Kif1a/Slit1	12
GO:0003012	muscle system process	13/195	461/28832	0.0281996	4.16949	5.6609	1.70432e-05	0.000499065	0.000360398	Ednra/Tbx3/Htr2b/Adra2a/Jarid2/Rgs2/Cacna1c/Notch1/Pde5a/Fbxo32/Bdkrb2/Akap6/Chrna1	13
GO:0006939	smooth muscle contraction	7/195	119/28832	0.0588235	8.69744	6.94326	1.7182e-05	0.000499065	0.000360398	Ednra/Tbx3/Htr2b/Adra2a/Rgs2/Cacna1c/Bdkrb2	7
GO:0061387	regulation of extent of cell growth	7/195	119/28832	0.0588235	8.69744	6.94326	1.7182e-05	0.000499065	0.000360398	Sema5a/Nrp1/Sema7a/Draxin/Sema3a/Slit1/Mt3	7
GO:0060041	retina development in camera-type eye	9/195	217/28832	0.0414747	6.13229	6.26221	1.82618e-05	0.000521482	0.000376586	Sdk2/Nrp1/Lamc3/Pdgfrb/Rorb/Notch1/Thrb/Bmpr1b/Prdm1	9
GO:0070372	regulation of ERK1 and ERK2 cascade	11/195	333/28832	0.033033	4.88415	5.88283	1.82832e-05	0.000521482	0.000376586	Ednra/Htr2b/Nrp1/Ezr/Pdgfrb/Sema6a/Sema7a/Notch1/Cnksr3/Dusp9/Mt3	11
GO:0003177	pulmonary valve development	4/195	24/28832	0.166667	24.6427	9.56159	1.93901e-05	0.000548117	0.000395821	Heyl/Stra6/Notch1/Robo1	4
GO:0048593	camera-type eye morphogenesis	8/195	168/28832	0.047619	7.04078	6.47982	2.00252e-05	0.00056106	0.000405167	Sdk2/Tenm3/Bmp7/Stra6/Rorb/Notch1/Thrb/Prdm1	8
GO:0050803	regulation of synapse structure or activity	12/195	401/28832	0.0299252	4.42463	5.69867	2.02497e-05	0.000561866	0.00040575	Adgrl3/Fcgr2b/Tanc1/Cttnbp2/Sema7a/Robo1/St8sia2/Sparcl1/Zfp804a/Cacna2d3/Kif1a/Slit1	12
GO:0060326	cell chemotaxis	11/195	337/28832	0.0326409	4.82617	5.83014	2.04089e-05	0.000561866	0.00040575	Ednra/Spp1/Sema5a/Nrp1/Itga1/Pdgfrb/Hc/Notch1/Pla2g7/Hoxb9/Jaml	11
GO:0003300	cardiac muscle hypertrophy	7/195	123/28832	0.0569106	8.41459	6.80008	2.1296e-05	0.000581234	0.000419736	Htr2b/Jarid2/Rgs2/Notch1/Pde5a/Fbxo32/Akap6	7
GO:0010611	regulation of cardiac muscle hypertrophy	6/195	84/28832	0.0714286	10.5612	7.24153	2.32412e-05	0.000628904	0.000454161	Jarid2/Rgs2/Notch1/Pde5a/Fbxo32/Akap6	6
GO:0001837	epithelial to mesenchymal transition	8/195	172/28832	0.0465116	6.87704	6.37923	2.37189e-05	0.000636391	0.000459568	Ednra/Tbx3/Bmp7/Heyl/Notch1/Rgcc/Wnt11/Hmga2	8
GO:0002062	chondrocyte differentiation	7/195	127/28832	0.0551181	8.14957	6.66325	2.61905e-05	0.000690992	0.000498998	Rflna/Runx2/Trps1/Thrb/Bmpr1b/Hmga2/Mkx	7
GO:0014897	striated muscle hypertrophy	7/195	127/28832	0.0551181	8.14957	6.66325	2.61905e-05	0.000690992	0.000498998	Htr2b/Jarid2/Rgs2/Notch1/Pde5a/Fbxo32/Akap6	7
GO:1904888	cranial skeletal system development	6/195	86/28832	0.0697674	10.3156	7.13926	2.65828e-05	0.00069475	0.000501711	Ednra/Twist2/Mmp16/Runx2/Gas1/Frem1	6
GO:0050770	regulation of axonogenesis	8/195	175/28832	0.0457143	6.75915	6.30588	2.685e-05	0.00069475	0.000501711	Sema5a/Nrp1/Sema7a/Draxin/Robo1/Sema3a/Slit1/Mt3	8
GO:0003197	endocardial cushion development	5/195	52/28832	0.0961538	14.217	7.87175	2.69912e-05	0.00069475	0.000501711	Tbx3/Bmp7/Heyl/Notch1/Robo1	5
GO:0014743	regulation of muscle hypertrophy	6/195	87/28832	0.0689655	10.197	7.08937	2.83926e-05	0.000724927	0.000523504	Jarid2/Rgs2/Notch1/Pde5a/Fbxo32/Akap6	6
GO:0014896	muscle hypertrophy	7/195	129/28832	0.0542636	8.02322	6.59706	2.89646e-05	0.000733615	0.000529777	Htr2b/Jarid2/Rgs2/Notch1/Pde5a/Fbxo32/Akap6	7
GO:0060412	ventricular septum morphogenesis	5/195	53/28832	0.0943396	13.9487	7.78593	2.96401e-05	0.000744768	0.000537831	Tbx3/Heyl/Notch1/Robo1/Wnt11	5
GO:0043534	blood vessel endothelial cell migration	7/195	130/28832	0.0538462	7.9615	6.5645	3.04397e-05	0.000758289	0.000547596	Cd40/Nrp1/Amotl1/Col18a1/Notch1/Rgcc/Robo1	7
GO:0042692	muscle cell differentiation	13/195	488/28832	0.0266393	3.9388	5.40297	3.07759e-05	0.000758289	0.000547596	Ednra/Tbx3/Tanc1/Megf10/Pdgfrb/Lama2/Rgs2/Syne1/Notch1/Akap6/Ereg/Cd53/Cyp26b1	13
GO:0098742	cell-cell adhesion via plasma-membrane adhesion molecules	9/195	232/28832	0.0387931	5.73581	5.97638	3.08968e-05	0.000758289	0.000547596	Sdk2/Adgrl3/Tenm3/Cadm4/Robo1/Sparcl1/Cdh13/Cadm2/Jaml	9
GO:0014075	response to amine	5/195	55/28832	0.0909091	13.4415	7.62104	3.554e-05	0.000865536	0.000625044	Ednra/Htr2b/Ass1/Rgs2/Gria1	5
GO:0007160	cell-matrix adhesion	9/195	240/28832	0.0375	5.54462	5.83397	4.0239e-05	0.000972494	0.000702283	Pcsk5/Nrp1/Fmn1/Itga1/Postn/Frem1/Cdh13/Itga10/Col13a1	9
GO:0070371	ERK1 and ERK2 cascade	11/195	364/28832	0.0302198	4.46819	5.49488	4.12028e-05	0.000988242	0.000713656	Ednra/Htr2b/Nrp1/Ezr/Pdgfrb/Sema6a/Sema7a/Notch1/Cnksr3/Dusp9/Mt3	11
GO:0043542	endothelial cell migration	9/195	241/28832	0.0373444	5.52161	5.81661	4.15592e-05	0.000989297	0.000714417	Cd40/Sema5a/Nrp1/Amotl1/Col18a1/Notch1/Rgcc/Robo1/Cdh13	9
GO:0003007	heart morphogenesis	10/195	301/28832	0.0332226	4.91217	5.63023	4.20166e-05	0.000989873	0.000714833	Ednra/Tbx3/Htr2b/Bmp7/Heyl/Nrp1/Aldh1a2/Notch1/Robo1/Wnt11	10
GO:0007350	blastoderm segmentation	4/195	29/28832	0.137931	20.394	8.62245	4.22087e-05	0.000989873	0.000714833	Ednra/Tbx3/Nrp1/Sema3a	4
GO:0001649	osteoblast differentiation	9/195	243/28832	0.037037	5.47616	5.7822	4.43097e-05	0.0010315	0.000744897	Bmp7/Spp1/Twist2/Runx2/Rorb/Id1/Notch1/Wnt11/Bmpr1b	9
GO:0060385	axonogenesis involved in innervation	3/195	11/28832	0.272727	40.3245	10.7644	4.82969e-05	0.00111144	0.000802621	Ednra/Nrp1/Sema3a	3
GO:0072012	glomerulus vasculature development	4/195	30/28832	0.133333	19.7142	8.4626	4.84455e-05	0.00111144	0.000802621	Ednra/Bmp7/Pdgfrb/Notch1	4
GO:0031214	biomineral tissue development	8/195	191/28832	0.0418848	6.19294	5.94182	5.00088e-05	0.00113161	0.000817191	Bmp7/Rflna/Spp1/Runx2/Notch1/Wnt11/Bmpr1b/Mmp13	8
GO:2000351	regulation of endothelial cell apoptotic process	5/195	59/28832	0.0847458	12.5302	7.31567	5.00398e-05	0.00113161	0.000817191	Cd40/Sema5a/Col18a1/Id1/Rgcc	5
GO:0006688	glycosphingolipid biosynthetic process	4/195	31/28832	0.129032	19.0782	8.3103	5.53293e-05	0.00124236	0.000897165	St6galnac3/A4galt/St8sia2/Fut4	4
GO:0030282	bone mineralization	7/195	143/28832	0.048951	7.23773	6.1705	5.5943e-05	0.00124729	0.000900728	Bmp7/Rflna/Spp1/Runx2/Wnt11/Bmpr1b/Mmp13	7
GO:0035296	regulation of tube diameter	8/195	195/28832	0.0410256	6.0659	5.85725	5.78683e-05	0.0012723	0.000918787	Ednra/Htr2b/Adra2a/Itga1/Rgs2/Cacna1c/Pde5a/Bdkrb2	8
GO:0097746	blood vessel diameter maintenance	8/195	195/28832	0.0410256	6.0659	5.85725	5.78683e-05	0.0012723	0.000918787	Ednra/Htr2b/Adra2a/Itga1/Rgs2/Cacna1c/Pde5a/Bdkrb2	8
GO:0010811	positive regulation of cell-substrate adhesion	7/195	144/28832	0.0486111	7.18746	6.14225	5.84689e-05	0.00127664	0.00092192	Spp1/Pcsk5/Nrp1/Fmn1/Edil3/Cdh13/Egflam	7
GO:0008593	regulation of Notch signaling pathway	6/195	99/28832	0.0606061	8.96099	6.54754	5.89143e-05	0.00127755	0.00092258	Bmp7/Tcim/Postn/Notch1/Robo1/Enho	6
GO:0035150	regulation of tube size	8/195	196/28832	0.0408163	6.03496	5.83648	5.99861e-05	0.00129195	0.000932974	Ednra/Htr2b/Adra2a/Itga1/Rgs2/Cacna1c/Pde5a/Bdkrb2	8
GO:0007219	Notch signaling pathway	8/195	197/28832	0.0406091	6.00432	5.81585	6.21679e-05	0.00132989	0.000960375	Bmp7/Heyl/Tcim/Postn/Notch1/Robo1/Enho/Ttyh1	8
GO:0043535	regulation of blood vessel endothelial cell migration	6/195	101/28832	0.0594059	8.78355	6.46616	6.58929e-05	0.00140011	0.00101109	Cd40/Nrp1/Amotl1/Col18a1/Notch1/Rgcc	6
GO:0060070	canonical Wnt signaling pathway	10/195	319/28832	0.031348	4.635	5.38718	6.82333e-05	0.0014313	0.00103361	Ednra/Sema5a/Nkd2/Dkk3/Ptk7/Draxin/Notch1/Frzb/Rspo4/Wnt11	10
GO:0071300	cellular response to retinoic acid	5/195	63/28832	0.0793651	11.7346	7.03848	6.87351e-05	0.0014313	0.00103361	Brinp3/Aldh1a2/Ptk7/Rorb/Cyp26b1	5
GO:0072577	endothelial cell apoptotic process	5/195	63/28832	0.0793651	11.7346	7.03848	6.87351e-05	0.0014313	0.00103361	Cd40/Sema5a/Col18a1/Id1/Rgcc	5
GO:0030278	regulation of ossification	7/195	148/28832	0.0472973	6.99321	6.0319	6.95241e-05	0.0014313	0.00103361	Bmp7/Rflna/Runx2/Notch1/Thrb/Bmpr1b/Mkx	7
GO:0043406	positive regulation of MAP kinase activity	6/195	102/28832	0.0588235	8.69744	6.42631	6.96213e-05	0.0014313	0.00103361	Cd40/Htr2b/Adra2a/Pdgfrb/Robo1/Pde5a	6
GO:0043954	cellular component maintenance	6/195	103/28832	0.0582524	8.61299	6.38701	7.3516e-05	0.00150162	0.00108439	Adgrl3/Fcgr2b/Tanc1/Dgkz/Sema3a/Zfp804a	6
GO:0048608	reproductive structure development	11/195	389/28832	0.0282776	4.18103	5.21241	7.46829e-05	0.00151568	0.00109454	Serpine2/Tbx3/Bmp7/Stra6/Ybx3/Notch1/Ptprn/Bmpr1b/Ereg/Sema3a/Hmga2	11
GO:0048565	digestive tract development	7/195	150/28832	0.0466667	6.89997	5.97825	7.56598e-05	0.00152573	0.0011018	Pcsk5/Stra6/Aldh1a2/Ass1/Notch1/Wnt11/Prdm1	7
GO:0045927	positive regulation of growth	10/195	324/28832	0.0308642	4.56347	5.32287	7.76062e-05	0.00155507	0.00112299	Sema5a/Nrp1/Ezr/Ybx3/Sema7a/Notch1/Cpne5/Akap6/Hmga2/Sgip1	10
GO:0060828	regulation of canonical Wnt signaling pathway	9/195	262/28832	0.0343511	5.07904	5.47314	7.90457e-05	0.00157395	0.00113663	Sema5a/Nkd2/Dkk3/Ptk7/Draxin/Notch1/Frzb/Rspo4/Wnt11	9
GO:0008045	motor neuron axon guidance	4/195	34/28832	0.117647	17.3949	7.89314	8.02666e-05	0.00157841	0.00113984	Nrp1/Sema3a/Kif5c/Slit1	4
GO:0060384	innervation	4/195	34/28832	0.117647	17.3949	7.89314	8.02666e-05	0.00157841	0.00113984	Serpine2/Ednra/Nrp1/Sema3a	4
GO:0007229	integrin-mediated signaling pathway	6/195	105/28832	0.0571429	8.44894	6.30997	8.18264e-05	0.00159915	0.00115482	Pcsk5/Nrp1/Itga1/Lama2/Sema7a/Itga10	6
GO:0061458	reproductive system development	11/195	394/28832	0.0279188	4.12797	5.15875	8.36307e-05	0.00162439	0.00117304	Serpine2/Tbx3/Bmp7/Stra6/Ybx3/Notch1/Ptprn/Bmpr1b/Ereg/Sema3a/Hmga2	11
GO:0030947	regulation of vascular endothelial growth factor receptor signaling pathway	4/195	35/28832	0.114286	16.8979	7.76574	9.01461e-05	0.00172269	0.00124403	Cadm4/Nrp1/Robo1/Mt3	4
GO:0006936	muscle contraction	10/195	330/28832	0.030303	4.4805	5.2474	9.0277e-05	0.00172269	0.00124403	Ednra/Tbx3/Htr2b/Adra2a/Rgs2/Cacna1c/Pde5a/Bdkrb2/Akap6/Chrna1	10
GO:0035924	cellular response to vascular endothelial growth factor stimulus	6/195	107/28832	0.0560748	8.29101	6.23495	9.08684e-05	0.00172269	0.00124403	Cadm4/Nrp1/Pdgfrb/Sema6a/Notch1/Robo1	6
GO:0072091	regulation of stem cell proliferation	6/195	107/28832	0.0560748	8.29101	6.23495	9.08684e-05	0.00172269	0.00124403	Tbx3/Runx2/Notch1/Wnt11/Septin4/Hmga2	6
GO:0035270	endocrine system development	7/195	155/28832	0.0451613	6.67739	5.84832	9.29528e-05	0.00175172	0.001265	Ednra/Stra6/Pdgfrb/Aldh1a2/Dkk3/Wnt11/Hmga2	7
GO:0016055	Wnt signaling pathway	12/195	474/28832	0.0253165	3.7432	4.96927	0.00010085	0.00187874	0.00135673	Ednra/Sema5a/Nkd2/Dkk3/Ptk7/Amotl1/Draxin/Notch1/Frzb/Rspo4/Wnt11/Hmga2	12
GO:0035115	embryonic forelimb morphogenesis	4/195	36/28832	0.111111	16.4285	7.6435	0.00010088	0.00187874	0.00135673	Tbx3/Aldh1a2/Runx2/Cacna1c	4
GO:0030111	regulation of Wnt signaling pathway	10/195	336/28832	0.0297619	4.40049	5.17371	0.000104661	0.00193776	0.00139935	Sema5a/Nkd2/Dkk3/Ptk7/Draxin/Notch1/Frzb/Rspo4/Wnt11/Hmga2	10
GO:0048704	embryonic skeletal system morphogenesis	6/195	110/28832	0.0545455	8.0649	6.12602	0.000105904	0.0019464	0.00140559	Bmp7/Twist2/Mmp16/Runx2/Gas1/Hoxb9	6
GO:0003170	heart valve development	5/195	69/28832	0.0724638	10.7142	6.66652	0.000106358	0.0019464	0.00140559	Heyl/Stra6/Notch1/Robo1/Prdm1	5
GO:0043405	regulation of MAP kinase activity	7/195	160/28832	0.04375	6.46872	5.724	0.000113337	0.00206089	0.00148826	Cd40/Htr2b/Adra2a/Pdgfrb/Rgs2/Robo1/Pde5a	7
GO:0001754	eye photoreceptor cell differentiation	5/195	70/28832	0.0714286	10.5612	6.60897	0.000113915	0.00206089	0.00148826	Sdk2/Rorb/Notch1/Thrb/Prdm1	5
GO:0007156	homophilic cell adhesion via plasma membrane adhesion molecules	6/195	112/28832	0.0535714	7.92088	6.05566	0.00011698	0.00210432	0.00151962	Sdk2/Tenm3/Cadm4/Robo1/Cdh13/Cadm2	6
GO:0001667	ameboidal-type cell migration	9/195	278/28832	0.0323741	4.78672	5.23522	0.000123875	0.00220014	0.00158882	Ednra/Htr2b/Bmp7/Sema5a/Nrp1/Sema6a/Sema7a/Amotl1/Sema3a	9
GO:0001958	endochondral ossification	4/195	38/28832	0.105263	15.5638	7.4131	0.000125087	0.00220014	0.00158882	Mmp16/Runx2/Col13a1/Mmp13	4
GO:0010614	negative regulation of cardiac muscle hypertrophy	4/195	38/28832	0.105263	15.5638	7.4131	0.000125087	0.00220014	0.00158882	Jarid2/Rgs2/Notch1/Fbxo32	4
GO:0036075	replacement ossification	4/195	38/28832	0.105263	15.5638	7.4131	0.000125087	0.00220014	0.00158882	Mmp16/Runx2/Col13a1/Mmp13	4
GO:0060350	endochondral bone morphogenesis	5/195	72/28832	0.0694444	10.2678	6.49729	0.00013026	0.00227098	0.00163998	Mmp16/Runx2/Bmpr1b/Col13a1/Mmp13	5
GO:0055119	relaxation of cardiac muscle	3/195	15/28832	0.2	29.5713	9.13344	0.000130549	0.00227098	0.00163998	Rgs2/Pde5a/Akap6	3
GO:0045667	regulation of osteoblast differentiation	7/195	164/28832	0.0426829	6.31094	5.62831	0.000132139	0.00228608	0.00165088	Bmp7/Twist2/Runx2/Rorb/Id1/Notch1/Bmpr1b	7
GO:0055123	digestive system development	7/195	165/28832	0.0424242	6.2727	5.60489	0.000137214	0.00236098	0.00170497	Pcsk5/Stra6/Aldh1a2/Ass1/Notch1/Wnt11/Prdm1	7
GO:0042310	vasoconstriction	6/195	116/28832	0.0517241	7.64775	5.92004	0.000141885	0.00241509	0.00174405	Ednra/Htr2b/Adra2a/Cacna1c/Pde5a/Bdkrb2	6
GO:0043502	regulation of muscle adaptation	6/195	116/28832	0.0517241	7.64775	5.92004	0.000141885	0.00241509	0.00174405	Jarid2/Rgs2/Notch1/Pde5a/Fbxo32/Akap6	6
GO:0051147	regulation of muscle cell differentiation	7/195	167/28832	0.0419162	6.19757	5.55861	0.000147839	0.00250299	0.00180753	Megf10/Lama2/Rgs2/Notch1/Akap6/Ereg/Cyp26b1	7
GO:0035282	segmentation	6/195	117/28832	0.0512821	7.58238	5.88715	0.000148722	0.00250455	0.00180865	Ednra/Tbx3/Mafb/Nrp1/Notch1/Sema3a	6
GO:0014741	negative regulation of muscle hypertrophy	4/195	40/28832	0.1	14.7856	7.19953	0.000153243	0.00256703	0.00185377	Jarid2/Rgs2/Notch1/Fbxo32	4
GO:0061326	renal tubule development	6/195	119/28832	0.0504202	7.45495	5.82251	0.00016318	0.00271909	0.00196358	Heyl/Fmn1/Kif26b/Notch1/BC028528/Wnt11	6
GO:0048738	cardiac muscle tissue development	9/195	289/28832	0.0311419	4.60452	5.08195	0.000165691	0.00273542	0.00197537	Ednra/Tbx3/Bmp7/Pdgfrb/Aldh1a2/Jarid2/Rgs2/Notch1/Akap6	9
GO:0035265	organ growth	8/195	227/28832	0.0352423	5.2108	5.25581	0.000165887	0.00273542	0.00197537	Ybx3/Pdgfrb/Jarid2/Rgs2/Cacna1c/Notch1/Akap6/Mmp13	8
GO:0030574	collagen catabolic process	4/195	41/28832	0.097561	14.425	7.09842	0.000168916	0.00277093	0.00200102	Mmp11/Mmp16/Mmp10/Mmp13	4
GO:0030178	negative regulation of Wnt signaling pathway	7/195	172/28832	0.0406977	6.01741	5.44615	0.000177343	0.00289417	0.00209002	Nkd2/Dkk3/Draxin/Notch1/Frzb/Wnt11/Hmga2	7
GO:0072073	kidney epithelium development	7/195	173/28832	0.0404624	5.98263	5.42419	0.000183779	0.00298382	0.00215475	Ednra/Bmp7/Heyl/Fmn1/Kif26b/Notch1/Wnt11	7
GO:0050919	negative chemotaxis	4/195	42/28832	0.0952381	14.0816	7.00079	0.000185715	0.00298463	0.00215534	Sema7a/Robo1/Sema3a/Slit1	4
GO:1905314	semi-lunar valve development	4/195	42/28832	0.0952381	14.0816	7.00079	0.000185715	0.00298463	0.00215534	Heyl/Stra6/Notch1/Robo1	4
GO:0035904	aorta development	5/195	78/28832	0.0641026	9.47798	6.18691	0.000190213	0.00304149	0.0021964	Ednra/Pdgfrb/Notch1/Robo1/Prdm1	5
GO:0040013	negative regulation of locomotion	10/195	362/28832	0.0276243	4.08443	4.87325	0.00019153	0.00304617	0.00219978	Sema5a/Nrp1/Hc/Notch1/Rgcc/Robo1/Wnt11/Sema3a/Gm266/Slit1	10
GO:0061138	morphogenesis of a branching epithelium	8/195	232/28832	0.0344828	5.0985	5.17212	0.00019243	0.00304617	0.00219978	Ednra/Tbx3/Bmp7/Sema5a/Nrp1/Notch1/Sema3a/Hmga2	8
GO:0031076	embryonic camera-type eye development	4/195	43/28832	0.0930233	13.7541	6.90643	0.000203685	0.0032083	0.00231686	Bmp7/Nes/Stra6/Aldh1a2	4
GO:0046620	regulation of organ growth	6/195	126/28832	0.047619	7.04078	5.60758	0.000222741	0.00349108	0.00252107	Ybx3/Jarid2/Rgs2/Cacna1c/Notch1/Akap6	6
GO:0060026	convergent extension	3/195	18/28832	0.166667	24.6427	8.27972	0.000230651	0.00357961	0.002585	Ptk7/Frzb/Wnt11	3
GO:0072109	glomerular mesangium development	3/195	18/28832	0.166667	24.6427	8.27972	0.000230651	0.00357961	0.002585	Bmp7/Pdgfrb/Notch1	3
GO:0060538	skeletal muscle organ development	8/195	239/28832	0.0334728	4.94917	5.05892	0.000235365	0.00363496	0.00262497	Heyl/Stra6/Ybx3/Megf10/Ass1/Notch1/Chrna1/Cyp26b1	8
GO:1990266	neutrophil migration	6/195	129/28832	0.0465116	6.87704	5.52044	0.000252986	0.00388813	0.0028078	Ednra/Spp1/Mcoln2/Itga1/Fut4/Jaml	6
GO:0010594	regulation of endothelial cell migration	7/195	183/28832	0.0382514	5.65571	5.21363	0.000259134	0.00396337	0.00286213	Cd40/Sema5a/Nrp1/Amotl1/Col18a1/Notch1/Rgcc	7
GO:0051145	smooth muscle cell differentiation	5/195	85/28832	0.0588235	8.69744	5.86466	0.000284481	0.00433013	0.00312699	Ednra/Tbx3/Pdgfrb/Notch1/Ereg	5
GO:0009100	glycoprotein metabolic process	10/195	382/28832	0.026178	3.87059	4.66063	0.000293981	0.00445333	0.00321595	St6galnac3/Ednra/Mgat5/Hs3st1/Gcnt4/Il15/St8sia2/Fut4/Bmpr1b/Hs3st6	10
GO:0099173	postsynapse organization	9/195	313/28832	0.028754	4.25146	4.77273	0.00029874	0.00450385	0.00325244	Adgrl3/Tmem108/Fcgr2b/Nrp1/Ezr/Tanc1/Dgkz/Zfp804a/Kif1a	9
GO:0009880	embryonic pattern specification	5/195	88/28832	0.0568182	8.40093	5.7377	0.000334257	0.00492053	0.00355334	Ednra/Tbx3/Bmp7/Nrp1/Sema3a	5
GO:0038084	vascular endothelial growth factor signaling pathway	5/195	88/28832	0.0568182	8.40093	5.7377	0.000334257	0.00492053	0.00355334	Cadm4/Nrp1/Pdgfrb/Sema6a/Robo1	5
GO:0009101	glycoprotein biosynthetic process	9/195	318/28832	0.0283019	4.18462	4.71221	0.000335379	0.00492053	0.00355334	St6galnac3/Mgat5/Hs3st1/Gcnt4/Il15/St8sia2/Fut4/Bmpr1b/Hs3st6	9
GO:0072009	nephron epithelium development	6/195	136/28832	0.0441176	6.52308	5.3275	0.000336157	0.00492053	0.00355334	Ednra/Heyl/Fmn1/Kif26b/Notch1/Wnt11	6
GO:0035088	establishment or maintenance of apical/basal cell polarity	4/195	49/28832	0.0816327	12.0699	6.39967	0.000338811	0.00492053	0.00355334	Ezr/Ptk7/Mtcl1/Wnt11	4
GO:0035137	hindlimb morphogenesis	4/195	49/28832	0.0816327	12.0699	6.39967	0.000338811	0.00492053	0.00355334	Tbx3/Fmn1/Notch1/Aff3	4
GO:0060219	camera-type eye photoreceptor cell differentiation	4/195	49/28832	0.0816327	12.0699	6.39967	0.000338811	0.00492053	0.00355334	Sdk2/Rorb/Notch1/Thrb	4
GO:0061245	establishment or maintenance of bipolar cell polarity	4/195	49/28832	0.0816327	12.0699	6.39967	0.000338811	0.00492053	0.00355334	Ezr/Ptk7/Mtcl1/Wnt11	4
GO:0021536	diencephalon development	5/195	89/28832	0.0561798	8.30654	5.69671	0.00035223	0.00509205	0.00367721	Sema5a/Nrp1/Aldh1a2/Sema3a/Hmga2	5
GO:0060348	bone development	8/195	255/28832	0.0313725	4.63863	4.81597	0.000363451	0.00518347	0.00374323	Rflna/Mmp16/Runx2/Bmpr1b/Frem1/Col13a1/Cyp26b1/Mmp13	8
GO:0097529	myeloid leukocyte migration	8/195	255/28832	0.0313725	4.63863	4.81597	0.000363451	0.00518347	0.00374323	Ednra/Spp1/Mcoln2/Itga1/Hc/Fut4/Pla2g7/Jaml	8
GO:0014812	muscle cell migration	6/195	138/28832	0.0434783	6.42854	5.27485	0.000363465	0.00518347	0.00374323	Pcsk5/Nrp1/Megf10/Pdgfrb/Postn/Tcp11l2	6
GO:0048754	branching morphogenesis of an epithelial tube	7/195	194/28832	0.0360825	5.33503	4.99925	0.000368874	0.00523702	0.0037819	Ednra/Tbx3/Bmp7/Sema5a/Nrp1/Notch1/Hmga2	7
GO:0090090	negative regulation of canonical Wnt signaling pathway	6/195	139/28832	0.0431655	6.38229	5.24892	0.000377755	0.00533916	0.00385566	Nkd2/Dkk3/Draxin/Notch1/Frzb/Wnt11	6
GO:0007517	muscle organ development	10/195	395/28832	0.0253165	3.7432	4.52999	0.000382533	0.0053818	0.00388645	Ednra/Heyl/Stra6/Ybx3/Megf10/Ass1/Notch1/Chrna1/Cyp26b1/Mkx	10
GO:0021537	telencephalon development	9/195	324/28832	0.0277778	4.10712	4.64121	0.000384171	0.0053818	0.00388645	Tmem108/Nr2f1/Sema7a/H2aj/Draxin/Robo1/Sema3a/Slit1/Gria1	9
GO:0060042	retina morphogenesis in camera-type eye	5/195	91/28832	0.0549451	8.12398	5.61663	0.000390359	0.00544439	0.00393165	Sdk2/Rorb/Notch1/Thrb/Prdm1	5
GO:0003018	vascular process in circulatory system	8/195	259/28832	0.030888	4.56699	4.75836	0.000403047	0.0055967	0.00404164	Ednra/Htr2b/Adra2a/Itga1/Rgs2/Cacna1c/Pde5a/Bdkrb2	8
GO:0002040	sprouting angiogenesis	6/195	142/28832	0.0422535	6.24745	5.17262	0.000423274	0.0058519	0.00422593	Sema5a/Nrp1/Sema6a/Notch1/Robo1/Cdh13	6
GO:0042670	retinal cone cell differentiation	3/195	22/28832	0.136364	20.1622	7.41941	0.000426708	0.00587373	0.00424169	Rorb/Notch1/Thrb	3
GO:0016485	protein processing	8/195	263/28832	0.0304183	4.49753	4.70192	0.000446085	0.00611387	0.00441511	Serpine2/Mafb/Pcsk5/Nkd2/Spon1/Mmp16/Gas1/Mme	8
GO:0051495	positive regulation of cytoskeleton organization	7/195	201/28832	0.0348259	5.14923	4.87114	0.000456193	0.00622546	0.0044957	Sema5a/Nrp1/Fmn1/Nes/Id1/Rgcc/Wnt11	7
GO:0008038	neuron recognition	4/195	53/28832	0.0754717	11.159	6.10848	0.000458498	0.00623006	0.00449902	Sema5a/Nrp1/Robo1/Sema3a	4
GO:0046530	photoreceptor cell differentiation	5/195	95/28832	0.0526316	7.78192	5.46358	0.000475882	0.00643864	0.00464964	Sdk2/Rorb/Notch1/Thrb/Prdm1	5
GO:0035051	cardiocyte differentiation	7/195	203/28832	0.0344828	5.0985	4.83563	0.000483953	0.00651998	0.00470838	Ednra/Tbx3/Bmp7/Pdgfrb/Rgs2/Notch1/Akap6	7
GO:0031290	retinal ganglion cell axon guidance	3/195	23/28832	0.130435	19.2856	7.23924	0.000488278	0.00652273	0.00471037	Nrp1/Bmpr1b/Slit1	3
GO:0032332	positive regulation of chondrocyte differentiation	3/195	23/28832	0.130435	19.2856	7.23924	0.000488278	0.00652273	0.00471037	Runx2/Thrb/Bmpr1b	3
GO:0043500	muscle adaptation	6/195	146/28832	0.0410959	6.07629	5.07424	0.0004905	0.00652489	0.00471193	Jarid2/Rgs2/Notch1/Pde5a/Fbxo32/Akap6	6
GO:0033273	response to vitamin	5/195	96/28832	0.0520833	7.70085	5.4267	0.000499306	0.00656051	0.00473765	Bmp7/Spp1/Aldh1a2/Postn/Cyp26b1	5
GO:0071695	anatomical structure maturation	9/195	336/28832	0.0267857	3.96044	4.5042	0.000499395	0.00656051	0.00473765	Ednra/Rflna/Aldh1a2/Runx2/Il15/Notch1/Cspg4/Ereg/Septin4	9
GO:0090287	regulation of cellular response to growth factor stimulus	9/195	336/28832	0.0267857	3.96044	4.5042	0.000499395	0.00656051	0.00473765	Tmem108/Cadm4/Nrp1/Nrep/Sema6a/Runx2/Notch1/Robo1/Mt3	9
GO:0008016	regulation of heart contraction	7/195	205/28832	0.0341463	5.04876	4.80058	0.000513044	0.00671197	0.00484702	Ednra/Rgs2/Cacna1c/Pde5a/Thrb/Akap6/Sema3a	7
GO:0048010	vascular endothelial growth factor receptor signaling pathway	5/195	97/28832	0.0515464	7.62146	5.39036	0.000523586	0.00677046	0.00488926	Cadm4/Nrp1/Pdgfrb/Robo1/Mt3	5
GO:0006687	glycosphingolipid metabolic process	4/195	55/28832	0.0727273	10.7532	5.97432	0.000528425	0.00677046	0.00488926	St6galnac3/A4galt/St8sia2/Fut4	4
GO:0032965	regulation of collagen biosynthetic process	4/195	55/28832	0.0727273	10.7532	5.97432	0.000528425	0.00677046	0.00488926	Pdgfrb/Notch1/Rgcc/Mkx	4
GO:0048701	embryonic cranial skeleton morphogenesis	4/195	55/28832	0.0727273	10.7532	5.97432	0.000528425	0.00677046	0.00488926	Twist2/Mmp16/Runx2/Gas1	4
GO:0009612	response to mechanical stimulus	8/195	270/28832	0.0296296	4.38093	4.60582	0.000530346	0.00677046	0.00488926	Cd40/Serpine2/Ednra/Stra6/Piezo2/Postn/Wnt11/Mkx	8
GO:0021953	central nervous system neuron differentiation	8/195	270/28832	0.0296296	4.38093	4.60582	0.000530346	0.00677046	0.00488926	Spock1/Nrp1/Brinp3/Rorb/Draxin/Robo1/Bmpr1b/Sema3a	8
GO:0048485	sympathetic nervous system development	3/195	24/28832	0.125	18.4821	7.07009	0.000555262	0.00703183	0.00507801	Ednra/Nrp1/Sema3a	3
GO:2000353	positive regulation of endothelial cell apoptotic process	3/195	24/28832	0.125	18.4821	7.07009	0.000555262	0.00703183	0.00507801	Cd40/Col18a1/Rgcc	3
GO:0021988	olfactory lobe development	4/195	56/28832	0.0714286	10.5612	5.90981	0.000566088	0.00714037	0.0051564	Sema7a/Robo1/Sema3a/Slit1	4
GO:0090257	regulation of muscle system process	8/195	273/28832	0.029304	4.33279	4.56563	0.000570195	0.00716364	0.0051732	Adra2a/Jarid2/Rgs2/Cacna1c/Notch1/Pde5a/Fbxo32/Akap6	8
GO:0003179	heart valve morphogenesis	4/195	57/28832	0.0701754	10.3759	5.8469	0.000605618	0.0075786	0.00547286	Heyl/Stra6/Notch1/Robo1	4
GO:0042445	hormone metabolic process	8/195	277/28832	0.0288809	4.27022	4.51294	0.000627062	0.00776501	0.00560748	Spp1/Pcsk5/Gcnt4/Aldh1a2/Dkk3/Bmpr1b/Mme/Cyp26b1	8
GO:1900746	regulation of vascular endothelial growth factor signaling pathway	3/195	25/28832	0.12	17.7428	6.91085	0.000627848	0.00776501	0.00560748	Cadm4/Sema6a/Robo1	3
GO:0042471	ear morphogenesis	6/195	153/28832	0.0392157	5.79829	4.91059	0.000627872	0.00776501	0.00560748	Ednra/Tbx3/Mafb/Gas1/Ptk7/Frzb	6
GO:0001936	regulation of endothelial cell proliferation	6/195	154/28832	0.038961	5.76064	4.88804	0.000649708	0.00794819	0.00573976	Htr2b/Sema5a/Aldh1a2/Col18a1/Rgcc/Cdh13	6
GO:0048144	fibroblast proliferation	6/195	154/28832	0.038961	5.76064	4.88804	0.000649708	0.00794819	0.00573976	Ednra/Rasgrf1/Pdgfrb/Ereg/Hmga2/Ptprv	6
GO:0021700	developmental maturation	10/195	423/28832	0.0236407	3.49542	4.26648	0.000650215	0.00794819	0.00573976	Ednra/Rflna/Aldh1a2/Sema7a/Runx2/Il15/Notch1/Cspg4/Ereg/Septin4	10
GO:0043583	ear development	8/195	279/28832	0.0286738	4.23961	4.48696	0.000657165	0.00798839	0.00576879	Ednra/Tbx3/Mafb/Stra6/Gas1/Ptk7/Notch1/Frzb	8
GO:0030148	sphingolipid biosynthetic process	5/195	102/28832	0.0490196	7.24786	5.21612	0.00065855	0.00798839	0.00576879	St6galnac3/A4galt/St8sia2/Fut4/Cers4	5
GO:0007173	epidermal growth factor receptor signaling pathway	6/195	155/28832	0.0387097	5.72347	4.86568	0.000672128	0.00809735	0.00584748	Adra2a/Itga1/Pdgfrb/Rhbdf2/Cdh13/Ereg	6
GO:1903522	regulation of blood circulation	8/195	280/28832	0.0285714	4.22447	4.47407	0.000672648	0.00809735	0.00584748	Ednra/Adra2a/Rgs2/Cacna1c/Pde5a/Thrb/Akap6/Sema3a	8
GO:0007413	axonal fasciculation	3/195	26/28832	0.115385	17.0604	6.76058	0.00070622	0.00843733	0.00609299	Sema5a/Nrp1/Sema3a	3
GO:0106030	neuron projection fasciculation	3/195	26/28832	0.115385	17.0604	6.76058	0.00070622	0.00843733	0.00609299	Sema5a/Nrp1/Sema3a	3
GO:0008361	regulation of cell size	7/195	217/28832	0.0322581	4.76956	4.59946	0.000718152	0.00849679	0.00613593	Sema5a/Nrp1/Sema7a/Draxin/Sema3a/Slit1/Mt3	7
GO:0003407	neural retina development	5/195	104/28832	0.0480769	7.10848	5.14968	0.000719248	0.00849679	0.00613593	Sdk2/Rorb/Notch1/Thrb/Prdm1	5
GO:0071260	cellular response to mechanical stimulus	5/195	104/28832	0.0480769	7.10848	5.14968	0.000719248	0.00849679	0.00613593	Cd40/Ednra/Piezo2/Wnt11/Mkx	5
GO:0032102	negative regulation of response to external stimulus	10/195	429/28832	0.02331	3.44654	4.2129	0.000724125	0.0085226	0.00615456	Serpine2/Sema5a/Fcgr2b/Nrp1/Ubash3b/Hc/Notch1/Robo1/Sema3a/Slit1	10
GO:0030857	negative regulation of epithelial cell differentiation	4/195	60/28832	0.0666667	9.85709	5.66716	0.00073593	0.00862946	0.00623174	Tbx3/Id1/Notch1/Frzb	4
GO:0001764	neuron migration	7/195	219/28832	0.0319635	4.726	4.56738	0.000757885	0.00882156	0.00637046	Adgrl3/Spock1/Nrp1/Nr2f1/Sema6a/Septin4/Sema3a	7
GO:0022408	negative regulation of cell-cell adhesion	7/195	219/28832	0.0319635	4.726	4.56738	0.000757885	0.00882156	0.00637046	Serpine2/Pag1/Ass1/Ubash3b/Notch1/Rgcc/Pde5a	7
GO:0071496	cellular response to external stimulus	5/195	106/28832	0.0471698	6.97436	5.08499	0.000784034	0.00909249	0.00656611	Cd40/Ednra/Piezo2/Wnt11/Mkx	5
GO:0070528	protein kinase C signaling	3/195	27/28832	0.111111	16.4285	6.61843	0.000790558	0.00910148	0.0065726	Cd40/Htr2b/Wnt11	3
GO:1902547	regulation of cellular response to vascular endothelial growth factor stimulus	3/195	27/28832	0.111111	16.4285	6.61843	0.000790558	0.00910148	0.0065726	Cadm4/Sema6a/Robo1	3
GO:0043536	positive regulation of blood vessel endothelial cell migration	4/195	62/28832	0.0645161	9.53912	5.55421	0.00083309	0.00955638	0.00690111	Cd40/Nrp1/Amotl1/Col18a1	4
GO:0021675	nerve development	5/195	108/28832	0.0462963	6.8452	5.02195	0.000853077	0.00975033	0.00704117	Serpine2/Ednra/Mafb/Nrp1/Sema3a	5
GO:0022612	gland morphogenesis	6/195	163/28832	0.0368098	5.44257	4.69359	0.000873803	0.00992654	0.00716841	Tbx3/Bmp7/Nrp1/Notch1/Robo1/Sema3a	6
GO:0007264	small GTPase-mediated signal transduction	10/195	440/28832	0.0227273	3.36037	4.11711	0.00087762	0.00992654	0.00716841	Ednra/Rasgrf1/Cadm4/Nrp1/Pdgfrb/Notch1/Robo1/Dgkz/Cdh13/Gm266	10
GO:0060445	branching involved in salivary gland morphogenesis	3/195	28/28832	0.107143	15.8418	6.48368	0.000881035	0.00992654	0.00716841	Bmp7/Nrp1/Sema3a	3
GO:0097062	dendritic spine maintenance	3/195	28/28832	0.107143	15.8418	6.48368	0.000881035	0.00992654	0.00716841	Fcgr2b/Tanc1/Zfp804a	3
GO:0010712	regulation of collagen metabolic process	4/195	63/28832	0.0634921	9.38771	5.49964	0.00088491	0.00993485	0.00717441	Pdgfrb/Notch1/Rgcc/Mkx	4
GO:0033002	muscle cell proliferation	8/195	293/28832	0.0273038	4.03704	4.31169	0.000902107	0.0100921	0.00728799	Ednra/Megf10/Pdgfrb/Jarid2/Il15/Notch1/Cdh13/Ereg	8
GO:0070374	positive regulation of ERK1 and ERK2 cascade	7/195	227/28832	0.030837	4.55945	4.44281	0.000934541	0.0103942	0.00750616	Ednra/Htr2b/Nrp1/Pdgfrb/Sema7a/Notch1/Mt3	7
GO:0022602	ovulation cycle process	4/195	64/28832	0.0625	9.24103	5.44628	0.000938961	0.0103942	0.00750616	Notch1/Ptprn/Bmpr1b/Ereg	4
GO:0060324	face development	4/195	64/28832	0.0625	9.24103	5.44628	0.000938961	0.0103942	0.00750616	Ednra/Twist2/Stra6/Aldh1a2	4
GO:0051651	maintenance of location in cell	7/195	228/28832	0.0307018	4.53945	4.42765	0.000958728	0.0105761	0.00763747	Ednra/Htr2b/Cacna1c/Ubash3b/Syne1/Vps13c/Akap6	7
GO:0035988	chondrocyte proliferation	3/195	29/28832	0.103448	15.2955	6.35569	0.000977823	0.0107493	0.00776254	Mmp16/Bmpr1b/Hmga2	3
GO:0060993	kidney morphogenesis	5/195	113/28832	0.0442478	6.54232	4.87113	0.00104546	0.0113885	0.00822417	Bmp7/Fmn1/Kif26b/Gcnt4/Wnt11	5
GO:0072080	nephron tubule development	5/195	113/28832	0.0442478	6.54232	4.87113	0.00104546	0.0113885	0.00822417	Heyl/Fmn1/Kif26b/Notch1/Wnt11	5
GO:0097530	granulocyte migration	6/195	169/28832	0.035503	5.24934	4.5718	0.00105343	0.0113885	0.00822417	Ednra/Spp1/Mcoln2/Itga1/Fut4/Jaml	6
GO:0032964	collagen biosynthetic process	4/195	66/28832	0.0606061	8.96099	5.34297	0.00105396	0.0113885	0.00822417	Pdgfrb/Notch1/Rgcc/Mkx	4
GO:0042058	regulation of epidermal growth factor receptor signaling pathway	4/195	66/28832	0.0606061	8.96099	5.34297	0.00105396	0.0113885	0.00822417	Adra2a/Itga1/Rhbdf2/Cdh13	4
GO:0006929	substrate-dependent cell migration	3/195	30/28832	0.1	14.7856	6.2339	0.00108109	0.0115372	0.00833152	Nrp1/Robo1/Cspg4	3
GO:0010737	protein kinase A signaling	3/195	30/28832	0.1	14.7856	6.2339	0.00108109	0.0115372	0.00833152	Tcim/Ezr/Akap6	3
GO:0045932	negative regulation of muscle contraction	3/195	30/28832	0.1	14.7856	6.2339	0.00108109	0.0115372	0.00833152	Adra2a/Rgs2/Pde5a	3
GO:0007548	sex differentiation	9/195	375/28832	0.024	3.54855	4.09919	0.00108462	0.0115372	0.00833152	Tbx3/Stra6/Ybx3/Notch1/Ptprn/Bmpr1b/Ereg/Sema3a/Hmga2	9
GO:0050921	positive regulation of chemotaxis	6/195	170/28832	0.0352941	5.21846	4.55207	0.00108594	0.0115372	0.00833152	Ednra/Sema5a/Nrp1/Pdgfrb/Cdh13/Pla2g7	6
GO:0070613	regulation of protein processing	4/195	67/28832	0.0597015	8.82725	5.29295	0.00111501	0.0117671	0.00849755	Serpine2/Nkd2/Spon1/Gas1	4
GO:1903053	regulation of extracellular matrix organization	4/195	67/28832	0.0597015	8.82725	5.29295	0.00111501	0.0117671	0.00849755	Sema5a/Lama2/Notch1/Rgcc	4
GO:0046660	female sex differentiation	6/195	171/28832	0.0350877	5.18794	4.53249	0.0011192	0.0117721	0.00850117	Tbx3/Stra6/Notch1/Ptprn/Bmpr1b/Ereg	6
GO:0010595	positive regulation of endothelial cell migration	5/195	115/28832	0.0434783	6.42854	4.81333	0.00113078	0.0118545	0.00856066	Cd40/Sema5a/Nrp1/Amotl1/Col18a1	5
GO:0008217	regulation of blood pressure	7/195	236/28832	0.029661	4.38557	4.30942	0.00117047	0.01223	0.00883187	Ednra/Postn/Camk2n1/Cacna1c/Ncald/Bdkrb2/Mme	7
GO:0032233	positive regulation of actin filament bundle assembly	4/195	68/28832	0.0588235	8.69744	5.24396	0.0011785	0.0122332	0.00883417	Nrp1/Id1/Rgcc/Wnt11	4
GO:0045778	positive regulation of ossification	4/195	68/28832	0.0588235	8.69744	5.24396	0.0011785	0.0122332	0.00883417	Bmp7/Runx2/Thrb/Bmpr1b	4
GO:0038127	ERBB signaling pathway	6/195	173/28832	0.0346821	5.12797	4.49378	0.00118808	0.0122823	0.00886964	Adra2a/Itga1/Pdgfrb/Rhbdf2/Cdh13/Ereg	6
GO:0021602	cranial nerve morphogenesis	3/195	31/28832	0.0967742	14.3087	6.1178	0.00119099	0.0122823	0.00886964	Mafb/Nrp1/Sema3a	3
GO:0021510	spinal cord development	5/195	117/28832	0.042735	6.31865	4.75689	0.00122115	0.0125525	0.00906476	Draxin/Notch1/Plxdc1/Slit1/Gria1	5
GO:0001954	positive regulation of cell-matrix adhesion	4/195	69/28832	0.057971	8.57139	5.19597	0.00124448	0.0127097	0.00917828	Pcsk5/Nrp1/Fmn1/Cdh13	4
GO:0009247	glycolipid biosynthetic process	4/195	69/28832	0.057971	8.57139	5.19597	0.00124448	0.0127097	0.00917828	St6galnac3/A4galt/St8sia2/Fut4	4
GO:0051962	positive regulation of nervous system development	9/195	384/28832	0.0234375	3.46538	4.01336	0.00127803	0.0130104	0.0093954	Serpine2/Adgrl3/Sema5a/Nrp1/Sema7a/Notch1/Robo1/St8sia2/Mme	9
GO:0045165	cell fate commitment	8/195	310/28832	0.0258065	3.81565	4.11294	0.00129272	0.0131177	0.00947293	Ednra/Tbx3/Runx2/Gas1/Notch1/Wnt11/Prdm1/Cyp26b1	8
GO:0035767	endothelial cell chemotaxis	3/195	32/28832	0.09375	13.8615	6.00696	0.00130769	0.0131852	0.00952162	Sema5a/Nrp1/Notch1	3
GO:0060977	coronary vasculature morphogenesis	3/195	32/28832	0.09375	13.8615	6.00696	0.00130769	0.0131852	0.00952162	Nrp1/Pdgfrb/Notch1	3
GO:0042311	vasodilation	4/195	70/28832	0.0571429	8.44894	5.14893	0.001313	0.0131966	0.00952991	Adra2a/Itga1/Rgs2/Bdkrb2	4
GO:0031346	positive regulation of cell projection organization	10/195	465/28832	0.0215054	3.17971	3.91022	0.00132744	0.0132996	0.00960428	Serpine2/Tenm3/Bmp7/Sema5a/Nrp1/Sema7a/Rgs2/Ptk7/Robo1/Zfp804a	10
GO:0001935	endothelial cell proliferation	6/195	177/28832	0.0338983	5.01208	4.41814	0.00133552	0.0133384	0.00963227	Htr2b/Sema5a/Aldh1a2/Col18a1/Rgcc/Cdh13	6
GO:0051235	maintenance of location	7/195	242/28832	0.0289256	4.27684	4.22415	0.00135207	0.0134612	0.00972093	Ednra/Htr2b/Cacna1c/Ubash3b/Syne1/Vps13c/Akap6	7
GO:0032526	response to retinoic acid	5/195	120/28832	0.0416667	6.16068	4.67465	0.00136659	0.0135631	0.00979451	Brinp3/Aldh1a2/Ptk7/Rorb/Cyp26b1	5
GO:1903317	regulation of protein maturation	4/195	71/28832	0.056338	8.32994	5.10283	0.00138411	0.0136115	0.00982949	Serpine2/Nkd2/Spon1/Gas1	4
GO:0007163	establishment or maintenance of cell polarity	7/195	243/28832	0.0288066	4.25924	4.2102	0.00138436	0.0136115	0.00982949	Kif26b/Ezr/Ptk7/Amotl1/Mtcl1/Wnt11/Cyp26b1	7
GO:0019722	calcium-mediated signaling	7/195	243/28832	0.0288066	4.25924	4.2102	0.00138436	0.0136115	0.00982949	Htr2b/Pdgfrb/Cacna1c/Ncald/Akap6/Cdh13/Gria1	7
GO:0045662	negative regulation of myoblast differentiation	3/195	33/28832	0.0909091	13.4415	5.90098	0.00143134	0.0139434	0.0100692	Tbx3/Notch1/Mkx	3
GO:0060317	cardiac epithelial to mesenchymal transition	3/195	33/28832	0.0909091	13.4415	5.90098	0.00143134	0.0139434	0.0100692	Tbx3/Heyl/Notch1	3
GO:0061037	negative regulation of cartilage development	3/195	33/28832	0.0909091	13.4415	5.90098	0.00143134	0.0139434	0.0100692	Rflna/Frzb/Mkx	3
GO:0051056	regulation of small GTPase mediated signal transduction	7/195	245/28832	0.0285714	4.22447	4.18254	0.00145076	0.0140292	0.0101311	Rasgrf1/Cadm4/Nrp1/Pdgfrb/Notch1/Robo1/Dgkz	7
GO:0007584	response to nutrient	6/195	180/28832	0.0333333	4.92855	4.36289	0.00145498	0.0140292	0.0101311	Bmp7/Spp1/Aldh1a2/Postn/Ass1/Cyp26b1	6
GO:0045668	negative regulation of osteoblast differentiation	4/195	72/28832	0.0555556	8.21425	5.05762	0.00145786	0.0140292	0.0101311	Twist2/Rorb/Id1/Notch1	4
GO:1901184	regulation of ERBB signaling pathway	4/195	72/28832	0.0555556	8.21425	5.05762	0.00145786	0.0140292	0.0101311	Adra2a/Itga1/Rhbdf2/Cdh13	4
GO:0061572	actin filament bundle organization	6/195	181/28832	0.0331492	4.90132	4.34474	0.00149656	0.0143579	0.0103685	Rflna/Nrp1/Ezr/Id1/Rgcc/Wnt11	6
GO:0055001	muscle cell development	7/195	247/28832	0.0283401	4.19026	4.15517	0.00151962	0.0144914	0.0104649	Ednra/Tbx3/Megf10/Pdgfrb/Rgs2/Notch1/Akap6	7
GO:0060047	heart contraction	7/195	247/28832	0.0283401	4.19026	4.15517	0.00151962	0.0144914	0.0104649	Ednra/Rgs2/Cacna1c/Pde5a/Thrb/Akap6/Sema3a	7
GO:0014911	positive regulation of smooth muscle cell migration	4/195	73/28832	0.0547945	8.10172	5.01328	0.00153431	0.0145875	0.0105343	Pcsk5/Nrp1/Pdgfrb/Postn	4
GO:0001780	neutrophil homeostasis	3/195	34/28832	0.0882353	13.0462	5.79949	0.00156209	0.0146753	0.0105977	Fcgr2b/Gcnt4/Hc	3
GO:0007097	nuclear migration	3/195	34/28832	0.0882353	13.0462	5.79949	0.00156209	0.0146753	0.0105977	Syne1/Kif1a/Slit1	3
GO:0048384	retinoic acid receptor signaling pathway	3/195	34/28832	0.0882353	13.0462	5.79949	0.00156209	0.0146753	0.0105977	Aldh1a2/Thrb/Cyp26b1	3
GO:0060914	heart formation	3/195	34/28832	0.0882353	13.0462	5.79949	0.00156209	0.0146753	0.0105977	Notch1/Robo1/Wnt11	3
GO:0045765	regulation of angiogenesis	8/195	320/28832	0.025	3.69641	4.00249	0.00157892	0.0147115	0.0106239	Cd40/Sema5a/Nrp1/Sema6a/Hc/Id1/Rgcc/Hmga2	8
GO:0045446	endothelial cell differentiation	5/195	124/28832	0.0403226	5.96195	4.56925	0.00157988	0.0147115	0.0106239	Ednra/Ezr/Col18a1/Id1/Notch1	5
GO:0055006	cardiac cell development	5/195	124/28832	0.0403226	5.96195	4.56925	0.00157988	0.0147115	0.0106239	Tbx3/Pdgfrb/Rgs2/Notch1/Akap6	5
GO:0019933	cAMP-mediated signaling	4/195	74/28832	0.0540541	7.99224	4.96977	0.00161351	0.0149368	0.0107865	Adcy2/Pde7b/Pde5a/Pde11a	4
GO:0055117	regulation of cardiac muscle contraction	4/195	74/28832	0.0540541	7.99224	4.96977	0.00161351	0.0149368	0.0107865	Rgs2/Cacna1c/Pde5a/Akap6	4
GO:0032355	response to estradiol	5/195	126/28832	0.0396825	5.86732	4.51827	0.00169526	0.0154668	0.0111693	Bmp7/Aldh1a2/Postn/Ass1/Gria1	5
GO:0001885	endothelial cell development	4/195	75/28832	0.0533333	7.88568	4.92707	0.00169551	0.0154668	0.0111693	Ednra/Ezr/Col18a1/Id1	4
GO:0035116	embryonic hindlimb morphogenesis	3/195	35/28832	0.0857143	12.6734	5.70219	0.00170008	0.0154668	0.0111693	Tbx3/Notch1/Aff3	3
GO:0051642	centrosome localization	3/195	35/28832	0.0857143	12.6734	5.70219	0.00170008	0.0154668	0.0111693	Ezr/Sema6a/Syne1	3
GO:0061036	positive regulation of cartilage development	3/195	35/28832	0.0857143	12.6734	5.70219	0.00170008	0.0154668	0.0111693	Runx2/Thrb/Bmpr1b	3
GO:0090075	relaxation of muscle	3/195	35/28832	0.0857143	12.6734	5.70219	0.00170008	0.0154668	0.0111693	Rgs2/Pde5a/Akap6	3
GO:0001889	liver development	6/195	186/28832	0.0322581	4.76956	4.25597	0.00171818	0.0155867	0.0112559	Tbx3/Aldh1a2/Jarid2/Ass1/Notch1/Frzb	6
GO:0071214	cellular response to abiotic stimulus	9/195	402/28832	0.0223881	3.31022	3.84912	0.00174832	0.0157698	0.0113881	Cd40/Ednra/Piezo2/Ybx3/H2aj/Wnt11/Bdkrb2/Mme/Mkx	9
GO:0104004	cellular response to environmental stimulus	9/195	402/28832	0.0223881	3.31022	3.84912	0.00174832	0.0157698	0.0113881	Cd40/Ednra/Piezo2/Ybx3/H2aj/Wnt11/Bdkrb2/Mme/Mkx	9
GO:0048145	regulation of fibroblast proliferation	5/195	127/28832	0.0393701	5.82112	4.49318	0.00175521	0.0157869	0.0114004	Rasgrf1/Pdgfrb/Ereg/Hmga2/Ptprv	5
GO:0048645	animal organ formation	4/195	76/28832	0.0526316	7.78192	4.88516	0.00178035	0.0159677	0.011531	Bmp7/Notch1/Robo1/Wnt11	4
GO:1901342	regulation of vasculature development	8/195	327/28832	0.0244648	3.61728	3.92778	0.00180755	0.0161257	0.0116452	Cd40/Sema5a/Nrp1/Sema6a/Hc/Id1/Rgcc/Hmga2	8
GO:0032535	regulation of cellular component size	9/195	404/28832	0.0222772	3.29383	3.83144	0.00180816	0.0161257	0.0116452	Sema5a/Nrp1/Fmn1/Ezr/Sema7a/Draxin/Sema3a/Slit1/Mt3	9
GO:0048566	embryonic digestive tract development	3/195	36/28832	0.0833333	12.3214	5.60877	0.00184546	0.0163662	0.0118188	Pcsk5/Stra6/Aldh1a2	3
GO:0061842	microtubule organizing center localization	3/195	36/28832	0.0833333	12.3214	5.60877	0.00184546	0.0163662	0.0118188	Ezr/Sema6a/Syne1	3
GO:0061008	hepaticobiliary system development	6/195	189/28832	0.031746	4.69385	4.20421	0.0018626	0.0164262	0.0118621	Tbx3/Aldh1a2/Jarid2/Ass1/Notch1/Frzb	6
GO:1902905	positive regulation of supramolecular fiber organization	6/195	189/28832	0.031746	4.69385	4.20421	0.0018626	0.0164262	0.0118621	Sema5a/Nrp1/Fmn1/Id1/Rgcc/Wnt11	6
GO:0003015	heart process	7/195	257/28832	0.0272374	4.02722	4.02254	0.00190304	0.0167284	0.0120804	Ednra/Rgs2/Cacna1c/Pde5a/Thrb/Akap6/Sema3a	7
GO:0071772	response to BMP	6/195	190/28832	0.0315789	4.66915	4.1872	0.00191273	0.0167284	0.0120804	Bmp7/Heyl/Runx2/Id1/Notch1/Bmpr1b	6
GO:0071773	cellular response to BMP stimulus	6/195	190/28832	0.0315789	4.66915	4.1872	0.00191273	0.0167284	0.0120804	Bmp7/Heyl/Runx2/Id1/Notch1/Bmpr1b	6
GO:0003253	cardiac neural crest cell migration involved in outflow tract morphogenesis	2/195	10/28832	0.2	29.5713	7.45678	0.00197607	0.0170007	0.012277	Ednra/Bmp7	2
GO:0003330	regulation of extracellular matrix constituent secretion	2/195	10/28832	0.2	29.5713	7.45678	0.00197607	0.0170007	0.012277	Notch1/Rgcc	2
GO:0021612	facial nerve structural organization	2/195	10/28832	0.2	29.5713	7.45678	0.00197607	0.0170007	0.012277	Nrp1/Sema3a	2
GO:0045955	negative regulation of calcium ion-dependent exocytosis	2/195	10/28832	0.2	29.5713	7.45678	0.00197607	0.0170007	0.012277	Adra2a/Notch1	2
GO:0060982	coronary artery morphogenesis	2/195	10/28832	0.2	29.5713	7.45678	0.00197607	0.0170007	0.012277	Nrp1/Notch1	2
GO:2000048	negative regulation of cell-cell adhesion mediated by cadherin	2/195	10/28832	0.2	29.5713	7.45678	0.00197607	0.0170007	0.012277	Notch1/Rgcc	2
GO:0002063	chondrocyte development	3/195	37/28832	0.0810811	11.9884	5.51898	0.00199837	0.0170535	0.0123151	Rflna/Runx2/Bmpr1b	3
GO:0009954	proximal/distal pattern formation	3/195	37/28832	0.0810811	11.9884	5.51898	0.00199837	0.0170535	0.0123151	Aldh1a2/Hoxb9/Cyp26b1	3
GO:0032967	positive regulation of collagen biosynthetic process	3/195	37/28832	0.0810811	11.9884	5.51898	0.00199837	0.0170535	0.0123151	Pdgfrb/Rgcc/Mkx	3
GO:0048146	positive regulation of fibroblast proliferation	4/195	79/28832	0.0506329	7.4864	4.76386	0.0020525	0.0174214	0.0125808	Rasgrf1/Pdgfrb/Ereg/Hmga2	4
GO:0051057	positive regulation of small GTPase mediated signal transduction	4/195	79/28832	0.0506329	7.4864	4.76386	0.0020525	0.0174214	0.0125808	Rasgrf1/Pdgfrb/Notch1/Robo1	4
GO:0001952	regulation of cell-matrix adhesion	5/195	132/28832	0.0378788	5.60062	4.37166	0.00207852	0.0175952	0.0127063	Pcsk5/Nrp1/Fmn1/Postn/Cdh13	5
GO:0002064	epithelial cell development	7/195	262/28832	0.0267176	3.95036	3.95872	0.0021209	0.0178805	0.0129123	Ednra/Ezr/Col18a1/Id1/Notch1/Frzb/Prdm1	7
GO:0097696	cell surface receptor signaling pathway via STAT	6/195	194/28832	0.0309278	4.57288	4.12032	0.00212352	0.0178805	0.0129123	Cd40/Mgat5/Stra6/Il15/Notch1/Hmga2	6
GO:0048332	mesoderm morphogenesis	4/195	80/28832	0.05	7.39282	4.72484	0.00214924	0.0180491	0.0130341	Tbx3/Bmp7/Wnt11/Hmga2	4
GO:0048710	regulation of astrocyte differentiation	3/195	38/28832	0.0789474	11.6729	5.43257	0.00215894	0.0180825	0.0130582	Serpine2/Notch1/Hmga2	3
GO:0032970	regulation of actin filament-based process	9/195	416/28832	0.0216346	3.19882	3.72767	0.00220255	0.0183991	0.0132869	Sema5a/Nrp1/Fmn1/Pdgfrb/Cacna1c/Id1/Rgcc/Wnt11/Akap6	9
GO:0006874	intracellular calcium ion homeostasis	8/195	339/28832	0.0235988	3.48924	3.80435	0.00225968	0.0188267	0.0135956	Cd40/Ednra/Htr2b/Spp1/Cacna1c/Ubash3b/Akap6/Atp2b3	8
GO:0044342	type B pancreatic cell proliferation	3/195	39/28832	0.0769231	11.3736	5.34934	0.00232729	0.0193391	0.0139657	Rasgrf1/Ptprn/Ptprv	3
GO:0021559	trigeminal nerve development	2/195	11/28832	0.181818	26.883	7.085	0.00240447	0.0195193	0.0140958	Nrp1/Sema3a	2
GO:0060484	lung-associated mesenchyme development	2/195	11/28832	0.181818	26.883	7.085	0.00240447	0.0195193	0.0140958	Ptk7/Wnt11	2
GO:0060539	diaphragm development	2/195	11/28832	0.181818	26.883	7.085	0.00240447	0.0195193	0.0140958	Stra6/Ass1	2
GO:0060600	dichotomous subdivision of an epithelial terminal unit	2/195	11/28832	0.181818	26.883	7.085	0.00240447	0.0195193	0.0140958	Nrp1/Sema3a	2
GO:0071670	smooth muscle cell chemotaxis	2/195	11/28832	0.181818	26.883	7.085	0.00240447	0.0195193	0.0140958	Nrp1/Pdgfrb	2
GO:0072203	cell proliferation involved in metanephros development	2/195	11/28832	0.181818	26.883	7.085	0.00240447	0.0195193	0.0140958	Bmp7/Pdgfrb	2
GO:0090269	fibroblast growth factor production	2/195	11/28832	0.181818	26.883	7.085	0.00240447	0.0195193	0.0140958	Rgcc/Wnt11	2
GO:0090270	regulation of fibroblast growth factor production	2/195	11/28832	0.181818	26.883	7.085	0.00240447	0.0195193	0.0140958	Rgcc/Wnt11	2
GO:0090331	negative regulation of platelet aggregation	2/195	11/28832	0.181818	26.883	7.085	0.00240447	0.0195193	0.0140958	Serpine2/Ubash3b	2
GO:0010714	positive regulation of collagen metabolic process	3/195	40/28832	0.075	11.0892	5.26909	0.00250357	0.0202719	0.0146393	Pdgfrb/Rgcc/Mkx	3
GO:0051279	regulation of release of sequestered calcium ion into cytosol	4/195	84/28832	0.047619	7.04078	4.57522	0.00256776	0.0207386	0.0149763	Ednra/Cacna1c/Ubash3b/Akap6	4
GO:0007266	Rho protein signal transduction	5/195	139/28832	0.0359712	5.31858	4.21156	0.00260147	0.0209574	0.0151343	Ednra/Nrp1/Pdgfrb/Robo1/Cdh13	5
GO:2001233	regulation of apoptotic signaling pathway	9/195	428/28832	0.021028	3.10913	3.6276	0.00266267	0.0213279	0.0154019	Ctsc/Fcgr2b/Nrp1/Ybx3/Gas1/Trps1/Bdkrb2/Bmpr1b/Septin4	9
GO:0046467	membrane lipid biosynthetic process	5/195	140/28832	0.0357143	5.28059	4.18958	0.00268328	0.0213279	0.0154019	St6galnac3/A4galt/St8sia2/Fut4/Cers4	5
GO:0051209	release of sequestered calcium ion into cytosol	5/195	140/28832	0.0357143	5.28059	4.18958	0.00268328	0.0213279	0.0154019	Ednra/Htr2b/Cacna1c/Ubash3b/Akap6	5
GO:0007435	salivary gland morphogenesis	3/195	41/28832	0.0731707	10.8188	5.19163	0.00268788	0.0213279	0.0154019	Bmp7/Nrp1/Sema3a	3
GO:0045879	negative regulation of smoothened signaling pathway	3/195	41/28832	0.0731707	10.8188	5.19163	0.00268788	0.0213279	0.0154019	Serpine2/Runx2/Gas1	3
GO:0052652	cyclic purine nucleotide metabolic process	3/195	41/28832	0.0731707	10.8188	5.19163	0.00268788	0.0213279	0.0154019	Adcy2/Pde7b/Pde5a	3
GO:0051283	negative regulation of sequestering of calcium ion	5/195	141/28832	0.035461	5.24314	4.1678	0.00276695	0.0219004	0.0158153	Ednra/Htr2b/Cacna1c/Ubash3b/Akap6	5
GO:0051149	positive regulation of muscle cell differentiation	4/195	86/28832	0.0465116	6.87704	4.50405	0.00279661	0.0219704	0.0158659	Lama2/Notch1/Akap6/Cyp26b1	4
GO:0055021	regulation of cardiac muscle tissue growth	4/195	86/28832	0.0465116	6.87704	4.50405	0.00279661	0.0219704	0.0158659	Jarid2/Rgs2/Notch1/Akap6	4
GO:0070373	negative regulation of ERK1 and ERK2 cascade	4/195	86/28832	0.0465116	6.87704	4.50405	0.00279661	0.0219704	0.0158659	Ezr/Sema6a/Cnksr3/Dusp9	4
GO:0030902	hindbrain development	6/195	206/28832	0.0291262	4.3065	3.93011	0.00286189	0.021974	0.0158685	Serpine2/Bmp7/Mafb/Fcgr2b/Aldh1a2/Gas1	6
GO:0007494	midgut development	2/195	12/28832	0.166667	24.6427	6.75966	0.00287255	0.021974	0.0158685	Aldh1a2/Ass1	2
GO:0021561	facial nerve development	2/195	12/28832	0.166667	24.6427	6.75966	0.00287255	0.021974	0.0158685	Nrp1/Sema3a	2
GO:0021610	facial nerve morphogenesis	2/195	12/28832	0.166667	24.6427	6.75966	0.00287255	0.021974	0.0158685	Nrp1/Sema3a	2
GO:0060426	lung vasculature development	2/195	12/28832	0.166667	24.6427	6.75966	0.00287255	0.021974	0.0158685	Stra6/Id1	2
GO:0097017	renal protein absorption	2/195	12/28832	0.166667	24.6427	6.75966	0.00287255	0.021974	0.0158685	Ednra/Amn	2
GO:0106049	regulation of cellular response to osmotic stress	2/195	12/28832	0.166667	24.6427	6.75966	0.00287255	0.021974	0.0158685	Ybx3/Bdkrb2	2
GO:1900747	negative regulation of vascular endothelial growth factor signaling pathway	2/195	12/28832	0.166667	24.6427	6.75966	0.00287255	0.021974	0.0158685	Cadm4/Sema6a	2
GO:1990416	cellular response to brain-derived neurotrophic factor stimulus	2/195	12/28832	0.166667	24.6427	6.75966	0.00287255	0.021974	0.0158685	Tmem108/Gria1	2
GO:0009187	cyclic nucleotide metabolic process	3/195	42/28832	0.0714286	10.5612	5.1168	0.00288036	0.021974	0.0158685	Adcy2/Pde7b/Pde5a	3
GO:0040018	positive regulation of multicellular organism growth	3/195	42/28832	0.0714286	10.5612	5.1168	0.00288036	0.021974	0.0158685	Ezr/Hmga2/Sgip1	3
GO:0099558	maintenance of synapse structure	3/195	42/28832	0.0714286	10.5612	5.1168	0.00288036	0.021974	0.0158685	Adgrl3/Dgkz/Sema3a	3
GO:0051282	regulation of sequestering of calcium ion	5/195	143/28832	0.034965	5.1698	4.12486	0.00293991	0.0223744	0.0161576	Ednra/Htr2b/Cacna1c/Ubash3b/Akap6	5
GO:0009755	hormone-mediated signaling pathway	6/195	208/28832	0.0288462	4.26509	3.89982	0.00300154	0.0227887	0.0164568	Heyl/a/Aldh1a2/Thrb/Hmga2/Cyp26b1	6
GO:0042698	ovulation cycle	4/195	88/28832	0.0454545	6.72075	4.4351	0.00303906	0.0230183	0.0166226	Notch1/Ptprn/Bmpr1b/Ereg	4
GO:0045197	establishment or maintenance of epithelial cell apical/basal polarity	3/195	43/28832	0.0697674	10.3156	5.04445	0.00308111	0.0231156	0.0166929	Ptk7/Mtcl1/Wnt11	3
GO:0048520	positive regulation of behavior	3/195	43/28832	0.0697674	10.3156	5.04445	0.00308111	0.0231156	0.0166929	Stra6/Gria1/Sgip1	3
GO:0072210	metanephric nephron development	3/195	43/28832	0.0697674	10.3156	5.04445	0.00308111	0.0231156	0.0166929	Fmn1/Kif26b/Pdgfrb	3
GO:0099560	synaptic membrane adhesion	3/195	43/28832	0.0697674	10.3156	5.04445	0.00308111	0.0231156	0.0166929	Tenm3/Cadm4/Sparcl1	3
GO:0007611	learning or memory	8/195	357/28832	0.022409	3.31331	3.62927	0.00309945	0.0231983	0.0167526	Stra6/Tanc1/Camk2n1/Cacna1c/Pde5a/Amph/Mme/Gria1	8
GO:0051208	sequestering of calcium ion	5/195	145/28832	0.0344828	5.0985	4.08272	0.00312056	0.0233012	0.0168269	Ednra/Htr2b/Cacna1c/Ubash3b/Akap6	5
GO:0070588	calcium ion transmembrane transport	8/195	359/28832	0.0222841	3.29485	3.61051	0.003206	0.0238828	0.0172469	Ednra/Htr2b/Mcoln2/Cacna1c/Ubash3b/Akap6/Cacna2d3/Atp2b3	8
GO:0021884	forebrain neuron development	3/195	44/28832	0.0681818	10.0811	4.97443	0.00329025	0.0243956	0.0176172	Nrp1/Robo1/Sema3a	3
GO:0051647	nucleus localization	3/195	44/28832	0.0681818	10.0811	4.97443	0.00329025	0.0243956	0.0176172	Syne1/Kif1a/Slit1	3
GO:0051146	striated muscle cell differentiation	8/195	362/28832	0.0220994	3.26754	3.58261	0.00337115	0.024542	0.0177229	Tbx3/Tanc1/Pdgfrb/Rgs2/Notch1/Akap6/Cd53/Cyp26b1	8
GO:0001547	antral ovarian follicle growth	2/195	13/28832	0.153846	22.7471	6.47169	0.00337976	0.024542	0.0177229	Bmpr1b/Ereg	2
GO:0003207	cardiac chamber formation	2/195	13/28832	0.153846	22.7471	6.47169	0.00337976	0.024542	0.0177229	Ednra/Notch1	2
GO:0009214	cyclic nucleotide catabolic process	2/195	13/28832	0.153846	22.7471	6.47169	0.00337976	0.024542	0.0177229	Pde7b/Pde5a	2
GO:0021604	cranial nerve structural organization	2/195	13/28832	0.153846	22.7471	6.47169	0.00337976	0.024542	0.0177229	Nrp1/Sema3a	2
GO:0022605	mammalian oogenesis stage	2/195	13/28832	0.153846	22.7471	6.47169	0.00337976	0.024542	0.0177229	Bmpr1b/Ereg	2
GO:0031571	mitotic G1 DNA damage checkpoint signaling	2/195	13/28832	0.153846	22.7471	6.47169	0.00337976	0.024542	0.0177229	Dgkz/Ptprv	2
GO:0072110	glomerular mesangial cell proliferation	2/195	13/28832	0.153846	22.7471	6.47169	0.00337976	0.024542	0.0177229	Bmp7/Pdgfrb	2
GO:1902946	protein localization to early endosome	2/195	13/28832	0.153846	22.7471	6.47169	0.00337976	0.024542	0.0177229	Nrp1/Ezr	2
GO:0006942	regulation of striated muscle contraction	4/195	91/28832	0.043956	6.49918	4.33562	0.00342905	0.0248429	0.0179402	Rgs2/Cacna1c/Pde5a/Akap6	4
GO:0003158	endothelium development	5/195	149/28832	0.033557	4.96162	4.00071	0.00350567	0.0251266	0.0181451	Ednra/Ezr/Col18a1/Id1/Notch1	5
GO:0001569	branching involved in blood vessel morphogenesis	3/195	45/28832	0.0666667	9.85709	4.90662	0.00350788	0.0251266	0.0181451	Ednra/Sema5a/Nrp1	3
GO:0035886	vascular associated smooth muscle cell differentiation	3/195	45/28832	0.0666667	9.85709	4.90662	0.00350788	0.0251266	0.0181451	Ednra/Pdgfrb/Notch1	3
GO:0045747	positive regulation of Notch signaling pathway	3/195	45/28832	0.0666667	9.85709	4.90662	0.00350788	0.0251266	0.0181451	Notch1/Robo1/Enho	3
GO:1902742	apoptotic process involved in development	3/195	45/28832	0.0666667	9.85709	4.90662	0.00350788	0.0251266	0.0181451	Bmp7/Megf10/Notch1	3
GO:0055074	calcium ion homeostasis	8/195	366/28832	0.0218579	3.23183	3.54587	0.00360154	0.0257392	0.0185875	Cd40/Ednra/Htr2b/Spp1/Cacna1c/Ubash3b/Akap6/Atp2b3	8
GO:0060420	regulation of heart growth	4/195	93/28832	0.0430108	6.35942	4.27176	0.00370714	0.0264342	0.0190894	Jarid2/Rgs2/Notch1/Akap6	4
GO:0007431	salivary gland development	3/195	46/28832	0.0652174	9.64281	4.84091	0.00373412	0.0265668	0.0191851	Bmp7/Nrp1/Sema3a	3
GO:0006665	sphingolipid metabolic process	5/195	152/28832	0.0328947	4.8637	3.94111	0.00381608	0.0270891	0.0195623	St6galnac3/A4galt/St8sia2/Fut4/Cers4	5
GO:0072028	nephron morphogenesis	4/195	94/28832	0.0425532	6.29176	4.24052	0.00385176	0.0271361	0.0195962	Bmp7/Fmn1/Kif26b/Wnt11	4
GO:0021979	hypothalamus cell differentiation	2/195	14/28832	0.142857	21.1223	6.21433	0.00392556	0.0271361	0.0195962	Nrp1/Sema3a	2
GO:0030949	positive regulation of vascular endothelial growth factor receptor signaling pathway	2/195	14/28832	0.142857	21.1223	6.21433	0.00392556	0.0271361	0.0195962	Robo1/Mt3	2
GO:0042447	hormone catabolic process	2/195	14/28832	0.142857	21.1223	6.21433	0.00392556	0.0271361	0.0195962	Spp1/Mme	2
GO:0044819	mitotic G1/S transition checkpoint signaling	2/195	14/28832	0.142857	21.1223	6.21433	0.00392556	0.0271361	0.0195962	Dgkz/Ptprv	2
GO:0051964	negative regulation of synapse assembly	2/195	14/28832	0.142857	21.1223	6.21433	0.00392556	0.0271361	0.0195962	Robo1/Slit1	2
GO:0061309	cardiac neural crest cell development involved in outflow tract morphogenesis	2/195	14/28832	0.142857	21.1223	6.21433	0.00392556	0.0271361	0.0195962	Ednra/Bmp7	2
GO:0090036	regulation of protein kinase C signaling	2/195	14/28832	0.142857	21.1223	6.21433	0.00392556	0.0271361	0.0195962	Cd40/Wnt11	2
GO:0140059	dendrite arborization	2/195	14/28832	0.142857	21.1223	6.21433	0.00392556	0.0271361	0.0195962	Nrp1/Sema3a	2
GO:1902043	positive regulation of extrinsic apoptotic signaling pathway via death domain receptors	2/195	14/28832	0.142857	21.1223	6.21433	0.00392556	0.0271361	0.0195962	Trps1/Bmpr1b	2
GO:1902548	negative regulation of cellular response to vascular endothelial growth factor stimulus	2/195	14/28832	0.142857	21.1223	6.21433	0.00392556	0.0271361	0.0195962	Cadm4/Sema6a	2
GO:2001046	positive regulation of integrin-mediated signaling pathway	2/195	14/28832	0.142857	21.1223	6.21433	0.00392556	0.0271361	0.0195962	Pcsk5/Lama2	2
GO:0009311	oligosaccharide metabolic process	3/195	47/28832	0.0638298	9.43764	4.77717	0.00396907	0.0273771	0.0197703	St6galnac3/St8sia2/Fut4	3
GO:0035050	embryonic heart tube development	4/195	96/28832	0.0416667	6.16068	4.17939	0.00415236	0.028517	0.0205935	Ednra/Tbx3/Aldh1a2/Notch1	4
GO:0061333	renal tubule morphogenesis	4/195	96/28832	0.0416667	6.16068	4.17939	0.00415236	0.028517	0.0205935	Fmn1/Kif26b/BC028528/Wnt11	4
GO:0030279	negative regulation of ossification	3/195	48/28832	0.0625	9.24103	4.7153	0.00421282	0.0286512	0.0206903	Rflna/Notch1/Mkx	3
GO:0044331	cell-cell adhesion mediated by cadherin	3/195	48/28832	0.0625	9.24103	4.7153	0.00421282	0.0286512	0.0206903	Notch1/Rgcc/Cdh13	3
GO:0120163	negative regulation of cold-induced thermogenesis	3/195	48/28832	0.0625	9.24103	4.7153	0.00421282	0.0286512	0.0206903	Id1/Il15/Notch1	3
GO:0006486	protein glycosylation	6/195	223/28832	0.0269058	3.9782	3.68416	0.00421713	0.0286512	0.0206903	St6galnac3/Mgat5/Gcnt4/Il15/St8sia2/Fut4	6
GO:0043413	macromolecule glycosylation	6/195	223/28832	0.0269058	3.9782	3.68416	0.00421713	0.0286512	0.0206903	St6galnac3/Mgat5/Gcnt4/Il15/St8sia2/Fut4	6
GO:0006664	glycolipid metabolic process	4/195	97/28832	0.0412371	6.09717	4.14947	0.00430843	0.0290288	0.0209631	St6galnac3/A4galt/St8sia2/Fut4	4
GO:0048708	astrocyte differentiation	4/195	97/28832	0.0412371	6.09717	4.14947	0.00430843	0.0290288	0.0209631	Serpine2/Lamc3/Notch1/Hmga2	4
GO:0050772	positive regulation of axonogenesis	4/195	97/28832	0.0412371	6.09717	4.14947	0.00430843	0.0290288	0.0209631	Sema5a/Nrp1/Sema7a/Robo1	4
GO:0007519	skeletal muscle tissue development	6/195	224/28832	0.0267857	3.96044	3.67045	0.0043094	0.0290288	0.0209631	Heyl/Ybx3/Megf10/Notch1/Chrna1/Cyp26b1	6
GO:0008406	gonad development	7/195	299/28832	0.0234114	3.46152	3.5306	0.00438965	0.0295067	0.0213081	Ybx3/Notch1/Ptprn/Bmpr1b/Ereg/Sema3a/Hmga2	7
GO:0043392	negative regulation of DNA binding	3/195	49/28832	0.0612245	9.05243	4.65522	0.00446547	0.0296199	0.0213899	Twist2/Id1/Hmga2	3
GO:0045840	positive regulation of mitotic nuclear division	3/195	49/28832	0.0612245	9.05243	4.65522	0.00446547	0.0296199	0.0213899	Pdgfrb/Rgcc/Ereg	3
GO:1903509	liposaccharide metabolic process	4/195	98/28832	0.0408163	6.03496	4.11997	0.00446842	0.0296199	0.0213899	St6galnac3/A4galt/St8sia2/Fut4	4
GO:0003198	epithelial to mesenchymal transition involved in endocardial cushion formation	2/195	15/28832	0.133333	19.7142	5.9824	0.0045094	0.0296199	0.0213899	Heyl/Notch1	2
GO:0014848	urinary tract smooth muscle contraction	2/195	15/28832	0.133333	19.7142	5.9824	0.0045094	0.0296199	0.0213899	Tbx3/Cacna1c	2
GO:0048505	regulation of timing of cell differentiation	2/195	15/28832	0.133333	19.7142	5.9824	0.0045094	0.0296199	0.0213899	Serpine2/Notch1	2
GO:0048711	positive regulation of astrocyte differentiation	2/195	15/28832	0.133333	19.7142	5.9824	0.0045094	0.0296199	0.0213899	Serpine2/Notch1	2
GO:0072283	metanephric renal vesicle morphogenesis	2/195	15/28832	0.133333	19.7142	5.9824	0.0045094	0.0296199	0.0213899	Fmn1/Kif26b	2
GO:0097084	vascular associated smooth muscle cell development	2/195	15/28832	0.133333	19.7142	5.9824	0.0045094	0.0296199	0.0213899	Ednra/Notch1	2
GO:1902337	regulation of apoptotic process involved in morphogenesis	2/195	15/28832	0.133333	19.7142	5.9824	0.0045094	0.0296199	0.0213899	Bmp7/Notch1	2
GO:2000343	positive regulation of chemokine (C-X-C motif) ligand 2 production	2/195	15/28832	0.133333	19.7142	5.9824	0.0045094	0.0296199	0.0213899	Mcoln2/Postn	2
GO:0045137	development of primary sexual characteristics	7/195	303/28832	0.0231023	3.41582	3.4884	0.00471544	0.0308579	0.0222839	Ybx3/Notch1/Ptprn/Bmpr1b/Ereg/Sema3a/Hmga2	7
GO:0042462	eye photoreceptor cell development	3/195	50/28832	0.06	8.87138	4.59684	0.00472712	0.0308579	0.0222839	Rorb/Thrb/Prdm1	3
GO:0048483	autonomic nervous system development	3/195	50/28832	0.06	8.87138	4.59684	0.00472712	0.0308579	0.0222839	Ednra/Nrp1/Sema3a	3
GO:0030593	neutrophil chemotaxis	4/195	100/28832	0.04	5.91426	4.06217	0.0048003	0.0312711	0.0225823	Ednra/Spp1/Itga1/Jaml	4
GO:0007416	synapse assembly	7/195	305/28832	0.0229508	3.39343	3.46757	0.00488502	0.0317307	0.0229142	Sdk2/Adgrl3/Robo1/St8sia2/Hapln4/Slit1/Gria1	7
GO:1905475	regulation of protein localization to membrane	6/195	230/28832	0.026087	3.85712	3.58987	0.00489463	0.0317307	0.0229142	Tmem108/Nkd2/Ezr/Nbea/Mtcl1/Pid1	6
GO:0006816	calcium ion transport	9/195	470/28832	0.0191489	2.83129	3.3031	0.00490091	0.0317307	0.0229142	Ednra/Htr2b/Mcoln2/Pdgfrb/Cacna1c/Ubash3b/Akap6/Cacna2d3/Atp2b3	9
GO:0001656	metanephros development	4/195	101/28832	0.039604	5.8557	4.03386	0.00497229	0.0319965	0.0231061	Bmp7/Fmn1/Kif26b/Pdgfrb	4
GO:0008589	regulation of smoothened signaling pathway	4/195	101/28832	0.039604	5.8557	4.03386	0.00497229	0.0319965	0.0231061	Serpine2/Scube1/Runx2/Gas1	4
GO:2000027	regulation of animal organ morphogenesis	4/195	101/28832	0.039604	5.8557	4.03386	0.00497229	0.0319965	0.0231061	Ednra/Bmp7/Runx2/Robo1	4
GO:0030162	regulation of proteolysis	9/195	473/28832	0.0190275	2.81334	3.28131	0.00510417	0.0322942	0.0233212	Serpine2/Spock1/Adra2a/Cbfa2t3/Ctsc/Nkd2/Spon1/Gas1/Rhbdf2	9
GO:0010544	negative regulation of platelet activation	2/195	16/28832	0.125	18.4821	5.7719	0.00513077	0.0322942	0.0233212	Serpine2/Ubash3b	2
GO:0033189	response to vitamin A	2/195	16/28832	0.125	18.4821	5.7719	0.00513077	0.0322942	0.0233212	Aldh1a2/Cyp26b1	2
GO:0034111	negative regulation of homotypic cell-cell adhesion	2/195	16/28832	0.125	18.4821	5.7719	0.00513077	0.0322942	0.0233212	Serpine2/Ubash3b	2
GO:0060979	vasculogenesis involved in coronary vascular morphogenesis	2/195	16/28832	0.125	18.4821	5.7719	0.00513077	0.0322942	0.0233212	Nrp1/Notch1	2
GO:0070278	extracellular matrix constituent secretion	2/195	16/28832	0.125	18.4821	5.7719	0.00513077	0.0322942	0.0233212	Notch1/Rgcc	2
GO:0072044	collecting duct development	2/195	16/28832	0.125	18.4821	5.7719	0.00513077	0.0322942	0.0233212	Spp1/Notch1	2
GO:0098840	protein transport along microtubule	2/195	16/28832	0.125	18.4821	5.7719	0.00513077	0.0322942	0.0233212	Kif5c/Kif1a	2
GO:0099118	microtubule-based protein transport	2/195	16/28832	0.125	18.4821	5.7719	0.00513077	0.0322942	0.0233212	Kif5c/Kif1a	2
GO:1902950	regulation of dendritic spine maintenance	2/195	16/28832	0.125	18.4821	5.7719	0.00513077	0.0322942	0.0233212	Fcgr2b/Zfp804a	2
GO:1904748	regulation of apoptotic process involved in development	2/195	16/28832	0.125	18.4821	5.7719	0.00513077	0.0322942	0.0233212	Bmp7/Notch1	2
GO:0006029	proteoglycan metabolic process	4/195	103/28832	0.038835	5.742	3.97835	0.00532856	0.0334726	0.0241722	Ednra/Hs3st1/Bmpr1b/Hs3st6	4
GO:0001938	positive regulation of endothelial cell proliferation	4/195	104/28832	0.0384615	5.68679	3.95114	0.00551293	0.0345344	0.0249389	Htr2b/Sema5a/Col18a1/Cdh13	4
GO:1904375	regulation of protein localization to cell periphery	5/195	166/28832	0.0301205	4.45351	3.68226	0.00552906	0.0345344	0.0249389	Tmem108/Nkd2/Ezr/Nbea/Pid1	5
GO:0043603	amide metabolic process	9/195	479/28832	0.0187891	2.7781	3.23822	0.00553031	0.0345344	0.0249389	St6galnac3/Pcsk5/Spon1/Ass1/St8sia2/Npl/Cers4/Mme/Slc16a12	9
GO:0021772	olfactory bulb development	3/195	53/28832	0.0566038	8.36923	4.43104	0.00556691	0.0346946	0.0250546	Robo1/Sema3a/Slit1	3
GO:0010469	regulation of signaling receptor activity	4/195	105/28832	0.0380952	5.63263	3.92428	0.00570152	0.0352468	0.0254533	Tafa1/Rasgrf1/Adra2a/Notch1	4
GO:0035914	skeletal muscle cell differentiation	4/195	105/28832	0.0380952	5.63263	3.92428	0.00570152	0.0352468	0.0254533	Heyl/Megf10/Notch1/Cyp26b1	4
GO:0051402	neuron apoptotic process	8/195	396/28832	0.020202	2.987	3.28545	0.00574157	0.0352468	0.0254533	Fcgr2b/Nrp1/Nes/Itga1/Draxin/St8sia2/Thrb/Mt3	8
GO:0009952	anterior/posterior pattern specification	6/195	238/28832	0.0252101	3.72747	3.48654	0.00576327	0.0352468	0.0254533	Tbx3/Heyl/Pcsk5/Aldh1a2/Notch1/Hoxb9	6
GO:0001574	ganglioside biosynthetic process	2/195	17/28832	0.117647	17.3949	5.57965	0.00578911	0.0352468	0.0254533	St6galnac3/St8sia2	2
GO:0001886	endothelial cell morphogenesis	2/195	17/28832	0.117647	17.3949	5.57965	0.00578911	0.0352468	0.0254533	Col18a1/Id1	2
GO:0003128	heart field specification	2/195	17/28832	0.117647	17.3949	5.57965	0.00578911	0.0352468	0.0254533	Robo1/Wnt11	2
GO:0040034	regulation of development, heterochronic	2/195	17/28832	0.117647	17.3949	5.57965	0.00578911	0.0352468	0.0254533	Serpine2/Notch1	2
GO:0060947	cardiac vascular smooth muscle cell differentiation	2/195	17/28832	0.117647	17.3949	5.57965	0.00578911	0.0352468	0.0254533	Pdgfrb/Notch1	2
GO:0061308	cardiac neural crest cell development involved in heart development	2/195	17/28832	0.117647	17.3949	5.57965	0.00578911	0.0352468	0.0254533	Ednra/Bmp7	2
GO:0061548	ganglion development	2/195	17/28832	0.117647	17.3949	5.57965	0.00578911	0.0352468	0.0254533	Nrp1/Sema3a	2
GO:0071372	cellular response to follicle-stimulating hormone stimulus	2/195	17/28832	0.117647	17.3949	5.57965	0.00578911	0.0352468	0.0254533	Ednra/Notch1	2
GO:0045773	positive regulation of axon extension	3/195	54/28832	0.0555556	8.21425	4.37866	0.0058654	0.0356427	0.0257393	Sema5a/Nrp1/Sema7a	3
GO:0010976	positive regulation of neuron projection development	6/195	239/28832	0.0251046	3.71188	3.47394	0.00587926	0.0356585	0.0257507	Serpine2/Tenm3/Bmp7/Rgs2/Ptk7/Zfp804a	6
GO:0008037	cell recognition	5/195	169/28832	0.0295858	4.37445	3.63052	0.00595676	0.0360595	0.0260402	Sema5a/Nrp1/Megf10/Robo1/Sema3a	5
GO:0006937	regulation of muscle contraction	5/195	170/28832	0.0294118	4.34872	3.61354	0.00610436	0.0368825	0.0266345	Adra2a/Rgs2/Cacna1c/Pde5a/Akap6	5
GO:0050730	regulation of peptidyl-tyrosine phosphorylation	6/195	241/28832	0.0248963	3.68107	3.44894	0.00611636	0.0368846	0.026636	Cd40/Cadm4/Nrp1/Pdgfrb/Il15/Cspg4	6
GO:0050769	positive regulation of neurogenesis	7/195	319/28832	0.0219436	3.2445	3.32642	0.00620387	0.0373412	0.0269658	Serpine2/Sema5a/Nrp1/Sema7a/Notch1/Robo1/Mme	7
GO:0030595	leukocyte chemotaxis	6/195	242/28832	0.0247934	3.66586	3.43654	0.00623748	0.0374013	0.0270092	Ednra/Spp1/Itga1/Hc/Pla2g7/Jaml	6
GO:0045930	negative regulation of mitotic cell cycle	6/195	242/28832	0.0247934	3.66586	3.43654	0.00623748	0.0374013	0.0270092	Bmp7/Brinp3/Gas1/Rgcc/Dgkz/Ptprv	6
GO:0051153	regulation of striated muscle cell differentiation	4/195	108/28832	0.037037	5.47616	3.84573	0.00629298	0.0374096	0.0270152	Rgs2/Notch1/Akap6/Cyp26b1	4
GO:0050890	cognition	8/195	403/28832	0.0198511	2.93511	3.22821	0.00635731	0.0374096	0.0270152	Stra6/Tanc1/Camk2n1/Cacna1c/Pde5a/Amph/Mme/Gria1	8
GO:0070085	glycosylation	6/195	243/28832	0.0246914	3.65078	3.42421	0.00636035	0.0374096	0.0270152	St6galnac3/Mgat5/Gcnt4/Il15/St8sia2/Fut4	6
GO:0010738	regulation of protein kinase A signaling	2/195	18/28832	0.111111	16.4285	5.40308	0.00648392	0.0374096	0.0270152	Tcim/Akap6	2
GO:0031987	locomotion involved in locomotory behavior	2/195	18/28832	0.111111	16.4285	5.40308	0.00648392	0.0374096	0.0270152	Adgrl3/Gria1	2
GO:0043278	response to morphine	2/195	18/28832	0.111111	16.4285	5.40308	0.00648392	0.0374096	0.0270152	Adra2a/Gria1	2
GO:0045762	positive regulation of adenylate cyclase activity	2/195	18/28832	0.111111	16.4285	5.40308	0.00648392	0.0374096	0.0270152	Cacna1c/Adcy2	2
GO:0046549	retinal cone cell development	2/195	18/28832	0.111111	16.4285	5.40308	0.00648392	0.0374096	0.0270152	Rorb/Thrb	2
GO:0047484	regulation of response to osmotic stress	2/195	18/28832	0.111111	16.4285	5.40308	0.00648392	0.0374096	0.0270152	Ybx3/Bdkrb2	2
GO:0061101	neuroendocrine cell differentiation	2/195	18/28832	0.111111	16.4285	5.40308	0.00648392	0.0374096	0.0270152	Notch1/Wnt11	2
GO:0061307	cardiac neural crest cell differentiation involved in heart development	2/195	18/28832	0.111111	16.4285	5.40308	0.00648392	0.0374096	0.0270152	Ednra/Bmp7	2
GO:0071696	ectodermal placode development	2/195	18/28832	0.111111	16.4285	5.40308	0.00648392	0.0374096	0.0270152	Tbx3/Nrp1	2
GO:0072077	renal vesicle morphogenesis	2/195	18/28832	0.111111	16.4285	5.40308	0.00648392	0.0374096	0.0270152	Fmn1/Kif26b	2
GO:0097094	craniofacial suture morphogenesis	2/195	18/28832	0.111111	16.4285	5.40308	0.00648392	0.0374096	0.0270152	Mmp16/Frem1	2
GO:0097152	mesenchymal cell apoptotic process	2/195	18/28832	0.111111	16.4285	5.40308	0.00648392	0.0374096	0.0270152	Ednra/Bmp7	2
GO:0098880	maintenance of postsynaptic specialization structure	2/195	18/28832	0.111111	16.4285	5.40308	0.00648392	0.0374096	0.0270152	Adgrl3/Dgkz	2
GO:2000136	regulation of cell proliferation involved in heart morphogenesis	2/195	18/28832	0.111111	16.4285	5.40308	0.00648392	0.0374096	0.0270152	Tbx3/Notch1	2
GO:0002042	cell migration involved in sprouting angiogenesis	3/195	56/28832	0.0535714	7.92088	4.27783	0.00649069	0.0374096	0.0270152	Nrp1/Notch1/Robo1	3
GO:0010718	positive regulation of epithelial to mesenchymal transition	3/195	56/28832	0.0535714	7.92088	4.27783	0.00649069	0.0374096	0.0270152	Bmp7/Notch1/Rgcc	3
GO:0048546	digestive tract morphogenesis	3/195	56/28832	0.0535714	7.92088	4.27783	0.00649069	0.0374096	0.0270152	Stra6/Notch1/Wnt11	3
GO:0060428	lung epithelium development	3/195	56/28832	0.0535714	7.92088	4.27783	0.00649069	0.0374096	0.0270152	Stra6/Thrb/Hmga2	3
GO:0070167	regulation of biomineral tissue development	4/195	109/28832	0.0366972	5.42592	3.8202	0.00649883	0.0374096	0.0270152	Bmp7/Rflna/Notch1/Bmpr1b	4
GO:0014910	regulation of smooth muscle cell migration	4/195	110/28832	0.0363636	5.3766	3.79498	0.00670911	0.03855	0.0278387	Pcsk5/Nrp1/Pdgfrb/Postn	4
GO:0071320	cellular response to cAMP	3/195	57/28832	0.0526316	7.78192	4.22927	0.00681764	0.0390852	0.0282252	Ezr/Ass1/Akap6	3
GO:0050900	leukocyte migration	8/195	408/28832	0.0196078	2.89915	3.18808	0.00682695	0.0390852	0.0282252	Ednra/Spp1/Mcoln2/Itga1/Hc/Fut4/Pla2g7/Jaml	8
GO:0045664	regulation of neuron differentiation	6/195	247/28832	0.0242915	3.59165	3.37551	0.00686946	0.0392576	0.0283497	Bmp7/Heyl/Mmd/Brinp3/Nrep/Notch1	6
GO:0021954	central nervous system neuron development	4/195	111/28832	0.036036	5.32816	3.77006	0.00692384	0.0394971	0.0285227	Nrp1/Draxin/Robo1/Sema3a	4
GO:0030509	BMP signaling pathway	5/195	176/28832	0.0284091	4.20047	3.51435	0.0070444	0.0400731	0.0289386	Bmp7/Runx2/Id1/Notch1/Bmpr1b	5
GO:0097061	dendritic spine organization	4/195	112/28832	0.0357143	5.28059	3.74545	0.00714307	0.0400731	0.0289386	Fcgr2b/Tanc1/Zfp804a/Kif1a	4
GO:0010463	mesenchymal cell proliferation	3/195	58/28832	0.0517241	7.64775	4.18188	0.00715422	0.0400731	0.0289386	Bmp7/Gas1/Wnt11	3
GO:0016601	Rac protein signal transduction	3/195	58/28832	0.0517241	7.64775	4.18188	0.00715422	0.0400731	0.0289386	Rasgrf1/Cadm4/Cdh13	3
GO:0046578	regulation of Ras protein signal transduction	3/195	58/28832	0.0517241	7.64775	4.18188	0.00715422	0.0400731	0.0289386	Rasgrf1/Notch1/Dgkz	3
GO:0051496	positive regulation of stress fiber assembly	3/195	58/28832	0.0517241	7.64775	4.18188	0.00715422	0.0400731	0.0289386	Nrp1/Rgcc/Wnt11	3
GO:0030336	negative regulation of cell migration	7/195	328/28832	0.0213415	3.15547	3.23974	0.00718171	0.0400731	0.0289386	Hc/Notch1/Rgcc/Robo1/Wnt11/Sema3a/Gm266	7
GO:0030856	regulation of epithelial cell differentiation	5/195	177/28832	0.0282486	4.17673	3.49825	0.00721036	0.0400731	0.0289386	Tbx3/Bmp7/Id1/Notch1/Frzb	5
GO:0016322	neuron remodeling	2/195	19/28832	0.105263	15.5638	5.24012	0.00721467	0.0400731	0.0289386	Ednra/Cspg4	2
GO:0021783	preganglionic parasympathetic fiber development	2/195	19/28832	0.105263	15.5638	5.24012	0.00721467	0.0400731	0.0289386	Nrp1/Sema3a	2
GO:0030540	female genitalia development	2/195	19/28832	0.105263	15.5638	5.24012	0.00721467	0.0400731	0.0289386	Tbx3/Stra6	2
GO:0032823	regulation of natural killer cell differentiation	2/195	19/28832	0.105263	15.5638	5.24012	0.00721467	0.0400731	0.0289386	Il15/Prdm1	2
GO:0045986	negative regulation of smooth muscle contraction	2/195	19/28832	0.105263	15.5638	5.24012	0.00721467	0.0400731	0.0289386	Adra2a/Rgs2	2
GO:0061323	cell proliferation involved in heart morphogenesis	2/195	19/28832	0.105263	15.5638	5.24012	0.00721467	0.0400731	0.0289386	Tbx3/Notch1	2
GO:2000047	regulation of cell-cell adhesion mediated by cadherin	2/195	19/28832	0.105263	15.5638	5.24012	0.00721467	0.0400731	0.0289386	Notch1/Rgcc	2
GO:0001657	ureteric bud development	4/195	113/28832	0.0353982	5.23386	3.72112	0.00736684	0.0407714	0.0294429	Bmp7/Fmn1/Kif26b/Wnt11	4
GO:0050795	regulation of behavior	4/195	113/28832	0.0353982	5.23386	3.72112	0.00736684	0.0407714	0.0294429	Htr2b/Stra6/Gria1/Sgip1	4
GO:0051017	actin filament bundle assembly	5/195	178/28832	0.0280899	4.15327	3.48227	0.00737902	0.0407714	0.0294429	Nrp1/Ezr/Id1/Rgcc/Wnt11	5
GO:0043523	regulation of neuron apoptotic process	7/195	330/28832	0.0212121	3.13635	3.22088	0.00741369	0.0408915	0.0295297	Fcgr2b/Nrp1/Nes/Itga1/Draxin/St8sia2/Mt3	7
GO:0097106	postsynaptic density organization	3/195	59/28832	0.0508475	7.51812	4.13561	0.00750049	0.0412983	0.0298234	Adgrl3/Tmem108/Dgkz	3
GO:0016358	dendrite development	7/195	332/28832	0.0210843	3.11745	3.20217	0.00765119	0.042055	0.0303698	Bmp7/Fcgr2b/Nrp1/Id1/Robo1/Sema3a/Kif1a	7
GO:0032231	regulation of actin filament bundle assembly	4/195	115/28832	0.0347826	5.14283	3.67333	0.00782813	0.0427536	0.0308744	Nrp1/Id1/Rgcc/Wnt11	4
GO:0055013	cardiac muscle cell development	4/195	115/28832	0.0347826	5.14283	3.67333	0.00782813	0.0427536	0.0308744	Tbx3/Pdgfrb/Rgs2/Akap6	4
GO:0048469	cell maturation	6/195	254/28832	0.023622	3.49267	3.29268	0.00783056	0.0427536	0.0308744	Ednra/Runx2/Il15/Cspg4/Ereg/Septin4	6
GO:0046879	hormone secretion	8/195	418/28832	0.0191388	2.82979	3.10961	0.00784454	0.0427536	0.0308744	Tbx3/Adra2a/Spp1/Camk2n1/Cacna1c/Ptprn/Hmga2/Ptprv	8
GO:0035272	exocrine system development	3/195	60/28832	0.05	7.39282	4.09041	0.00785652	0.0427536	0.0308744	Bmp7/Nrp1/Sema3a	3
GO:0006941	striated muscle contraction	5/195	181/28832	0.0276243	4.08443	3.43501	0.00790151	0.0427536	0.0308744	Rgs2/Cacna1c/Pde5a/Akap6/Chrna1	5
GO:0007259	cell surface receptor signaling pathway via JAK-STAT	5/195	181/28832	0.0276243	4.08443	3.43501	0.00790151	0.0427536	0.0308744	Cd40/Stra6/Il15/Notch1/Hmga2	5
GO:0141193	nuclear receptor-mediated signaling pathway	5/195	181/28832	0.0276243	4.08443	3.43501	0.00790151	0.0427536	0.0308744	Heyl/Aldh1a2/Thrb/Hmga2/Cyp26b1	5
GO:0014072	response to isoquinoline alkaloid	2/195	20/28832	0.1	14.7856	5.08907	0.00798085	0.0427536	0.0308744	Adra2a/Gria1	2
GO:0044320	cellular response to leptin stimulus	2/195	20/28832	0.1	14.7856	5.08907	0.00798085	0.0427536	0.0308744	Mt3/Pid1	2
GO:0071498	cellular response to fluid shear stress	2/195	20/28832	0.1	14.7856	5.08907	0.00798085	0.0427536	0.0308744	Spp1/Ass1	2
GO:0072087	renal vesicle development	2/195	20/28832	0.1	14.7856	5.08907	0.00798085	0.0427536	0.0308744	Fmn1/Kif26b	2
GO:1901201	regulation of extracellular matrix assembly	2/195	20/28832	0.1	14.7856	5.08907	0.00798085	0.0427536	0.0308744	Notch1/Rgcc	2
GO:1901881	positive regulation of protein depolymerization	2/195	20/28832	0.1	14.7856	5.08907	0.00798085	0.0427536	0.0308744	Sema5a/Nes	2
GO:1905809	negative regulation of synapse organization	2/195	20/28832	0.1	14.7856	5.08907	0.00798085	0.0427536	0.0308744	Robo1/Slit1	2
GO:0050918	positive chemotaxis	3/195	61/28832	0.0491803	7.27163	4.04623	0.00822237	0.043973	0.0317549	Sema5a/Nrp1/Cdh13	3
GO:0045666	positive regulation of neuron differentiation	4/195	117/28832	0.034188	5.05492	3.62664	0.00830801	0.044207	0.0319239	Bmp7/Heyl/Mmd/Brinp3	4
GO:0072163	mesonephric epithelium development	4/195	117/28832	0.034188	5.05492	3.62664	0.00830801	0.044207	0.0319239	Bmp7/Fmn1/Kif26b/Wnt11	4
GO:0072164	mesonephric tubule development	4/195	117/28832	0.034188	5.05492	3.62664	0.00830801	0.044207	0.0319239	Bmp7/Fmn1/Kif26b/Wnt11	4
GO:0043409	negative regulation of MAPK cascade	5/195	184/28832	0.0271739	4.01784	3.38876	0.00844919	0.0448076	0.0323576	Ezr/Sema6a/Rgs2/Cnksr3/Dusp9	5
GO:0045766	positive regulation of angiogenesis	5/195	184/28832	0.0271739	4.01784	3.38876	0.00844919	0.0448076	0.0323576	Cd40/Sema5a/Nrp1/Hc/Hmga2	5
GO:0003161	cardiac conduction system development	2/195	21/28832	0.0952381	14.0816	4.9485	0.00878196	0.0463395	0.0334639	Tbx3/Notch1	2
GO:0003228	atrial cardiac muscle tissue development	2/195	21/28832	0.0952381	14.0816	4.9485	0.00878196	0.0463395	0.0334639	Ednra/Tbx3	2
GO:0007379	segment specification	2/195	21/28832	0.0952381	14.0816	4.9485	0.00878196	0.0463395	0.0334639	Ednra/Mafb	2
GO:0009914	hormone transport	8/195	428/28832	0.0186916	2.76367	3.03342	0.00897234	0.0472468	0.0341191	Tbx3/Adra2a/Spp1/Camk2n1/Cacna1c/Ptprn/Hmga2/Ptprv	8
GO:0010812	negative regulation of cell-substrate adhesion	3/195	63/28832	0.047619	7.04078	3.96081	0.00898375	0.0472468	0.0341191	Spock1/Postn/Notch1	3
GO:1904018	positive regulation of vasculature development	5/195	187/28832	0.026738	3.95338	3.34348	0.00902263	0.0473725	0.0342099	Cd40/Sema5a/Nrp1/Hc/Hmga2	5
GO:0001823	mesonephros development	4/195	120/28832	0.0333333	4.92855	3.55856	0.00906334	0.047429	0.0342507	Bmp7/Fmn1/Kif26b/Wnt11	4
GO:1904892	regulation of receptor signaling pathway via STAT	4/195	120/28832	0.0333333	4.92855	3.55856	0.00906334	0.047429	0.0342507	Mgat5/Stra6/Notch1/Hmga2	4
GO:2000146	negative regulation of cell motility	7/195	344/28832	0.0203488	3.00871	3.09277	0.00919607	0.0480441	0.0346949	Hc/Notch1/Rgcc/Robo1/Wnt11/Sema3a/Gm266	7
GO:1901655	cellular response to ketone	5/195	188/28832	0.0265957	3.93235	3.3286	0.0092196	0.0480877	0.0347264	Spp1/Postn/Ass1/Adcy2/Fbxo32	5
GO:0043279	response to alkaloid	4/195	121/28832	0.0330579	4.88782	3.53637	0.00932473	0.0484763	0.035007	Adgrl3/Adra2a/St8sia2/Gria1	4
GO:0055017	cardiac muscle tissue growth	4/195	121/28832	0.0330579	4.88782	3.53637	0.00932473	0.0484763	0.035007	Jarid2/Rgs2/Notch1/Akap6	4
GO:0021545	cranial nerve development	3/195	64/28832	0.046875	6.93077	3.91949	0.0093794	0.0485215	0.0350396	Mafb/Nrp1/Sema3a	3
GO:0046622	positive regulation of organ growth	3/195	64/28832	0.046875	6.93077	3.91949	0.0093794	0.0485215	0.0350396	Ybx3/Notch1/Akap6	3
GO:2000648	positive regulation of stem cell proliferation	3/195	64/28832	0.046875	6.93077	3.91949	0.0093794	0.0485215	0.0350396	Tbx3/Runx2/Hmga2	3
GO:1902806	regulation of cell cycle G1/S phase transition	5/195	189/28832	0.026455	3.91155	3.31382	0.00941952	0.0486496	0.0351321	Tcim/Gas1/Rgcc/Dgkz/Ptprv	5
GO:0014909	smooth muscle cell migration	4/195	122/28832	0.0327869	4.84775	3.51442	0.00959098	0.0491905	0.0355228	Pcsk5/Nrp1/Pdgfrb/Postn	4
GO:0030252	growth hormone secretion	2/195	22/28832	0.0909091	13.4415	4.81721	0.00961748	0.0491905	0.0355228	Cacna1c/Hmga2	2
GO:0046058	cAMP metabolic process	2/195	22/28832	0.0909091	13.4415	4.81721	0.00961748	0.0491905	0.0355228	Adcy2/Pde7b	2
GO:0048486	parasympathetic nervous system development	2/195	22/28832	0.0909091	13.4415	4.81721	0.00961748	0.0491905	0.0355228	Nrp1/Sema3a	2
GO:0048532	anatomical structure arrangement	2/195	22/28832	0.0909091	13.4415	4.81721	0.00961748	0.0491905	0.0355228	Nrp1/Sema3a	2
GO:2001044	regulation of integrin-mediated signaling pathway	2/195	22/28832	0.0909091	13.4415	4.81721	0.00961748	0.0491905	0.0355228	Pcsk5/Lama2	2
GO:0001947	heart looping	3/195	65/28832	0.0461538	6.82414	3.87904	0.00978508	0.049967	0.0360835	Tbx3/Aldh1a2/Notch1	3
GO:0007188	adenylate cyclase-modulating G protein-coupled receptor signaling pathway	6/195	268/28832	0.0223881	3.31022	3.13541	0.0100375	0.0511737	0.0369549	Adgrl3/Ednra/Adra2a/Rgs2/Adcy2/Aplp1	6
GO:0106027	neuron projection organization	4/195	124/28832	0.0322581	4.76956	3.47123	0.0101382	0.0516038	0.0372655	Fcgr2b/Tanc1/Zfp804a/Kif1a	4
GO:0043616	keratinocyte proliferation	3/195	66/28832	0.0454545	6.72075	3.83944	0.0102008	0.0517562	0.0373756	Twist2/Cdh13/Ereg	3
GO:0050850	positive regulation of calcium-mediated signaling	3/195	66/28832	0.0454545	6.72075	3.83944	0.0102008	0.0517562	0.0373756	Pdgfrb/Akap6/Cdh13	3
GO:0007088	regulation of mitotic nuclear division	4/195	125/28832	0.032	4.73141	3.44998	0.0104192	0.0524512	0.0378775	Bmp7/Pdgfrb/Rgcc/Ereg	4
GO:0048813	dendrite morphogenesis	5/195	194/28832	0.0257732	3.81073	3.2414	0.010464	0.0524512	0.0378775	Nrp1/Id1/Robo1/Sema3a/Kif1a	5
GO:0003214	cardiac left ventricle morphogenesis	2/195	23/28832	0.0869565	12.8571	4.69419	0.0104869	0.0524512	0.0378775	Ednra/Notch1	2
GO:0031281	positive regulation of cyclase activity	2/195	23/28832	0.0869565	12.8571	4.69419	0.0104869	0.0524512	0.0378775	Cacna1c/Adcy2	2
GO:0032354	response to follicle-stimulating hormone	2/195	23/28832	0.0869565	12.8571	4.69419	0.0104869	0.0524512	0.0378775	Ednra/Notch1	2
GO:0045761	regulation of adenylate cyclase activity	2/195	23/28832	0.0869565	12.8571	4.69419	0.0104869	0.0524512	0.0378775	Cacna1c/Adcy2	2
GO:0051349	positive regulation of lyase activity	2/195	23/28832	0.0869565	12.8571	4.69419	0.0104869	0.0524512	0.0378775	Cacna1c/Adcy2	2
GO:0072111	cell proliferation involved in kidney development	2/195	23/28832	0.0869565	12.8571	4.69419	0.0104869	0.0524512	0.0378775	Bmp7/Pdgfrb	2
GO:2001026	regulation of endothelial cell chemotaxis	2/195	23/28832	0.0869565	12.8571	4.69419	0.0104869	0.0524512	0.0378775	Sema5a/Notch1	2
GO:0042220	response to cocaine	3/195	67/28832	0.0447761	6.62044	3.80066	0.0106267	0.0529831	0.0382616	Adgrl3/St8sia2/Gria1	3
GO:1902807	negative regulation of cell cycle G1/S phase transition	3/195	67/28832	0.0447761	6.62044	3.80066	0.0106267	0.0529831	0.0382616	Gas1/Dgkz/Ptprv	3
GO:0021915	neural tube development	5/195	196/28832	0.0255102	3.77185	3.2131	0.0109032	0.0542759	0.0391952	Bmp7/Aldh1a2/Gas1/Ptk7/Notch1	5
GO:0031503	protein-containing complex localization	6/195	273/28832	0.021978	3.24959	3.08175	0.0109234	0.0542911	0.0392061	Tmem108/Fcgr2b/Ezr/Nbea/Akap6/Kif5c	6
GO:0045445	myoblast differentiation	4/195	128/28832	0.03125	4.62051	3.38756	0.0112924	0.0558206	0.0403107	Tbx3/Megf10/Notch1/Mkx	4
GO:0045444	fat cell differentiation	6/195	275/28832	0.0218182	3.22596	3.06063	0.0112928	0.0558206	0.0403107	Mmp11/Bmp7/Rgs2/Frzb/Hmga2/Mkx	6
GO:0008090	retrograde axonal transport	2/195	24/28832	0.0833333	12.3214	4.57859	0.0113898	0.0558206	0.0403107	Tmem108/Kif1a	2
GO:0010955	negative regulation of protein processing	2/195	24/28832	0.0833333	12.3214	4.57859	0.0113898	0.0558206	0.0403107	Serpine2/Gas1	2
GO:0042481	regulation of odontogenesis	2/195	24/28832	0.0833333	12.3214	4.57859	0.0113898	0.0558206	0.0403107	Ednra/Runx2	2
GO:0046579	positive regulation of Ras protein signal transduction	2/195	24/28832	0.0833333	12.3214	4.57859	0.0113898	0.0558206	0.0403107	Rasgrf1/Notch1	2
GO:0071371	cellular response to gonadotropin stimulus	2/195	24/28832	0.0833333	12.3214	4.57859	0.0113898	0.0558206	0.0403107	Ednra/Notch1	2
GO:1903318	negative regulation of protein maturation	2/195	24/28832	0.0833333	12.3214	4.57859	0.0113898	0.0558206	0.0403107	Serpine2/Gas1	2
GO:2001224	positive regulation of neuron migration	2/195	24/28832	0.0833333	12.3214	4.57859	0.0113898	0.0558206	0.0403107	Sema6a/Sema3a	2
GO:0034331	cell junction maintenance	3/195	69/28832	0.0434783	6.42854	3.72541	0.0115091	0.0561446	0.0405446	Adgrl3/Dgkz/Sema3a	3
GO:0048599	oocyte development	3/195	69/28832	0.0434783	6.42854	3.72541	0.0115091	0.0561446	0.0405446	Ednra/Pde5a/Ereg	3
GO:0051785	positive regulation of nuclear division	3/195	69/28832	0.0434783	6.42854	3.72541	0.0115091	0.0561446	0.0405446	Pdgfrb/Rgcc/Ereg	3
GO:0042472	inner ear morphogenesis	4/195	129/28832	0.0310078	4.58469	3.36718	0.0115936	0.0563832	0.040717	Tbx3/Mafb/Ptk7/Frzb	4
GO:0048477	oogenesis	4/195	129/28832	0.0310078	4.58469	3.36718	0.0115936	0.0563832	0.040717	Ednra/Pde5a/Bmpr1b/Ereg	4
GO:0007498	mesoderm development	4/195	130/28832	0.0307692	4.54943	3.34701	0.0119	0.0577842	0.0417287	Tbx3/Bmp7/Wnt11/Hmga2	4
GO:0042461	photoreceptor cell development	3/195	70/28832	0.0428571	6.3367	3.68889	0.0119656	0.0579254	0.0418307	Rorb/Thrb/Prdm1	3
GO:0098930	axonal transport	3/195	70/28832	0.0428571	6.3367	3.68889	0.0119656	0.0579254	0.0418307	Tmem108/Kif5c/Kif1a	3
GO:0060419	heart growth	4/195	131/28832	0.0305344	4.5147	3.32705	0.0122115	0.0589471	0.0425684	Jarid2/Rgs2/Notch1/Akap6	4
GO:0048511	rhythmic process	7/195	364/28832	0.0192308	2.84339	2.92061	0.012262	0.0589471	0.0425684	Ass1/Rorb/Id1/Notch1/Ptprn/Bmpr1b/Ereg	7
GO:0006643	membrane lipid metabolic process	5/195	202/28832	0.0247525	3.65981	3.1304	0.0122959	0.0589471	0.0425684	St6galnac3/A4galt/St8sia2/Fut4/Cers4	5
GO:0097553	calcium ion transmembrane import into cytosol	5/195	202/28832	0.0247525	3.65981	3.1304	0.0122959	0.0589471	0.0425684	Ednra/Htr2b/Cacna1c/Ubash3b/Akap6	5
GO:0044321	response to leptin	2/195	25/28832	0.08	11.8285	4.46965	0.0123256	0.0589471	0.0425684	Mt3/Pid1	2
GO:0072273	metanephric nephron morphogenesis	2/195	25/28832	0.08	11.8285	4.46965	0.0123256	0.0589471	0.0425684	Fmn1/Kif26b	2
GO:0072537	fibroblast activation	2/195	25/28832	0.08	11.8285	4.46965	0.0123256	0.0589471	0.0425684	Pdgfrb/Rgcc	2
GO:0098696	regulation of neurotransmitter receptor localization to postsynaptic specialization membrane	2/195	25/28832	0.08	11.8285	4.46965	0.0123256	0.0589471	0.0425684	Tmem108/Nbea	2
GO:0003229	ventricular cardiac muscle tissue development	3/195	71/28832	0.0422535	6.24745	3.65308	0.0124325	0.0591009	0.0426795	Ednra/Tbx3/Notch1	3
GO:0045744	negative regulation of G protein-coupled receptor signaling pathway	3/195	71/28832	0.0422535	6.24745	3.65308	0.0124325	0.0591009	0.0426795	Rgs2/Robo1/Aplp1	3
GO:0051148	negative regulation of muscle cell differentiation	3/195	71/28832	0.0422535	6.24745	3.65308	0.0124325	0.0591009	0.0426795	Rgs2/Notch1/Ereg	3
GO:0061371	determination of heart left/right asymmetry	3/195	71/28832	0.0422535	6.24745	3.65308	0.0124325	0.0591009	0.0426795	Tbx3/Aldh1a2/Notch1	3
GO:0110053	regulation of actin filament organization	6/195	281/28832	0.0213523	3.15708	2.99841	0.0124538	0.0591137	0.0426887	Sema5a/Nrp1/Fmn1/Id1/Rgcc/Wnt11	6
GO:0061041	regulation of wound healing	4/195	132/28832	0.030303	4.4805	3.30728	0.0125281	0.0593772	0.042879	Serpine2/Adra2a/Cadm4/Ubash3b	4
GO:0032956	regulation of actin cytoskeleton organization	7/195	366/28832	0.0191257	2.82785	2.90404	0.0126046	0.0596506	0.0430765	Sema5a/Nrp1/Fmn1/Pdgfrb/Id1/Rgcc/Wnt11	7
GO:0003143	embryonic heart tube morphogenesis	3/195	72/28832	0.0416667	6.16068	3.61795	0.0129096	0.0610029	0.044053	Tbx3/Aldh1a2/Notch1	3
GO:0099565	chemical synaptic transmission, postsynaptic	4/195	134/28832	0.0298507	4.41362	3.26833	0.0131771	0.0620775	0.044829	Tmem108/Notch1/Chrna1/Gria1	4
GO:1901890	positive regulation of cell junction assembly	4/195	134/28832	0.0298507	4.41362	3.26833	0.0131771	0.0620775	0.044829	Adgrl3/Nrp1/Fmn1/St8sia2	4
GO:0007612	learning	5/195	206/28832	0.0242718	3.58875	3.07699	0.0132886	0.0620775	0.044829	Stra6/Tanc1/Cacna1c/Amph/Gria1	5
GO:0032331	negative regulation of chondrocyte differentiation	2/195	26/28832	0.0769231	11.3736	4.36674	0.0132939	0.0620775	0.044829	Rflna/Mkx	2
GO:0033137	negative regulation of peptidyl-serine phosphorylation	2/195	26/28832	0.0769231	11.3736	4.36674	0.0132939	0.0620775	0.044829	Bdkrb2/Cnksr3	2
GO:0042474	middle ear morphogenesis	2/195	26/28832	0.0769231	11.3736	4.36674	0.0132939	0.0620775	0.044829	Ednra/Gas1	2
GO:1903306	negative regulation of regulated secretory pathway	2/195	26/28832	0.0769231	11.3736	4.36674	0.0132939	0.0620775	0.044829	Adra2a/Notch1	2
GO:1904754	positive regulation of vascular associated smooth muscle cell migration	2/195	26/28832	0.0769231	11.3736	4.36674	0.0132939	0.0620775	0.044829	Pcsk5/Nrp1	2
GO:0009994	oocyte differentiation	3/195	73/28832	0.0410959	6.07629	3.58348	0.0133972	0.0621016	0.0448464	Ednra/Pde5a/Ereg	3
GO:0030166	proteoglycan biosynthetic process	3/195	73/28832	0.0410959	6.07629	3.58348	0.0133972	0.0621016	0.0448464	Hs3st1/Bmpr1b/Hs3st6	3
GO:0042733	embryonic digit morphogenesis	3/195	73/28832	0.0410959	6.07629	3.58348	0.0133972	0.0621016	0.0448464	Tbx3/Gas1/Notch1	3
GO:0046513	ceramide biosynthetic process	3/195	73/28832	0.0410959	6.07629	3.58348	0.0133972	0.0621016	0.0448464	St6galnac3/St8sia2/Cers4	3
GO:0099084	postsynaptic specialization organization	3/195	73/28832	0.0410959	6.07629	3.58348	0.0133972	0.0621016	0.0448464	Adgrl3/Tmem108/Dgkz	3
GO:0021761	limbic system development	4/195	135/28832	0.0296296	4.38093	3.24914	0.0135094	0.0625305	0.0451562	Tmem108/Tbx3/Nrp1/Sema3a	4
GO:0006898	receptor-mediated endocytosis	6/195	287/28832	0.0209059	3.09107	2.93785	0.0136964	0.0633034	0.0457144	Tmem108/Amn/Fcgr2b/Ezr/Gria1/Sgip1	6
GO:0060048	cardiac muscle contraction	4/195	136/28832	0.0294118	4.34872	3.23014	0.0138471	0.0638135	0.0460827	Rgs2/Cacna1c/Pde5a/Akap6	4
GO:0071621	granulocyte chemotaxis	4/195	136/28832	0.0294118	4.34872	3.23014	0.0138471	0.0638135	0.0460827	Ednra/Spp1/Itga1/Jaml	4
GO:1904894	positive regulation of receptor signaling pathway via STAT	3/195	74/28832	0.0405405	5.99418	3.54964	0.0138951	0.0639415	0.0461751	Mgat5/Stra6/Notch1	3
GO:0002065	columnar/cuboidal epithelial cell differentiation	4/195	137/28832	0.0291971	4.31698	3.21131	0.01419	0.0650155	0.0469507	Bmp7/Notch1/Wnt11/Prdm1	4
GO:0007368	determination of left/right symmetry	4/195	137/28832	0.0291971	4.31698	3.21131	0.01419	0.0650155	0.0469507	Tbx3/Pcsk5/Aldh1a2/Notch1	4
GO:0008585	female gonad development	4/195	137/28832	0.0291971	4.31698	3.21131	0.01419	0.0650155	0.0469507	Notch1/Ptprn/Bmpr1b/Ereg	4
GO:0003148	outflow tract septum morphogenesis	2/195	27/28832	0.0740741	10.9523	4.26929	0.0142942	0.0651157	0.0470231	Nrp1/Robo1	2
GO:0035025	positive regulation of Rho protein signal transduction	2/195	27/28832	0.0740741	10.9523	4.26929	0.0142942	0.0651157	0.0470231	Pdgfrb/Robo1	2
GO:0050860	negative regulation of T cell receptor signaling pathway	2/195	27/28832	0.0740741	10.9523	4.26929	0.0142942	0.0651157	0.0470231	Ezr/Dgkz	2
GO:0070168	negative regulation of biomineral tissue development	2/195	27/28832	0.0740741	10.9523	4.26929	0.0142942	0.0651157	0.0470231	Rflna/Notch1	2
GO:0048659	smooth muscle cell proliferation	5/195	210/28832	0.0238095	3.52039	3.0249	0.014334	0.0652034	0.0470864	Ednra/Pdgfrb/Il15/Cdh13/Ereg	5
GO:0030307	positive regulation of cell growth	5/195	211/28832	0.0236967	3.50371	3.01207	0.0146038	0.0662855	0.0478679	Sema5a/Nrp1/Sema7a/Cpne5/Akap6	5
GO:0043086	negative regulation of catalytic activity	7/195	377/28832	0.0185676	2.74534	2.81485	0.0146138	0.0662855	0.0478679	Serpine2/Spock1/Nes/Rgs2/Ubash3b/Notch1/Mt3	7
GO:0003073	regulation of systemic arterial blood pressure	4/195	139/28832	0.028777	4.25486	3.17421	0.0148921	0.0672983	0.0485993	Postn/Camk2n1/Ncald/Mme	4
GO:0007200	phospholipase C-activating G protein-coupled receptor signaling pathway	4/195	139/28832	0.028777	4.25486	3.17421	0.0148921	0.0672983	0.0485993	Ednra/Htr2b/Adra2a/Dgkz	4
GO:0001655	urogenital system development	3/195	76/28832	0.0394737	5.83644	3.48379	0.0149221	0.0672983	0.0485993	Bmp7/Notch1/Wnt11	3
GO:0001707	mesoderm formation	3/195	76/28832	0.0394737	5.83644	3.48379	0.0149221	0.0672983	0.0485993	Bmp7/Wnt11/Hmga2	3
GO:0046545	development of primary female sexual characteristics	4/195	140/28832	0.0285714	4.22447	3.15591	0.0152511	0.0685339	0.0494915	Notch1/Ptprn/Bmpr1b/Ereg	4
GO:0003181	atrioventricular valve morphogenesis	2/195	28/28832	0.0714286	10.5612	4.17683	0.015326	0.0685339	0.0494915	Heyl/Notch1	2
GO:0032148	activation of protein kinase B activity	2/195	28/28832	0.0714286	10.5612	4.17683	0.015326	0.0685339	0.0494915	Adra2a/Mt3	2
GO:0060039	pericardium development	2/195	28/28832	0.0714286	10.5612	4.17683	0.015326	0.0685339	0.0494915	Bmp7/Notch1	2
GO:0090330	regulation of platelet aggregation	2/195	28/28832	0.0714286	10.5612	4.17683	0.015326	0.0685339	0.0494915	Serpine2/Ubash3b	2
GO:2000647	negative regulation of stem cell proliferation	2/195	28/28832	0.0714286	10.5612	4.17683	0.015326	0.0685339	0.0494915	Wnt11/Septin4	2
GO:0010563	negative regulation of phosphorus metabolic process	7/195	381/28832	0.0183727	2.71652	2.78321	0.0153981	0.0686627	0.0495845	Cbfa2t3/Cadm4/Rgs2/Ubash3b/Bdkrb2/Cnksr3/Pid1	7
GO:0045936	negative regulation of phosphate metabolic process	7/195	381/28832	0.0183727	2.71652	2.78321	0.0153981	0.0686627	0.0495845	Cbfa2t3/Cadm4/Rgs2/Ubash3b/Bdkrb2/Cnksr3/Pid1	7
GO:0017156	calcium-ion regulated exocytosis	3/195	77/28832	0.038961	5.76064	3.45173	0.0154513	0.0687064	0.0496161	Adra2a/Cacna1c/Notch1	3
GO:0060675	ureteric bud morphogenesis	3/195	77/28832	0.038961	5.76064	3.45173	0.0154513	0.0687064	0.0496161	Fmn1/Kif26b/Wnt11	3
GO:0051928	positive regulation of calcium ion transport	4/195	141/28832	0.0283688	4.19451	3.13779	0.0156156	0.0693395	0.0500733	Ednra/Pdgfrb/Cacna1c/Akap6	4
GO:0021543	pallium development	5/195	215/28832	0.0232558	3.43852	2.96154	0.0157168	0.0696035	0.050264	Tmem108/Nr2f1/H2aj/Robo1/Gria1	5
GO:0018108	peptidyl-tyrosine phosphorylation	6/195	296/28832	0.0202703	2.99709	2.8499	0.0157191	0.0696035	0.050264	Cd40/Cadm4/Nrp1/Pdgfrb/Il15/Cspg4	6
GO:0007015	actin filament organization	8/195	474/28832	0.0168776	2.49547	2.70902	0.0157759	0.0697575	0.0503751	Rflna/Sema5a/Nrp1/Fmn1/Ezr/Id1/Rgcc/Wnt11	8
GO:0001573	ganglioside metabolic process	2/195	29/28832	0.0689655	10.197	4.08893	0.0163888	0.071667	0.0517541	St6galnac3/St8sia2	2
GO:0010954	positive regulation of protein processing	2/195	29/28832	0.0689655	10.197	4.08893	0.0163888	0.071667	0.0517541	Nkd2/Spon1	2
GO:0014821	phasic smooth muscle contraction	2/195	29/28832	0.0689655	10.197	4.08893	0.0163888	0.071667	0.0517541	Tbx3/Htr2b	2
GO:0021854	hypothalamus development	2/195	29/28832	0.0689655	10.197	4.08893	0.0163888	0.071667	0.0517541	Nrp1/Sema3a	2
GO:0036010	protein localization to endosome	2/195	29/28832	0.0689655	10.197	4.08893	0.0163888	0.071667	0.0517541	Nrp1/Ezr	2
GO:0072567	chemokine (C-X-C motif) ligand 2 production	2/195	29/28832	0.0689655	10.197	4.08893	0.0163888	0.071667	0.0517541	Mcoln2/Postn	2
GO:1903579	negative regulation of ATP metabolic process	2/195	29/28832	0.0689655	10.197	4.08893	0.0163888	0.071667	0.0517541	Cbfa2t3/Pid1	2
GO:2000341	regulation of chemokine (C-X-C motif) ligand 2 production	2/195	29/28832	0.0689655	10.197	4.08893	0.0163888	0.071667	0.0517541	Mcoln2/Postn	2
GO:0032414	positive regulation of ion transmembrane transporter activity	3/195	79/28832	0.0379747	5.6148	3.38929	0.0165412	0.0721344	0.0520916	Ednra/Cnksr3/Akap6	3
GO:0045669	positive regulation of osteoblast differentiation	3/195	79/28832	0.0379747	5.6148	3.38929	0.0165412	0.0721344	0.0520916	Bmp7/Runx2/Bmpr1b	3
GO:0018212	peptidyl-tyrosine modification	6/195	300/28832	0.02	2.95713	2.81188	0.0166811	0.0726444	0.0524599	Cd40/Cadm4/Nrp1/Pdgfrb/Il15/Cspg4	6
GO:0060972	left/right pattern formation	4/195	144/28832	0.0277778	4.10712	3.08442	0.0167419	0.0728089	0.0525787	Tbx3/Pcsk5/Aldh1a2/Notch1	4
GO:0061351	neural precursor cell proliferation	5/195	219/28832	0.0228311	3.37572	2.91218	0.0168851	0.073331	0.0529557	Tafa1/Nes/Notch1/Hmga2/Kif1a	5
GO:0046847	filopodium assembly	3/195	80/28832	0.0375	5.54462	3.35886	0.017102	0.0739813	0.0534253	Nrp1/Ezr/Ttyh1	3
GO:0052548	regulation of endopeptidase activity	3/195	80/28832	0.0375	5.54462	3.35886	0.017102	0.0739813	0.0534253	Serpine2/Spock1/Rhbdf2	3
GO:0021987	cerebral cortex development	4/195	145/28832	0.0275862	4.0788	3.06694	0.0171283	0.0739813	0.0534253	Nr2f1/H2aj/Robo1/Gria1	4
GO:0051100	negative regulation of binding	4/195	145/28832	0.0275862	4.0788	3.06694	0.0171283	0.0739813	0.0534253	Twist2/Nes/Id1/Hmga2	4
GO:0003180	aortic valve morphogenesis	2/195	30/28832	0.0666667	9.85709	4.0052	0.0174822	0.0748572	0.0540579	Notch1/Robo1	2
GO:0048596	embryonic camera-type eye morphogenesis	2/195	30/28832	0.0666667	9.85709	4.0052	0.0174822	0.0748572	0.0540579	Bmp7/Stra6	2
GO:0051894	positive regulation of focal adhesion assembly	2/195	30/28832	0.0666667	9.85709	4.0052	0.0174822	0.0748572	0.0540579	Nrp1/Fmn1	2
GO:0061298	retina vasculature development in camera-type eye	2/195	30/28832	0.0666667	9.85709	4.0052	0.0174822	0.0748572	0.0540579	Nrp1/Pdgfrb	2
GO:0071875	adrenergic receptor signaling pathway	2/195	30/28832	0.0666667	9.85709	4.0052	0.0174822	0.0748572	0.0540579	Adra2a/Rgs2	2
GO:0090103	cochlea morphogenesis	2/195	30/28832	0.0666667	9.85709	4.0052	0.0174822	0.0748572	0.0540579	Ptk7/Frzb	2
GO:0009799	specification of symmetry	4/195	146/28832	0.0273973	4.05086	3.04963	0.0175203	0.0748572	0.0540579	Tbx3/Pcsk5/Aldh1a2/Notch1	4
GO:0009855	determination of bilateral symmetry	4/195	146/28832	0.0273973	4.05086	3.04963	0.0175203	0.0748572	0.0540579	Tbx3/Pcsk5/Aldh1a2/Notch1	4
GO:0002437	inflammatory response to antigenic stimulus	3/195	81/28832	0.037037	5.47616	3.32894	0.0176732	0.0753075	0.054383	Fcgr2b/Notch1/Bdkrb2	3
GO:0072171	mesonephric tubule morphogenesis	3/195	81/28832	0.037037	5.47616	3.32894	0.0176732	0.0753075	0.054383	Fmn1/Kif26b/Wnt11	3
GO:0045862	positive regulation of proteolysis	5/195	222/28832	0.0225225	3.3301	2.87591	0.0177983	0.0757383	0.0546941	Adra2a/Cbfa2t3/Ctsc/Nkd2/Spon1	5
GO:0045123	cellular extravasation	3/195	82/28832	0.0365854	5.40938	3.29951	0.0182551	0.0775778	0.0560226	Itga1/Fut4/Jaml	3
GO:0003338	metanephros morphogenesis	2/195	31/28832	0.0645161	9.53912	3.92531	0.0186057	0.0783373	0.056571	Fmn1/Kif26b	2
GO:0048641	regulation of skeletal muscle tissue development	2/195	31/28832	0.0645161	9.53912	3.92531	0.0186057	0.0783373	0.056571	Ybx3/Megf10	2
GO:0060561	apoptotic process involved in morphogenesis	2/195	31/28832	0.0645161	9.53912	3.92531	0.0186057	0.0783373	0.056571	Bmp7/Notch1	2
GO:0061484	hematopoietic stem cell homeostasis	2/195	31/28832	0.0645161	9.53912	3.92531	0.0186057	0.0783373	0.056571	Nbea/Septin4	2
GO:1903319	positive regulation of protein maturation	2/195	31/28832	0.0645161	9.53912	3.92531	0.0186057	0.0783373	0.056571	Nkd2/Spon1	2
GO:1905562	regulation of vascular endothelial cell proliferation	2/195	31/28832	0.0645161	9.53912	3.92531	0.0186057	0.0783373	0.056571	Aldh1a2/Col18a1	2
GO:0071375	cellular response to peptide hormone stimulus	7/195	396/28832	0.0176768	2.61362	2.66808	0.018607	0.0783373	0.056571	Ednra/Pdgfrb/Ass1/Ptpre/Ptprv/Gria1/Pid1	7
GO:0014902	myotube differentiation	4/195	149/28832	0.0268456	3.9693	2.9986	0.0187296	0.0785986	0.0567597	Tanc1/Notch1/Cd53/Cyp26b1	4
GO:0042476	odontogenesis	4/195	149/28832	0.0268456	3.9693	2.9986	0.0187296	0.0785986	0.0567597	Ednra/Bmp7/Runx2/Gas1	4
GO:0031032	actomyosin structure organization	5/195	225/28832	0.0222222	3.2857	2.84026	0.0187435	0.0785986	0.0567597	Nrp1/Pdgfrb/Rgcc/Wnt11/Epb41l4a	5
GO:0050866	negative regulation of cell activation	5/195	226/28832	0.0221239	3.27116	2.8285	0.0190658	0.0798443	0.0576593	Serpine2/Fcgr2b/Pag1/Ubash3b/Pde5a	5
GO:0003208	cardiac ventricle morphogenesis	3/195	84/28832	0.0357143	5.28059	3.24207	0.0194504	0.08124	0.0586672	Ednra/Heyl/Notch1	3
GO:0032411	positive regulation of transporter activity	3/195	84/28832	0.0357143	5.28059	3.24207	0.0194504	0.08124	0.0586672	Ednra/Cnksr3/Akap6	3
GO:1901888	regulation of cell junction assembly	6/195	311/28832	0.0192926	2.85254	2.71049	0.0195348	0.0814851	0.0588442	Adgrl3/Nrp1/Fmn1/Robo1/St8sia2/Slit1	6
GO:0045598	regulation of fat cell differentiation	4/195	151/28832	0.0264901	3.91673	2.96531	0.0195639	0.0814989	0.0588542	Mmp11/Bmp7/Frzb/Mkx	4
GO:0003156	regulation of animal organ formation	2/195	32/28832	0.0625	9.24103	3.84896	0.0197589	0.0815603	0.0588985	Bmp7/Robo1	2
GO:0003171	atrioventricular valve development	2/195	32/28832	0.0625	9.24103	3.84896	0.0197589	0.0815603	0.0588985	Heyl/Notch1	2
GO:0055022	negative regulation of cardiac muscle tissue growth	2/195	32/28832	0.0625	9.24103	3.84896	0.0197589	0.0815603	0.0588985	Jarid2/Rgs2	2
GO:0061117	negative regulation of heart growth	2/195	32/28832	0.0625	9.24103	3.84896	0.0197589	0.0815603	0.0588985	Jarid2/Rgs2	2
GO:1900543	negative regulation of purine nucleotide metabolic process	2/195	32/28832	0.0625	9.24103	3.84896	0.0197589	0.0815603	0.0588985	Cbfa2t3/Pid1	2
GO:1903055	positive regulation of extracellular matrix organization	2/195	32/28832	0.0625	9.24103	3.84896	0.0197589	0.0815603	0.0588985	Sema5a/Rgcc	2
GO:2000737	negative regulation of stem cell differentiation	2/195	32/28832	0.0625	9.24103	3.84896	0.0197589	0.0815603	0.0588985	Tbx3/Notch1	2
GO:1905039	carboxylic acid transmembrane transport	4/195	152/28832	0.0263158	3.89096	2.94888	0.0199895	0.0824045	0.0595081	Slc6a8/Rgs2/Ttyh1/Slc16a12	4
GO:0071674	mononuclear cell migration	5/195	229/28832	0.0218341	3.22831	2.79364	0.0200545	0.0824853	0.0595665	Mcoln2/Hc/Fut4/Pla2g7/Jaml	5
GO:0007193	adenylate cyclase-inhibiting G protein-coupled receptor signaling pathway	3/195	85/28832	0.0352941	5.21846	3.21404	0.0200639	0.0824853	0.0595665	Ednra/Adra2a/Rgs2	3
GO:0001933	negative regulation of protein phosphorylation	6/195	313/28832	0.0191693	2.83431	2.69253	0.0200872	0.0824853	0.0595665	Cadm4/Rgs2/Ubash3b/Bdkrb2/Cnksr3/Pid1	6
GO:0042060	wound healing	7/195	403/28832	0.0173697	2.56823	2.61616	0.0202546	0.0830647	0.0599849	Serpine2/Adra2a/Cadm4/Nrp1/Ptk7/Ubash3b/Jaml	7
GO:0034612	response to tumor necrosis factor	5/195	230/28832	0.0217391	3.21427	2.78214	0.0203914	0.0835175	0.0603119	Ybx3/Postn/Ass1/Aff3/Pid1	5
GO:0007178	cell surface receptor protein serine/threonine kinase signaling pathway	7/195	404/28832	0.0173267	2.56187	2.60883	0.020498	0.0838458	0.0605489	Bmp7/Nrep/Runx2/Trps1/Id1/Notch1/Bmpr1b	7
GO:0032722	positive regulation of chemokine production	3/195	86/28832	0.0348837	5.15778	3.18644	0.020688	0.084405	0.0609528	Mcoln2/Postn/Hc	3
GO:0035023	regulation of Rho protein signal transduction	3/195	86/28832	0.0348837	5.15778	3.18644	0.020688	0.084405	0.0609528	Nrp1/Pdgfrb/Robo1	3
GO:0015012	heparan sulfate proteoglycan biosynthetic process	2/195	33/28832	0.0606061	8.96099	3.77589	0.0209414	0.0845668	0.0610696	Hs3st1/Hs3st6	2
GO:0034405	response to fluid shear stress	2/195	33/28832	0.0606061	8.96099	3.77589	0.0209414	0.0845668	0.0610696	Spp1/Ass1	2
GO:0042573	retinoic acid metabolic process	2/195	33/28832	0.0606061	8.96099	3.77589	0.0209414	0.0845668	0.0610696	Aldh1a2/Cyp26b1	2
GO:0045980	negative regulation of nucleotide metabolic process	2/195	33/28832	0.0606061	8.96099	3.77589	0.0209414	0.0845668	0.0610696	Cbfa2t3/Pid1	2
GO:0048745	smooth muscle tissue development	2/195	33/28832	0.0606061	8.96099	3.77589	0.0209414	0.0845668	0.0610696	Stra6/Pdgfrb	2
GO:0050858	negative regulation of antigen receptor-mediated signaling pathway	2/195	33/28832	0.0606061	8.96099	3.77589	0.0209414	0.0845668	0.0610696	Ezr/Dgkz	2
GO:0060740	prostate gland epithelium morphogenesis	2/195	33/28832	0.0606061	8.96099	3.77589	0.0209414	0.0845668	0.0610696	Bmp7/Notch1	2
GO:0101023	vascular endothelial cell proliferation	2/195	33/28832	0.0606061	8.96099	3.77589	0.0209414	0.0845668	0.0610696	Aldh1a2/Col18a1	2
GO:1990778	protein localization to cell periphery	7/195	408/28832	0.0171569	2.53675	2.57973	0.0214921	0.0866802	0.0625958	Tmem108/Amn/Nkd2/Ezr/Rhbdf2/Nbea/Pid1	7
GO:1903825	organic acid transmembrane transport	4/195	156/28832	0.025641	3.79119	2.88454	0.0217489	0.0876043	0.0632632	Slc6a8/Rgs2/Ttyh1/Slc16a12	4
GO:0045661	regulation of myoblast differentiation	3/195	88/28832	0.0340909	5.04056	3.13251	0.021968	0.0883746	0.0638194	Tbx3/Notch1/Mkx	3
GO:0035020	regulation of Rac protein signal transduction	2/195	34/28832	0.0588235	8.69744	3.70585	0.0221526	0.0885543	0.0639492	Rasgrf1/Cadm4	2
GO:0060037	pharyngeal system development	2/195	34/28832	0.0588235	8.69744	3.70585	0.0221526	0.0885543	0.0639492	Ednra/Bmp7	2
GO:0060512	prostate gland morphogenesis	2/195	34/28832	0.0588235	8.69744	3.70585	0.0221526	0.0885543	0.0639492	Bmp7/Notch1	2
GO:1902473	regulation of protein localization to synapse	2/195	34/28832	0.0588235	8.69744	3.70585	0.0221526	0.0885543	0.0639492	Tmem108/Nbea	2
GO:2000352	negative regulation of endothelial cell apoptotic process	2/195	34/28832	0.0588235	8.69744	3.70585	0.0221526	0.0885543	0.0639492	Sema5a/Id1	2
GO:0008277	regulation of G protein-coupled receptor signaling pathway	4/195	157/28832	0.0254777	3.76704	2.86878	0.0222031	0.0886443	0.0640142	Rgs2/Robo1/Pde5a/Aplp1	4
GO:0040014	regulation of multicellular organism growth	3/195	89/28832	0.0337079	4.98392	3.10616	0.022624	0.0902109	0.0651455	Ezr/Hmga2/Sgip1	3
GO:0051783	regulation of nuclear division	4/195	159/28832	0.0251572	3.71966	2.83766	0.0231287	0.0921077	0.0665152	Bmp7/Pdgfrb/Rgcc/Ereg	4
GO:0030500	regulation of bone mineralization	3/195	90/28832	0.0333333	4.92855	3.08019	0.0232905	0.0923434	0.0666855	Bmp7/Rflna/Bmpr1b	3
GO:0072078	nephron tubule morphogenesis	3/195	90/28832	0.0333333	4.92855	3.08019	0.0232905	0.0923434	0.0666855	Fmn1/Kif26b/Wnt11	3
GO:0001975	response to amphetamine	2/195	35/28832	0.0571429	8.44894	3.63863	0.0233921	0.0923434	0.0666855	Ednra/Rgs2	2
GO:0007271	synaptic transmission, cholinergic	2/195	35/28832	0.0571429	8.44894	3.63863	0.0233921	0.0923434	0.0666855	Lama2/Chrna1	2
GO:0048799	animal organ maturation	2/195	35/28832	0.0571429	8.44894	3.63863	0.0233921	0.0923434	0.0666855	Rflna/Aldh1a2	2
GO:0061050	regulation of cell growth involved in cardiac muscle cell development	2/195	35/28832	0.0571429	8.44894	3.63863	0.0233921	0.0923434	0.0666855	Rgs2/Akap6	2
GO:0150117	positive regulation of cell-substrate junction organization	2/195	35/28832	0.0571429	8.44894	3.63863	0.0233921	0.0923434	0.0666855	Nrp1/Fmn1	2
GO:0043604	amide biosynthetic process	4/195	160/28832	0.025	3.69641	2.82228	0.0236003	0.0930491	0.0671951	St6galnac3/Ass1/St8sia2/Cers4	4
GO:1904064	positive regulation of cation transmembrane transport	4/195	162/28832	0.0246914	3.65078	2.7919	0.0245607	0.096148	0.0694329	Ednra/Cacna1c/Cnksr3/Akap6	4
GO:0072088	nephron epithelium morphogenesis	3/195	92/28832	0.0326087	4.8214	3.0294	0.0246552	0.096148	0.0694329	Fmn1/Kif26b/Wnt11	3
GO:0001779	natural killer cell differentiation	2/195	36/28832	0.0555556	8.21425	3.57404	0.0246596	0.096148	0.0694329	Il15/Prdm1	2
GO:0003176	aortic valve development	2/195	36/28832	0.0555556	8.21425	3.57404	0.0246596	0.096148	0.0694329	Notch1/Robo1	2
GO:0003401	axis elongation	2/195	36/28832	0.0555556	8.21425	3.57404	0.0246596	0.096148	0.0694329	Ptk7/Wnt11	2
GO:0016486	peptide hormone processing	2/195	36/28832	0.0555556	8.21425	3.57404	0.0246596	0.096148	0.0694329	Pcsk5/Mme	2
GO:0033280	response to vitamin D	2/195	36/28832	0.0555556	8.21425	3.57404	0.0246596	0.096148	0.0694329	Bmp7/Spp1	2
GO:0034698	response to gonadotropin	2/195	36/28832	0.0555556	8.21425	3.57404	0.0246596	0.096148	0.0694329	Ednra/Notch1	2
GO:0061384	heart trabecula morphogenesis	2/195	36/28832	0.0555556	8.21425	3.57404	0.0246596	0.096148	0.0694329	Bmp7/Notch1	2
GO:0002520	immune system development	5/195	242/28832	0.0206612	3.05488	2.64894	0.0247252	0.0962855	0.0695323	Cd40/Mafb/Jarid2/Cacna1c/Il15	5
GO:0055007	cardiac muscle cell differentiation	4/195	163/28832	0.0245399	3.62838	2.77689	0.0250497	0.0974293	0.0703582	Tbx3/Pdgfrb/Rgs2/Akap6	4
GO:0019229	regulation of vasoconstriction	3/195	93/28832	0.0322581	4.76956	3.00455	0.0253535	0.0983691	0.0710369	Adra2a/Cacna1c/Pde5a	3
GO:0034109	homotypic cell-cell adhesion	3/195	93/28832	0.0322581	4.76956	3.00455	0.0253535	0.0983691	0.0710369	Serpine2/Megf10/Ubash3b	3
GO:0051336	regulation of hydrolase activity	7/195	424/28832	0.0165094	2.44103	2.46671	0.0258039	0.099994	0.0722103	Cd40/Serpine2/Spock1/Rasgrf1/Rhbdf2/Rgs2/Wnt11	7
GO:0022617	extracellular matrix disassembly	2/195	37/28832	0.0540541	7.99224	3.5119	0.0259545	0.100088	0.0722779	Sema5a/Mmp13	2
GO:0043537	negative regulation of blood vessel endothelial cell migration	2/195	37/28832	0.0540541	7.99224	3.5119	0.0259545	0.100088	0.0722779	Notch1/Rgcc	2
GO:0045686	negative regulation of glial cell differentiation	2/195	37/28832	0.0540541	7.99224	3.5119	0.0259545	0.100088	0.0722779	Notch1/Hmga2	2
GO:0140058	neuron projection arborization	2/195	37/28832	0.0540541	7.99224	3.5119	0.0259545	0.100088	0.0722779	Nrp1/Sema3a	2
GO:0030203	glycosaminoglycan metabolic process	3/195	94/28832	0.0319149	4.71882	2.98006	0.0260623	0.100259	0.0724019	Hs3st1/Pdgfrb/Il15	3
GO:0061053	somite development	3/195	94/28832	0.0319149	4.71882	2.98006	0.0260623	0.100259	0.0724019	Notch1/Frzb/Wnt11	3
GO:0042326	negative regulation of phosphorylation	6/195	333/28832	0.018018	2.66408	2.52037	0.0262046	0.100684	0.0727087	Cadm4/Rgs2/Ubash3b/Bdkrb2/Cnksr3/Pid1	6
GO:0030072	peptide hormone secretion	6/195	334/28832	0.0179641	2.6561	2.5121	0.0265395	0.101848	0.0735488	Adra2a/Camk2n1/Cacna1c/Ptprn/Hmga2/Ptprv	6
GO:0007159	leukocyte cell-cell adhesion	7/195	427/28832	0.0163934	2.42388	2.44609	0.0266737	0.102188	0.0737951	Bmp7/Ezr/Pag1/Ass1/Il15/Pde5a/Fut4	7
GO:0048839	inner ear development	5/195	247/28832	0.0202429	2.99304	2.59585	0.0266929	0.102188	0.0737951	Tbx3/Mafb/Ptk7/Notch1/Frzb	5
GO:0008088	axo-dendritic transport	3/195	95/28832	0.0315789	4.66915	2.9559	0.0267818	0.102405	0.0739512	Tmem108/Kif5c/Kif1a	3
GO:0045920	negative regulation of exocytosis	2/195	38/28832	0.0526316	7.78192	3.45205	0.0272765	0.10392	0.0750452	Adra2a/Notch1	2
GO:0051150	regulation of smooth muscle cell differentiation	2/195	38/28832	0.0526316	7.78192	3.45205	0.0272765	0.10392	0.0750452	Notch1/Ereg	2
GO:1901889	negative regulation of cell junction assembly	2/195	38/28832	0.0526316	7.78192	3.45205	0.0272765	0.10392	0.0750452	Robo1/Slit1	2
GO:0043270	positive regulation of monoatomic ion transport	5/195	249/28832	0.0200803	2.969	2.57499	0.0275072	0.104564	0.0755109	Ednra/Pdgfrb/Cacna1c/Cnksr3/Akap6	5
GO:0014855	striated muscle cell proliferation	3/195	96/28832	0.03125	4.62051	2.93208	0.0275117	0.104564	0.0755109	Megf10/Jarid2/Notch1	3
GO:0030216	keratinocyte differentiation	4/195	168/28832	0.0238095	3.52039	2.70357	0.0275827	0.104708	0.0756147	Mafb/Notch1/Kazn/Cyp26b1	4
GO:0007224	smoothened signaling pathway	4/195	169/28832	0.0236686	3.49956	2.68924	0.0281069	0.106443	0.0768676	Serpine2/Scube1/Runx2/Gas1	4
GO:2001235	positive regulation of apoptotic signaling pathway	4/195	169/28832	0.0236686	3.49956	2.68924	0.0281069	0.106443	0.0768676	Ctsc/Trps1/Bmpr1b/Septin4	4
GO:0045638	negative regulation of myeloid cell differentiation	3/195	97/28832	0.0309278	4.57288	2.90859	0.0282523	0.106866	0.0771728	Mafb/Twist2/Ubash3b	3
GO:0002438	acute inflammatory response to antigenic stimulus	2/195	39/28832	0.0512821	7.58238	3.39434	0.0286251	0.107169	0.0773918	Fcgr2b/Bdkrb2	2
GO:0021846	cell proliferation in forebrain	2/195	39/28832	0.0512821	7.58238	3.39434	0.0286251	0.107169	0.0773918	Hmga2/Kif1a	2
GO:0034110	regulation of homotypic cell-cell adhesion	2/195	39/28832	0.0512821	7.58238	3.39434	0.0286251	0.107169	0.0773918	Serpine2/Ubash3b	2
GO:0035909	aorta morphogenesis	2/195	39/28832	0.0512821	7.58238	3.39434	0.0286251	0.107169	0.0773918	Pdgfrb/Notch1	2
GO:0048048	embryonic eye morphogenesis	2/195	39/28832	0.0512821	7.58238	3.39434	0.0286251	0.107169	0.0773918	Bmp7/Stra6	2
GO:0072337	modified amino acid transport	2/195	39/28832	0.0512821	7.58238	3.39434	0.0286251	0.107169	0.0773918	Slc6a8/Slc16a12	2
GO:1902683	regulation of receptor localization to synapse	2/195	39/28832	0.0512821	7.58238	3.39434	0.0286251	0.107169	0.0773918	Tmem108/Nbea	2
GO:1904752	regulation of vascular associated smooth muscle cell migration	2/195	39/28832	0.0512821	7.58238	3.39434	0.0286251	0.107169	0.0773918	Pcsk5/Nrp1	2
GO:0050731	positive regulation of peptidyl-tyrosine phosphorylation	4/195	170/28832	0.0235294	3.47897	2.67502	0.0286371	0.107169	0.0773918	Cd40/Nrp1/Il15/Cspg4	4
GO:1904427	positive regulation of calcium ion transmembrane transport	3/195	98/28832	0.0306122	4.52622	2.88541	0.0290033	0.108412	0.078289	Ednra/Cacna1c/Akap6	3
GO:0044843	cell cycle G1/S phase transition	5/195	253/28832	0.0197628	2.92206	2.53389	0.0291828	0.108954	0.0786805	Tcim/Gas1/Rgcc/Dgkz/Ptprv	5
GO:0001666	response to hypoxia	6/195	342/28832	0.0175439	2.59397	2.44698	0.0293219	0.109087	0.0787768	Ednra/Cbfa2t3/Postn/Notch1/Rgcc/Mt3	6
GO:0043491	phosphatidylinositol 3-kinase/protein kinase B signal transduction	6/195	342/28832	0.0175439	2.59397	2.44698	0.0293219	0.109087	0.0787768	Cd40/Serpine2/Htr2b/Sema5a/Pdgfrb/BC028528	6
GO:0051098	regulation of binding	6/195	342/28832	0.0175439	2.59397	2.44698	0.0293219	0.109087	0.0787768	Twist2/Nes/Spon1/Ubash3b/Id1/Hmga2	6
GO:0048872	homeostasis of number of cells	7/195	436/28832	0.016055	2.37384	2.38525	0.0294026	0.109259	0.0789011	Mafb/Fcgr2b/Gcnt4/Hc/Nbea/Notch1/Septin4	7
GO:0002790	peptide secretion	6/195	343/28832	0.0174927	2.58641	2.43897	0.0296826	0.109676	0.0792023	Adra2a/Camk2n1/Cacna1c/Ptprn/Hmga2/Ptprv	6
GO:0050708	regulation of protein secretion	6/195	343/28832	0.0174927	2.58641	2.43897	0.0296826	0.109676	0.0792023	Adra2a/Camk2n1/Rhbdf2/Cacna1c/Ptprv/Mmp13	6
GO:0050680	negative regulation of epithelial cell proliferation	4/195	172/28832	0.0232558	3.43852	2.64689	0.0297153	0.109676	0.0792023	Gas1/Notch1/Rgcc/Robo1	4
GO:0001570	vasculogenesis	3/195	99/28832	0.030303	4.4805	2.86254	0.0297649	0.109676	0.0792023	Nrp1/Pdgfrb/Notch1	3
GO:0045685	regulation of glial cell differentiation	3/195	99/28832	0.030303	4.4805	2.86254	0.0297649	0.109676	0.0792023	Serpine2/Notch1/Hmga2	3
GO:0050709	negative regulation of protein secretion	3/195	99/28832	0.030303	4.4805	2.86254	0.0297649	0.109676	0.0792023	Adra2a/Rhbdf2/Ptprv	3
GO:0051492	regulation of stress fiber assembly	3/195	99/28832	0.030303	4.4805	2.86254	0.0297649	0.109676	0.0792023	Nrp1/Rgcc/Wnt11	3
GO:0001556	oocyte maturation	2/195	40/28832	0.05	7.39282	3.33864	0.0299999	0.109676	0.0792023	Ednra/Ereg	2
GO:0003230	cardiac atrium development	2/195	40/28832	0.05	7.39282	3.33864	0.0299999	0.109676	0.0792023	Notch1/Wnt11	2
GO:0007588	excretion	2/195	40/28832	0.05	7.39282	3.33864	0.0299999	0.109676	0.0792023	Pdgfrb/Cacna1c	2
GO:0019934	cGMP-mediated signaling	2/195	40/28832	0.05	7.39282	3.33864	0.0299999	0.109676	0.0792023	Htr2b/Pde11a	2
GO:0043243	positive regulation of protein-containing complex disassembly	2/195	40/28832	0.05	7.39282	3.33864	0.0299999	0.109676	0.0792023	Sema5a/Nes	2
GO:0071549	cellular response to dexamethasone stimulus	2/195	40/28832	0.05	7.39282	3.33864	0.0299999	0.109676	0.0792023	Ass1/Fbxo32	2
GO:0086004	regulation of cardiac muscle cell contraction	2/195	40/28832	0.05	7.39282	3.33864	0.0299999	0.109676	0.0792023	Cacna1c/Akap6	2
GO:0031644	regulation of nervous system process	4/195	173/28832	0.0231214	3.41865	2.63298	0.0302632	0.110511	0.0798055	Tmem108/Ctsc/Notch1/Gria1	4
GO:0021879	forebrain neuron differentiation	3/195	100/28832	0.03	4.43569	2.83998	0.030537	0.111383	0.0804347	Nrp1/Robo1/Sema3a	3
GO:0090398	cellular senescence	3/195	101/28832	0.029703	4.39177	2.81771	0.0313196	0.113486	0.0819537	Tbx3/H2aj/Hmga2	3
GO:0010959	regulation of metal ion transport	7/195	442/28832	0.0158371	2.34162	2.34553	0.0313234	0.113486	0.0819537	Serpine2/Ednra/Pdgfrb/Cacna1c/Ubash3b/Cnksr3/Akap6	7
GO:0010092	specification of animal organ identity	2/195	41/28832	0.0487805	7.21251	3.28484	0.0314005	0.113486	0.0819537	Robo1/Wnt11	2
GO:0045601	regulation of endothelial cell differentiation	2/195	41/28832	0.0487805	7.21251	3.28484	0.0314005	0.113486	0.0819537	Id1/Notch1	2
GO:0045671	negative regulation of osteoclast differentiation	2/195	41/28832	0.0487805	7.21251	3.28484	0.0314005	0.113486	0.0819537	Mafb/Ubash3b	2
GO:0045746	negative regulation of Notch signaling pathway	2/195	41/28832	0.0487805	7.21251	3.28484	0.0314005	0.113486	0.0819537	Bmp7/Tcim	2
GO:0090049	regulation of cell migration involved in sprouting angiogenesis	2/195	41/28832	0.0487805	7.21251	3.28484	0.0314005	0.113486	0.0819537	Nrp1/Notch1	2
GO:0110110	positive regulation of animal organ morphogenesis	2/195	41/28832	0.0487805	7.21251	3.28484	0.0314005	0.113486	0.0819537	Ednra/Robo1	2
GO:0034767	positive regulation of monoatomic ion transmembrane transport	4/195	176/28832	0.0227273	3.36037	2.59187	0.031943	0.115315	0.0832745	Ednra/Cacna1c/Cnksr3/Akap6	4
GO:0046883	regulation of hormone secretion	6/195	350/28832	0.0171429	2.53468	2.38369	0.0322898	0.116434	0.0840827	Adra2a/Spp1/Camk2n1/Cacna1c/Hmga2/Ptprv	6
GO:1903034	regulation of response to wounding	4/195	177/28832	0.0225989	3.34139	2.57836	0.0325148	0.116979	0.0844763	Serpine2/Adra2a/Cadm4/Ubash3b	4
GO:2001236	regulation of extrinsic apoptotic signaling pathway	4/195	177/28832	0.0225989	3.34139	2.57836	0.0325148	0.116979	0.0844763	Nrp1/Gas1/Trps1/Bmpr1b	4
GO:0033144	negative regulation of intracellular steroid hormone receptor signaling pathway	2/195	42/28832	0.047619	7.04078	3.23281	0.0328265	0.117566	0.0849002	Heyl/Hmga2	2
GO:0060325	face morphogenesis	2/195	42/28832	0.047619	7.04078	3.23281	0.0328265	0.117566	0.0849002	Twist2/Stra6	2
GO:0060603	mammary gland duct morphogenesis	2/195	42/28832	0.047619	7.04078	3.23281	0.0328265	0.117566	0.0849002	Tbx3/Robo1	2
GO:0070293	renal absorption	2/195	42/28832	0.047619	7.04078	3.23281	0.0328265	0.117566	0.0849002	Ednra/Amn	2
GO:0097120	receptor localization to synapse	3/195	103/28832	0.0291262	4.3065	2.77402	0.0329162	0.117755	0.085036	Tmem108/Nbea/Kif5c	3
GO:0009306	protein secretion	7/195	447/28832	0.01566	2.31542	2.31291	0.0329871	0.117875	0.0851229	Adra2a/Camk2n1/Rhbdf2/Cacna1c/Ptprn/Ptprv/Mmp13	7
GO:0044703	multi-organism reproductive process	5/195	262/28832	0.019084	2.82169	2.44429	0.0331851	0.118449	0.0855373	Serpine2/Adra2a/Pcsk5/Rgs2/Prdm1	5
GO:0030010	establishment of cell polarity	4/195	179/28832	0.0223464	3.30405	2.55163	0.0336765	0.119989	0.0866493	Kif26b/Ptk7/Amotl1/Cyp26b1	4
GO:0030168	platelet activation	3/195	104/28832	0.0288462	4.26509	2.7526	0.0337302	0.119989	0.0866493	Serpine2/Adra2a/Ubash3b	3
GO:0051591	response to cAMP	3/195	104/28832	0.0288462	4.26509	2.7526	0.0337302	0.119989	0.0866493	Ezr/Ass1/Akap6	3
GO:0035592	establishment of protein localization to extracellular region	7/195	450/28832	0.0155556	2.29999	2.29355	0.0340131	0.120859	0.0872781	Adra2a/Camk2n1/Rhbdf2/Cacna1c/Ptprn/Ptprv/Mmp13	7
GO:0021983	pituitary gland development	2/195	43/28832	0.0465116	6.87704	3.18246	0.0342775	0.121119	0.0874656	Aldh1a2/Hmga2	2
GO:0030201	heparan sulfate proteoglycan metabolic process	2/195	43/28832	0.0465116	6.87704	3.18246	0.0342775	0.121119	0.0874656	Hs3st1/Hs3st6	2
GO:0071398	cellular response to fatty acid	2/195	43/28832	0.0465116	6.87704	3.18246	0.0342775	0.121119	0.0874656	Ass1/Pid1	2
GO:0071711	basement membrane organization	2/195	43/28832	0.0465116	6.87704	3.18246	0.0342775	0.121119	0.0874656	Mmp11/Lama2	2
GO:0140448	signaling receptor ligand precursor processing	2/195	43/28832	0.0465116	6.87704	3.18246	0.0342775	0.121119	0.0874656	Pcsk5/Mme	2
GO:0060021	roof of mouth development	3/195	105/28832	0.0285714	4.22447	2.73144	0.0345546	0.121962	0.0880743	Tbx3/Gas1/Wnt11	3
GO:0006672	ceramide metabolic process	3/195	106/28832	0.0283019	4.18462	2.71054	0.0353893	0.124769	0.0901015	St6galnac3/St8sia2/Cers4	3
GO:0044706	multi-multicellular organism process	5/195	267/28832	0.0187266	2.76885	2.39614	0.0355493	0.124938	0.0902239	Serpine2/Adra2a/Pcsk5/Rgs2/Prdm1	5
GO:0010464	regulation of mesenchymal cell proliferation	2/195	44/28832	0.0454545	6.72075	3.13369	0.0357531	0.124938	0.0902239	Gas1/Wnt11	2
GO:0045880	positive regulation of smoothened signaling pathway	2/195	44/28832	0.0454545	6.72075	3.13369	0.0357531	0.124938	0.0902239	Scube1/Gas1	2
GO:0046621	negative regulation of organ growth	2/195	44/28832	0.0454545	6.72075	3.13369	0.0357531	0.124938	0.0902239	Jarid2/Rgs2	2
GO:0051154	negative regulation of striated muscle cell differentiation	2/195	44/28832	0.0454545	6.72075	3.13369	0.0357531	0.124938	0.0902239	Rgs2/Notch1	2
GO:0051281	positive regulation of release of sequestered calcium ion into cytosol	2/195	44/28832	0.0454545	6.72075	3.13369	0.0357531	0.124938	0.0902239	Ednra/Akap6	2
GO:0097178	ruffle assembly	2/195	44/28832	0.0454545	6.72075	3.13369	0.0357531	0.124938	0.0902239	Pdgfrb/Cspg4	2
GO:0097484	dendrite extension	2/195	44/28832	0.0454545	6.72075	3.13369	0.0357531	0.124938	0.0902239	Tmem108/Cpne5	2
GO:0006869	lipid transport	7/195	456/28832	0.0153509	2.26973	2.25528	0.0361287	0.125973	0.0909709	Osbp2/Spp1/Crabp1/Stra6/Pitpnc1/Vps13c/Bdkrb2	7
GO:0071692	protein localization to extracellular region	7/195	456/28832	0.0153509	2.26973	2.25528	0.0361287	0.125973	0.0909709	Adra2a/Camk2n1/Rhbdf2/Cacna1c/Ptprn/Ptprv/Mmp13	7
GO:0010717	regulation of epithelial to mesenchymal transition	3/195	108/28832	0.0277778	4.10712	2.66951	0.0370899	0.128618	0.0928809	Bmp7/Notch1/Rgcc	3
GO:1903706	regulation of hemopoiesis	7/195	459/28832	0.0152505	2.25489	2.23637	0.0372184	0.128618	0.0928809	Mafb/Tcim/Twist2/Ubash3b/Il15/Prdm1/Cyp26b1	7
GO:0010613	positive regulation of cardiac muscle hypertrophy	2/195	45/28832	0.0444444	6.5714	3.08642	0.0372529	0.128618	0.0928809	Pde5a/Akap6	2
GO:0010830	regulation of myotube differentiation	2/195	45/28832	0.0444444	6.5714	3.08642	0.0372529	0.128618	0.0928809	Notch1/Cyp26b1	2
GO:0046677	response to antibiotic	2/195	45/28832	0.0444444	6.5714	3.08642	0.0372529	0.128618	0.0928809	Id1/Gria1	2
GO:0055078	sodium ion homeostasis	2/195	45/28832	0.0444444	6.5714	3.08642	0.0372529	0.128618	0.0928809	Ednra/Spp1	2
GO:0099601	regulation of neurotransmitter receptor activity	2/195	45/28832	0.0444444	6.5714	3.08642	0.0372529	0.128618	0.0928809	Rasgrf1/Notch1	2
GO:0120178	steroid hormone biosynthetic process	2/195	45/28832	0.0444444	6.5714	3.08642	0.0372529	0.128618	0.0928809	Dkk3/Bmpr1b	2
GO:1904738	vascular associated smooth muscle cell migration	2/195	45/28832	0.0444444	6.5714	3.08642	0.0372529	0.128618	0.0928809	Pcsk5/Nrp1	2
GO:0050848	regulation of calcium-mediated signaling	3/195	109/28832	0.0275229	4.06944	2.64936	0.0379557	0.130902	0.0945302	Pdgfrb/Akap6/Cdh13	3
GO:0032412	regulation of monoatomic ion transmembrane transporter activity	4/195	187/28832	0.0213904	3.1627	2.44837	0.0385632	0.132053	0.0953617	Ednra/Rasgrf1/Cnksr3/Akap6	4
GO:0002701	negative regulation of production of molecular mediator of immune response	2/195	46/28832	0.0434783	6.42854	3.04057	0.0387764	0.132053	0.0953617	Fcgr2b/Twist2	2
GO:0007616	long-term memory	2/195	46/28832	0.0434783	6.42854	3.04057	0.0387764	0.132053	0.0953617	Camk2n1/Gria1	2
GO:0010935	regulation of macrophage cytokine production	2/195	46/28832	0.0434783	6.42854	3.04057	0.0387764	0.132053	0.0953617	Twist2/Sema7a	2
GO:0014742	positive regulation of muscle hypertrophy	2/195	46/28832	0.0434783	6.42854	3.04057	0.0387764	0.132053	0.0953617	Pde5a/Akap6	2
GO:0046627	negative regulation of insulin receptor signaling pathway	2/195	46/28832	0.0434783	6.42854	3.04057	0.0387764	0.132053	0.0953617	Ptpre/Pid1	2
GO:0034765	regulation of monoatomic ion transmembrane transport	6/195	366/28832	0.0163934	2.42388	2.26221	0.038797	0.132053	0.0953617	Ednra/Cacna1c/Ubash3b/Cnksr3/Akap6/Gria1	6
GO:0021872	forebrain generation of neurons	3/195	110/28832	0.0272727	4.03245	2.62945	0.0388318	0.132053	0.0953617	Nrp1/Robo1/Sema3a	3
GO:0035418	protein localization to synapse	3/195	110/28832	0.0272727	4.03245	2.62945	0.0388318	0.132053	0.0953617	Tmem108/Nbea/Kif5c	3
GO:0035773	insulin secretion involved in cellular response to glucose stimulus	3/195	110/28832	0.0272727	4.03245	2.62945	0.0388318	0.132053	0.0953617	Adra2a/Camk2n1/Ptprn	3
GO:0046425	regulation of receptor signaling pathway via JAK-STAT	3/195	110/28832	0.0272727	4.03245	2.62945	0.0388318	0.132053	0.0953617	Stra6/Notch1/Hmga2	3
GO:0051101	regulation of DNA binding	3/195	110/28832	0.0272727	4.03245	2.62945	0.0388318	0.132053	0.0953617	Twist2/Id1/Hmga2	3
GO:0090288	negative regulation of cellular response to growth factor stimulus	3/195	110/28832	0.0272727	4.03245	2.62945	0.0388318	0.132053	0.0953617	Cadm4/Sema6a/Notch1	3
GO:0006022	aminoglycan metabolic process	3/195	111/28832	0.027027	3.99612	2.60978	0.0397181	0.134922	0.0974336	Hs3st1/Pdgfrb/Il15	3
GO:1903169	regulation of calcium ion transmembrane transport	4/195	189/28832	0.021164	3.12924	2.42342	0.039845	0.135208	0.0976402	Ednra/Cacna1c/Ubash3b/Akap6	4
GO:0015833	peptide transport	6/195	369/28832	0.0162602	2.40417	2.24014	0.0401035	0.13594	0.0981683	Adra2a/Camk2n1/Cacna1c/Ptprn/Hmga2/Ptprv	6
GO:2001259	positive regulation of cation channel activity	2/195	47/28832	0.0425532	6.29176	2.99605	0.0403234	0.136539	0.0986012	Ednra/Akap6	2
GO:0007292	female gamete generation	4/195	190/28832	0.0210526	3.11277	2.41107	0.040495	0.136973	0.0989148	Ednra/Pde5a/Bmpr1b/Ereg	4
GO:0141091	transforming growth factor beta receptor superfamily signaling pathway	6/195	370/28832	0.0162162	2.39767	2.23284	0.0405451	0.136997	0.0989316	Bmp7/Nrep/Runx2/Id1/Notch1/Bmpr1b	6
GO:0030073	insulin secretion	5/195	278/28832	0.0179856	2.65929	2.294	0.0411095	0.1386	0.100089	Adra2a/Camk2n1/Cacna1c/Ptprn/Ptprv	5
GO:0090276	regulation of peptide hormone secretion	5/195	278/28832	0.0179856	2.65929	2.294	0.0411095	0.1386	0.100089	Adra2a/Camk2n1/Cacna1c/Hmga2/Ptprv	5
GO:0099175	regulation of postsynapse organization	4/195	191/28832	0.0209424	3.09647	2.3988	0.0411509	0.1386	0.100089	Fcgr2b/Tanc1/Zfp804a/Kif1a	4
GO:0052547	regulation of peptidase activity	3/195	113/28832	0.0265487	3.92539	2.57112	0.0415214	0.139551	0.100776	Serpine2/Spock1/Rhbdf2	3
GO:0110020	regulation of actomyosin structure organization	3/195	113/28832	0.0265487	3.92539	2.57112	0.0415214	0.139551	0.100776	Nrp1/Rgcc/Wnt11	3
GO:0010043	response to zinc ion	2/195	48/28832	0.0416667	6.16068	2.95281	0.0418934	0.140503	0.101464	Ass1/Mt3	2
GO:0055023	positive regulation of cardiac muscle tissue growth	2/195	48/28832	0.0416667	6.16068	2.95281	0.0418934	0.140503	0.101464	Notch1/Akap6	2
GO:0048008	platelet-derived growth factor receptor signaling pathway	3/195	114/28832	0.0263158	3.89096	2.55212	0.0424384	0.14218	0.102675	Nrp1/Pdgfrb/Cspg4	3
GO:0015718	monocarboxylic acid transport	4/195	194/28832	0.0206186	3.04859	2.36247	0.043155	0.144164	0.104108	Crabp1/Slc6a8/Bdkrb2/Slc16a12	4
GO:2001242	regulation of intrinsic apoptotic signaling pathway	4/195	194/28832	0.0206186	3.04859	2.36247	0.043155	0.144164	0.104108	Fcgr2b/Ybx3/Bdkrb2/Septin4	4
GO:0002027	regulation of heart rate	3/195	115/28832	0.026087	3.85712	2.53333	0.0433654	0.144164	0.104108	Ednra/Cacna1c/Sema3a	3
GO:0007265	Ras protein signal transduction	3/195	115/28832	0.026087	3.85712	2.53333	0.0433654	0.144164	0.104108	Rasgrf1/Notch1/Dgkz	3
GO:0090263	positive regulation of canonical Wnt signaling pathway	3/195	115/28832	0.026087	3.85712	2.53333	0.0433654	0.144164	0.104108	Sema5a/Ptk7/Rspo4	3
GO:0010543	regulation of platelet activation	2/195	49/28832	0.0408163	6.03496	2.91078	0.0434861	0.144164	0.104108	Serpine2/Ubash3b	2
GO:0030195	negative regulation of blood coagulation	2/195	49/28832	0.0408163	6.03496	2.91078	0.0434861	0.144164	0.104108	Serpine2/Ubash3b	2
GO:0030501	positive regulation of bone mineralization	2/195	49/28832	0.0408163	6.03496	2.91078	0.0434861	0.144164	0.104108	Bmp7/Bmpr1b	2
GO:0060323	head morphogenesis	2/195	49/28832	0.0408163	6.03496	2.91078	0.0434861	0.144164	0.104108	Twist2/Stra6	2
GO:1903115	regulation of actin filament-based movement	2/195	49/28832	0.0408163	6.03496	2.91078	0.0434861	0.144164	0.104108	Cacna1c/Akap6	2
GO:0002791	regulation of peptide secretion	5/195	283/28832	0.0176678	2.6123	2.2492	0.0438015	0.144907	0.104644	Adra2a/Camk2n1/Cacna1c/Hmga2/Ptprv	5
GO:0006650	glycerophospholipid metabolic process	5/195	283/28832	0.0176678	2.6123	2.2492	0.0438015	0.144907	0.104644	Htr2b/Pitpnc1/Pdgfrb/Dgkz/Pla2g7	5
GO:0036293	response to decreased oxygen levels	6/195	378/28832	0.015873	2.34693	2.17521	0.0441894	0.145809	0.105295	Ednra/Cbfa2t3/Postn/Notch1/Rgcc/Mt3	6
GO:0046942	carboxylic acid transport	6/195	378/28832	0.015873	2.34693	2.17521	0.0441894	0.145809	0.105295	Crabp1/Slc6a8/Rgs2/Bdkrb2/Ttyh1/Slc16a12	6
GO:0015711	organic anion transport	7/195	477/28832	0.0146751	2.1698	2.12588	0.0442124	0.145809	0.105295	Crabp1/Slc6a8/Rgs2/Slco5a1/Bdkrb2/Ttyh1/Slc16a12	7
GO:0051924	regulation of calcium ion transport	5/195	285/28832	0.0175439	2.59397	2.23155	0.0449074	0.147055	0.106195	Ednra/Pdgfrb/Cacna1c/Ubash3b/Akap6	5
GO:0090087	regulation of peptide transport	5/195	285/28832	0.0175439	2.59397	2.23155	0.0449074	0.147055	0.106195	Adra2a/Camk2n1/Cacna1c/Hmga2/Ptprv	5
GO:0003298	physiological muscle hypertrophy	2/195	50/28832	0.04	5.91426	2.86989	0.0451011	0.147055	0.106195	Rgs2/Akap6	2
GO:0003301	physiological cardiac muscle hypertrophy	2/195	50/28832	0.04	5.91426	2.86989	0.0451011	0.147055	0.106195	Rgs2/Akap6	2
GO:0017158	regulation of calcium ion-dependent exocytosis	2/195	50/28832	0.04	5.91426	2.86989	0.0451011	0.147055	0.106195	Adra2a/Notch1	2
GO:0032814	regulation of natural killer cell activation	2/195	50/28832	0.04	5.91426	2.86989	0.0451011	0.147055	0.106195	Il15/Prdm1	2
GO:0061049	cell growth involved in cardiac muscle cell development	2/195	50/28832	0.04	5.91426	2.86989	0.0451011	0.147055	0.106195	Rgs2/Akap6	2
GO:0099633	protein localization to postsynaptic specialization membrane	2/195	50/28832	0.04	5.91426	2.86989	0.0451011	0.147055	0.106195	Tmem108/Nbea	2
GO:0099645	neurotransmitter receptor localization to postsynaptic specialization membrane	2/195	50/28832	0.04	5.91426	2.86989	0.0451011	0.147055	0.106195	Tmem108/Nbea	2
GO:1900047	negative regulation of hemostasis	2/195	50/28832	0.04	5.91426	2.86989	0.0451011	0.147055	0.106195	Serpine2/Ubash3b	2
GO:1902041	regulation of extrinsic apoptotic signaling pathway via death domain receptors	2/195	50/28832	0.04	5.91426	2.86989	0.0451011	0.147055	0.106195	Trps1/Bmpr1b	2
GO:0022898	regulation of transmembrane transporter activity	4/195	197/28832	0.0203046	3.00216	2.32684	0.0452132	0.147236	0.106326	Ednra/Rasgrf1/Cnksr3/Akap6	4
GO:0032642	regulation of chemokine production	3/195	117/28832	0.025641	3.79119	2.49638	0.0452498	0.147236	0.106326	Mcoln2/Postn/Hc	3
GO:0015849	organic acid transport	6/195	381/28832	0.015748	2.32845	2.15398	0.0456073	0.148247	0.107056	Crabp1/Slc6a8/Rgs2/Bdkrb2/Ttyh1/Slc16a12	6
GO:0045807	positive regulation of endocytosis	4/195	199/28832	0.0201005	2.97199	2.30346	0.0466155	0.150838	0.108927	Fcgr2b/Il15/Amph/Sgip1	4
GO:1903531	negative regulation of secretion by cell	4/195	199/28832	0.0201005	2.97199	2.30346	0.0466155	0.150838	0.108927	Adra2a/Rhbdf2/Notch1/Ptprv	4
GO:0003382	epithelial cell morphogenesis	2/195	51/28832	0.0392157	5.79829	2.8301	0.046738	0.150838	0.108927	Col18a1/Id1	2
GO:0050819	negative regulation of coagulation	2/195	51/28832	0.0392157	5.79829	2.8301	0.046738	0.150838	0.108927	Serpine2/Ubash3b	2
GO:0060421	positive regulation of heart growth	2/195	51/28832	0.0392157	5.79829	2.8301	0.046738	0.150838	0.108927	Notch1/Akap6	2
GO:0085029	extracellular matrix assembly	2/195	51/28832	0.0392157	5.79829	2.8301	0.046738	0.150838	0.108927	Notch1/Rgcc	2
GO:1900077	negative regulation of cellular response to insulin stimulus	2/195	51/28832	0.0392157	5.79829	2.8301	0.046738	0.150838	0.108927	Ptpre/Pid1	2
GO:0030038	contractile actin filament bundle assembly	3/195	119/28832	0.0252101	3.72747	2.46024	0.0471743	0.151937	0.109721	Nrp1/Rgcc/Wnt11	3
GO:0043149	stress fiber assembly	3/195	119/28832	0.0252101	3.72747	2.46024	0.0471743	0.151937	0.109721	Nrp1/Rgcc/Wnt11	3
GO:0010876	lipid localization	7/195	485/28832	0.014433	2.13401	2.07834	0.0475759	0.153075	0.110542	Osbp2/Spp1/Crabp1/Stra6/Pitpnc1/Vps13c/Bdkrb2	7
GO:0048660	regulation of smooth muscle cell proliferation	4/195	201/28832	0.0199005	2.94242	2.28037	0.0480417	0.154303	0.111429	Pdgfrb/Il15/Cdh13/Ereg	4
GO:0007520	myoblast fusion	2/195	52/28832	0.0384615	5.68679	2.79135	0.0483964	0.154303	0.111429	Tanc1/Cd53	2
GO:0008089	anterograde axonal transport	2/195	52/28832	0.0384615	5.68679	2.79135	0.0483964	0.154303	0.111429	Kif5c/Kif1a	2
GO:0016202	regulation of striated muscle tissue development	2/195	52/28832	0.0384615	5.68679	2.79135	0.0483964	0.154303	0.111429	Ybx3/Megf10	2
GO:0035850	epithelial cell differentiation involved in kidney development	2/195	52/28832	0.0384615	5.68679	2.79135	0.0483964	0.154303	0.111429	Ednra/Notch1	2
GO:0042531	positive regulation of tyrosine phosphorylation of STAT protein	2/195	52/28832	0.0384615	5.68679	2.79135	0.0483964	0.154303	0.111429	Cd40/Il15	2
GO:0048806	genitalia development	2/195	52/28832	0.0384615	5.68679	2.79135	0.0483964	0.154303	0.111429	Tbx3/Stra6	2
GO:0051180	vitamin transport	2/195	52/28832	0.0384615	5.68679	2.79135	0.0483964	0.154303	0.111429	Amn/Stra6	2
GO:1902624	positive regulation of neutrophil migration	2/195	52/28832	0.0384615	5.68679	2.79135	0.0483964	0.154303	0.111429	Ednra/Fut4	2
GO:0060079	excitatory postsynaptic potential	3/195	121/28832	0.0247934	3.66586	2.42488	0.0491386	0.156512	0.113025	Tmem108/Chrna1/Gria1	3
GO:0006024	glycosaminoglycan biosynthetic process	2/195	53/28832	0.0377358	5.57949	2.7536	0.0500759	0.158382	0.114375	Hs3st1/Pdgfrb	2
GO:0010934	macrophage cytokine production	2/195	53/28832	0.0377358	5.57949	2.7536	0.0500759	0.158382	0.114375	Twist2/Sema7a	2
GO:0050856	regulation of T cell receptor signaling pathway	2/195	53/28832	0.0377358	5.57949	2.7536	0.0500759	0.158382	0.114375	Ezr/Dgkz	2
GO:0051602	response to electrical stimulus	2/195	53/28832	0.0377358	5.57949	2.7536	0.0500759	0.158382	0.114375	Fbxo32/Gria1	2
GO:0060043	regulation of cardiac muscle cell proliferation	2/195	53/28832	0.0377358	5.57949	2.7536	0.0500759	0.158382	0.114375	Jarid2/Notch1	2
GO:0060563	neuroepithelial cell differentiation	2/195	53/28832	0.0377358	5.57949	2.7536	0.0500759	0.158382	0.114375	Notch1/Wnt11	2
GO:0061028	establishment of endothelial barrier	2/195	53/28832	0.0377358	5.57949	2.7536	0.0500759	0.158382	0.114375	Ednra/Ezr	2
GO:0048661	positive regulation of smooth muscle cell proliferation	3/195	122/28832	0.0245902	3.63581	2.40747	0.0501356	0.158413	0.114397	Pdgfrb/Cdh13/Ereg	3
GO:0002526	acute inflammatory response	3/195	123/28832	0.0243902	3.60625	2.39025	0.0511425	0.161112	0.116346	Fcgr2b/Ass1/Bdkrb2	3
GO:1903076	regulation of protein localization to plasma membrane	3/195	123/28832	0.0243902	3.60625	2.39025	0.0511425	0.161112	0.116346	Nkd2/Ezr/Pid1	3
GO:1905477	positive regulation of protein localization to membrane	3/195	123/28832	0.0243902	3.60625	2.39025	0.0511425	0.161112	0.116346	Nkd2/Ezr/Mtcl1	3
GO:0045732	positive regulation of protein catabolic process	4/195	206/28832	0.0194175	2.871	2.22387	0.0517124	0.16182	0.116858	Adra2a/Cbfa2t3/Nkd2/Ezr	4
GO:0007617	mating behavior	2/195	54/28832	0.037037	5.47616	2.71679	0.0517764	0.16182	0.116858	Serpine2/Thrb	2
GO:0009299	mRNA transcription	2/195	54/28832	0.037037	5.47616	2.71679	0.0517764	0.16182	0.116858	Thrb/Ereg	2
GO:0045124	regulation of bone resorption	2/195	54/28832	0.037037	5.47616	2.71679	0.0517764	0.16182	0.116858	Spp1/Ubash3b	2
GO:0050974	detection of mechanical stimulus involved in sensory perception	2/195	54/28832	0.037037	5.47616	2.71679	0.0517764	0.16182	0.116858	Serpine2/Piezo2	2
GO:0071868	cellular response to monoamine stimulus	2/195	54/28832	0.037037	5.47616	2.71679	0.0517764	0.16182	0.116858	Htr2b/Aplp1	2
GO:0071870	cellular response to catecholamine stimulus	2/195	54/28832	0.037037	5.47616	2.71679	0.0517764	0.16182	0.116858	Htr2b/Aplp1	2
GO:1901861	regulation of muscle tissue development	2/195	54/28832	0.037037	5.47616	2.71679	0.0517764	0.16182	0.116858	Ybx3/Megf10	2
GO:0046486	glycerolipid metabolic process	6/195	394/28832	0.0152284	2.25162	2.06421	0.0520773	0.1626	0.117421	Htr2b/Pitpnc1/Pdgfrb/Thrb/Dgkz/Pla2g7	6
GO:0050886	endocrine process	3/195	124/28832	0.0241935	3.57717	2.37321	0.0521591	0.162695	0.11749	Tbx3/Spp1/Mme	3
GO:0071356	cellular response to tumor necrosis factor	4/195	207/28832	0.0193237	2.85713	2.21278	0.0524644	0.163487	0.118061	Ybx3/Postn/Ass1/Pid1	4
GO:0030522	intracellular receptor signaling pathway	6/195	396/28832	0.0151515	2.24025	2.05072	0.05312	0.165367	0.119419	Heyl/Aldh1a2/Rorb/Thrb/Hmga2/Cyp26b1	6
GO:0032409	regulation of transporter activity	4/195	208/28832	0.0192308	2.84339	2.20175	0.0532225	0.165523	0.119532	Ednra/Rasgrf1/Cnksr3/Akap6	4
GO:0019083	viral transcription	2/195	55/28832	0.0363636	5.3766	2.68089	0.0534972	0.165889	0.119796	Notch1/Hmga2	2
GO:0048489	synaptic vesicle transport	2/195	55/28832	0.0363636	5.3766	2.68089	0.0534972	0.165889	0.119796	Kif5c/Kif1a	2
GO:0061383	trabecula morphogenesis	2/195	55/28832	0.0363636	5.3766	2.68089	0.0534972	0.165889	0.119796	Bmp7/Notch1	2
GO:0051963	regulation of synapse assembly	4/195	209/28832	0.0191388	2.82979	2.19078	0.0539864	0.167242	0.120773	Adgrl3/Robo1/St8sia2/Slit1	4
GO:2000177	regulation of neural precursor cell proliferation	3/195	126/28832	0.0238095	3.52039	2.33965	0.0542216	0.167806	0.121181	Tafa1/Nes/Notch1	3
GO:0048634	regulation of muscle organ development	2/195	56/28832	0.0357143	5.28059	2.64585	0.0552382	0.170452	0.123092	Ybx3/Megf10	2
GO:0055010	ventricular cardiac muscle tissue morphogenesis	2/195	56/28832	0.0357143	5.28059	2.64585	0.0552382	0.170452	0.123092	Ednra/Notch1	2
GO:1902692	regulation of neuroblast proliferation	2/195	56/28832	0.0357143	5.28059	2.64585	0.0552382	0.170452	0.123092	Tafa1/Notch1	2
GO:0001894	tissue homeostasis	5/195	303/28832	0.0165017	2.43987	2.07915	0.0556095	0.171098	0.123558	Spp1/Pdgfrb/Ubash3b/Notch1/Bdkrb2	5
GO:0010001	glial cell differentiation	5/195	303/28832	0.0165017	2.43987	2.07915	0.0556095	0.171098	0.123558	Serpine2/Lamc3/Lama2/Notch1/Hmga2	5
GO:0060249	anatomical structure homeostasis	5/195	303/28832	0.0165017	2.43987	2.07915	0.0556095	0.171098	0.123558	Spp1/Pdgfrb/Ubash3b/Notch1/Bdkrb2	5
GO:0001704	formation of primary germ layer	3/195	128/28832	0.0234375	3.46538	2.30676	0.0563228	0.172956	0.1249	Bmp7/Wnt11/Hmga2	3
GO:0032602	chemokine production	3/195	128/28832	0.0234375	3.46538	2.30676	0.0563228	0.172956	0.1249	Mcoln2/Postn/Hc	3
GO:1902903	regulation of supramolecular fiber organization	6/195	403/28832	0.0148883	2.20134	2.0041	0.0568692	0.174465	0.125989	Sema5a/Nrp1/Fmn1/Id1/Rgcc/Wnt11	6
GO:0055002	striated muscle cell development	4/195	213/28832	0.0187793	2.77665	2.14757	0.0571019	0.175009	0.126382	Tbx3/Pdgfrb/Rgs2/Akap6	4
GO:0062014	negative regulation of small molecule metabolic process	3/195	129/28832	0.0232558	3.43852	2.29056	0.0573878	0.175637	0.126835	Cbfa2t3/Dkk3/Pid1	3
GO:0045786	negative regulation of cell cycle	6/195	404/28832	0.0148515	2.19589	1.99752	0.0574175	0.175637	0.126835	Bmp7/Brinp3/Gas1/Rgcc/Dgkz/Ptprv	6
GO:0002700	regulation of production of molecular mediator of immune response	4/195	214/28832	0.0186916	2.76367	2.13692	0.0578956	0.176928	0.127768	Cd40/Fcgr2b/Twist2/Sema7a	4
GO:0008306	associative learning	3/195	130/28832	0.0230769	3.41207	2.27452	0.0584623	0.178488	0.128894	Tanc1/Cacna1c/Gria1	3
GO:0006518	peptide metabolic process	2/195	58/28832	0.0344828	5.0985	2.57823	0.0587791	0.178594	0.128971	Pcsk5/Mme	2
GO:0010596	negative regulation of endothelial cell migration	2/195	58/28832	0.0344828	5.0985	2.57823	0.0587791	0.178594	0.128971	Notch1/Rgcc	2
GO:0045687	positive regulation of glial cell differentiation	2/195	58/28832	0.0344828	5.0985	2.57823	0.0587791	0.178594	0.128971	Serpine2/Notch1	2
GO:0045933	positive regulation of muscle contraction	2/195	58/28832	0.0344828	5.0985	2.57823	0.0587791	0.178594	0.128971	Rgs2/Cacna1c	2
GO:2000134	negative regulation of G1/S transition of mitotic cell cycle	2/195	58/28832	0.0344828	5.0985	2.57823	0.0587791	0.178594	0.128971	Dgkz/Ptprv	2
GO:0071383	cellular response to steroid hormone stimulus	4/195	216/28832	0.0185185	2.73808	2.11581	0.0595007	0.180613	0.130429	Heyl/Ass1/Fbxo32/Hmga2	4
GO:0002455	humoral immune response mediated by circulating immunoglobulin	2/195	59/28832	0.0338983	5.01208	2.54558	0.0605784	0.182658	0.131906	Fcgr2b/Hc	2
GO:0010951	negative regulation of endopeptidase activity	2/195	59/28832	0.0338983	5.01208	2.54558	0.0605784	0.182658	0.131906	Serpine2/Spock1	2
GO:0014014	negative regulation of gliogenesis	2/195	59/28832	0.0338983	5.01208	2.54558	0.0605784	0.182658	0.131906	Notch1/Hmga2	2
GO:0038063	collagen-activated tyrosine kinase receptor signaling pathway	2/195	59/28832	0.0338983	5.01208	2.54558	0.0605784	0.182658	0.131906	Pdgfrb/Ubash3b	2
GO:0070169	positive regulation of biomineral tissue development	2/195	59/28832	0.0338983	5.01208	2.54558	0.0605784	0.182658	0.131906	Bmp7/Bmpr1b	2
GO:0071548	response to dexamethasone	2/195	59/28832	0.0338983	5.01208	2.54558	0.0605784	0.182658	0.131906	Ass1/Fbxo32	2
GO:1900024	regulation of substrate adhesion-dependent cell spreading	2/195	59/28832	0.0338983	5.01208	2.54558	0.0605784	0.182658	0.131906	Nrp1/Postn	2
GO:1903052	positive regulation of proteolysis involved in protein catabolic process	3/195	132/28832	0.0227273	3.36037	2.2429	0.0606397	0.182669	0.131914	Cbfa2t3/Ctsc/Nkd2	3
GO:0042886	amide transport	6/195	410/28832	0.0146341	2.16375	1.95843	0.0607742	0.1829	0.132081	Adra2a/Camk2n1/Cacna1c/Ptprn/Hmga2/Ptprv	6
GO:0046661	male sex differentiation	4/195	218/28832	0.0183486	2.71296	2.09493	0.0611293	0.183794	0.132726	Tbx3/Ybx3/Sema3a/Hmga2	4
GO:0042063	gliogenesis	6/195	412/28832	0.0145631	2.15325	1.94555	0.0619186	0.185829	0.134196	Serpine2/Lamc3/Lama2/Notch1/Cspg4/Hmga2	6
GO:0019827	stem cell population maintenance	4/195	219/28832	0.0182648	2.70057	2.08458	0.0619525	0.185829	0.134196	Tbx3/Bmp7/Notch1/Hmga2	4
GO:0030850	prostate gland development	2/195	60/28832	0.0333333	4.92855	2.51366	0.0623964	0.185829	0.134196	Bmp7/Notch1	2
GO:0031529	ruffle organization	2/195	60/28832	0.0333333	4.92855	2.51366	0.0623964	0.185829	0.134196	Pdgfrb/Cspg4	2
GO:0045599	negative regulation of fat cell differentiation	2/195	60/28832	0.0333333	4.92855	2.51366	0.0623964	0.185829	0.134196	Mmp11/Mkx	2
GO:0048012	hepatocyte growth factor receptor signaling pathway	2/195	60/28832	0.0333333	4.92855	2.51366	0.0623964	0.185829	0.134196	Nrp1/Pdgfrb	2
GO:0051155	positive regulation of striated muscle cell differentiation	2/195	60/28832	0.0333333	4.92855	2.51366	0.0623964	0.185829	0.134196	Akap6/Cyp26b1	2
GO:0071869	response to catecholamine	2/195	60/28832	0.0333333	4.92855	2.51366	0.0623964	0.185829	0.134196	Htr2b/Aplp1	2
GO:0072659	protein localization to plasma membrane	5/195	314/28832	0.0159236	2.3544	1.9913	0.0628154	0.185829	0.134196	Amn/Nkd2/Ezr/Rhbdf2/Pid1	5
GO:0043524	negative regulation of neuron apoptotic process	4/195	221/28832	0.0180995	2.67613	2.06406	0.0636164	0.185829	0.134196	Nrp1/Nes/Draxin/Mt3	4
GO:0051048	negative regulation of secretion	4/195	221/28832	0.0180995	2.67613	2.06406	0.0636164	0.185829	0.134196	Adra2a/Rhbdf2/Notch1/Ptprv	4
GO:0048534	hematopoietic or lymphoid organ development	3/195	135/28832	0.0222222	3.2857	2.1966	0.0639762	0.185829	0.134196	Mafb/Jarid2/Il15	3
GO:0006023	aminoglycan biosynthetic process	2/195	61/28832	0.0327869	4.84775	2.48243	0.0642328	0.185829	0.134196	Hs3st1/Pdgfrb	2
GO:0021515	cell differentiation in spinal cord	2/195	61/28832	0.0327869	4.84775	2.48243	0.0642328	0.185829	0.134196	Draxin/Notch1	2
GO:0021587	cerebellum morphogenesis	2/195	61/28832	0.0327869	4.84775	2.48243	0.0642328	0.185829	0.134196	Serpine2/Gas1	2
GO:0035567	non-canonical Wnt signaling pathway	2/195	61/28832	0.0327869	4.84775	2.48243	0.0642328	0.185829	0.134196	Frzb/Wnt11	2
GO:0048538	thymus development	2/195	61/28832	0.0327869	4.84775	2.48243	0.0642328	0.185829	0.134196	Mafb/Jarid2	2
GO:0071867	response to monoamine	2/195	61/28832	0.0327869	4.84775	2.48243	0.0642328	0.185829	0.134196	Htr2b/Aplp1	2
GO:0018958	phenol-containing compound metabolic process	3/195	136/28832	0.0220588	3.26154	2.18145	0.065107	0.185829	0.134196	Ednra/Gcnt4/a	3
GO:0048771	tissue remodeling	4/195	223/28832	0.0179372	2.65213	2.04376	0.0653036	0.185829	0.134196	Ednra/Spp1/Ubash3b/Cspg4	4
GO:0031400	negative regulation of protein modification process	6/195	418/28832	0.0143541	2.12234	1.90735	0.0654281	0.185829	0.134196	Cadm4/Rgs2/Ubash3b/Bdkrb2/Cnksr3/Pid1	6
GO:0001818	negative regulation of cytokine production	5/195	318/28832	0.0157233	2.32479	1.96026	0.0655607	0.185829	0.134196	Fcgr2b/Twist2/Ezr/Rgcc/Wnt11	5
GO:0001866	NK T cell proliferation	1/195	10/28832	0.1	14.7856	3.59789	0.0656214	0.185829	0.134196	Il15	1
GO:0003357	noradrenergic neuron differentiation	1/195	10/28832	0.1	14.7856	3.59789	0.0656214	0.185829	0.134196	Ednra	1
GO:0006703	estrogen biosynthetic process	1/195	10/28832	0.1	14.7856	3.59789	0.0656214	0.185829	0.134196	Bmpr1b	1
GO:0007210	serotonin receptor signaling pathway	1/195	10/28832	0.1	14.7856	3.59789	0.0656214	0.185829	0.134196	Htr2b	1
GO:0008300	isoprenoid catabolic process	1/195	10/28832	0.1	14.7856	3.59789	0.0656214	0.185829	0.134196	Cyp26b1	1
GO:0008343	adult feeding behavior	1/195	10/28832	0.1	14.7856	3.59789	0.0656214	0.185829	0.134196	a	1
GO:0009235	cobalamin metabolic process	1/195	10/28832	0.1	14.7856	3.59789	0.0656214	0.185829	0.134196	Amn	1
GO:0010881	regulation of cardiac muscle contraction by regulation of the release of sequestered calcium ion	1/195	10/28832	0.1	14.7856	3.59789	0.0656214	0.185829	0.134196	Cacna1c	1
GO:0014719	skeletal muscle satellite cell activation	1/195	10/28832	0.1	14.7856	3.59789	0.0656214	0.185829	0.134196	Megf10	1
GO:0014827	intestine smooth muscle contraction	1/195	10/28832	0.1	14.7856	3.59789	0.0656214	0.185829	0.134196	Htr2b	1
GO:0016068	type I hypersensitivity	1/195	10/28832	0.1	14.7856	3.59789	0.0656214	0.185829	0.134196	Fcgr2b	1
GO:0021562	vestibulocochlear nerve development	1/195	10/28832	0.1	14.7856	3.59789	0.0656214	0.185829	0.134196	Nrp1	1
GO:0021603	cranial nerve formation	1/195	10/28832	0.1	14.7856	3.59789	0.0656214	0.185829	0.134196	Mafb	1
GO:0022027	interkinetic nuclear migration	1/195	10/28832	0.1	14.7856	3.59789	0.0656214	0.185829	0.134196	Kif1a	1
GO:0032819	positive regulation of natural killer cell proliferation	1/195	10/28832	0.1	14.7856	3.59789	0.0656214	0.185829	0.134196	Il15	1
GO:0033029	regulation of neutrophil apoptotic process	1/195	10/28832	0.1	14.7856	3.59789	0.0656214	0.185829	0.134196	Fcgr2b	1
GO:0035723	interleukin-15-mediated signaling pathway	1/195	10/28832	0.1	14.7856	3.59789	0.0656214	0.185829	0.134196	Il15	1
GO:0035878	nail development	1/195	10/28832	0.1	14.7856	3.59789	0.0656214	0.185829	0.134196	Rspo4	1
GO:0042482	positive regulation of odontogenesis	1/195	10/28832	0.1	14.7856	3.59789	0.0656214	0.185829	0.134196	Ednra	1
GO:0046834	lipid phosphorylation	1/195	10/28832	0.1	14.7856	3.59789	0.0656214	0.185829	0.134196	Dgkz	1
GO:0048023	positive regulation of melanin biosynthetic process	1/195	10/28832	0.1	14.7856	3.59789	0.0656214	0.185829	0.134196	a	1
GO:0048752	semicircular canal morphogenesis	1/195	10/28832	0.1	14.7856	3.59789	0.0656214	0.185829	0.134196	Tbx3	1
GO:0050955	thermoception	1/195	10/28832	0.1	14.7856	3.59789	0.0656214	0.185829	0.134196	Adra2a	1
GO:0051660	establishment of centrosome localization	1/195	10/28832	0.1	14.7856	3.59789	0.0656214	0.185829	0.134196	Ezr	1
GO:0060054	positive regulation of epithelial cell proliferation involved in wound healing	1/195	10/28832	0.1	14.7856	3.59789	0.0656214	0.185829	0.134196	Jaml	1
GO:0060452	positive regulation of cardiac muscle contraction	1/195	10/28832	0.1	14.7856	3.59789	0.0656214	0.185829	0.134196	Rgs2	1
GO:0060509	type I pneumocyte differentiation	1/195	10/28832	0.1	14.7856	3.59789	0.0656214	0.185829	0.134196	Thrb	1
GO:0060513	prostatic bud formation	1/195	10/28832	0.1	14.7856	3.59789	0.0656214	0.185829	0.134196	Bmp7	1
GO:0060710	chorio-allantoic fusion	1/195	10/28832	0.1	14.7856	3.59789	0.0656214	0.185829	0.134196	Bmp7	1
GO:0060926	cardiac pacemaker cell development	1/195	10/28832	0.1	14.7856	3.59789	0.0656214	0.185829	0.134196	Tbx3	1
GO:0062042	regulation of cardiac epithelial to mesenchymal transition	1/195	10/28832	0.1	14.7856	3.59789	0.0656214	0.185829	0.134196	Notch1	1
GO:0071350	cellular response to interleukin-15	1/195	10/28832	0.1	14.7856	3.59789	0.0656214	0.185829	0.134196	Il15	1
GO:0071649	regulation of chemokine (C-C motif) ligand 5 production	1/195	10/28832	0.1	14.7856	3.59789	0.0656214	0.185829	0.134196	Mcoln2	1
GO:0071872	cellular response to epinephrine stimulus	1/195	10/28832	0.1	14.7856	3.59789	0.0656214	0.185829	0.134196	Akap6	1
GO:0086016	AV node cell action potential	1/195	10/28832	0.1	14.7856	3.59789	0.0656214	0.185829	0.134196	Cacna1c	1
GO:0086027	AV node cell to bundle of His cell signaling	1/195	10/28832	0.1	14.7856	3.59789	0.0656214	0.185829	0.134196	Cacna1c	1
GO:0090091	positive regulation of extracellular matrix disassembly	1/195	10/28832	0.1	14.7856	3.59789	0.0656214	0.185829	0.134196	Sema5a	1
GO:0097503	sialylation	1/195	10/28832	0.1	14.7856	3.59789	0.0656214	0.185829	0.134196	St8sia2	1
GO:0098597	observational learning	1/195	10/28832	0.1	14.7856	3.59789	0.0656214	0.185829	0.134196	Stra6	1
GO:0099562	maintenance of postsynaptic density structure	1/195	10/28832	0.1	14.7856	3.59789	0.0656214	0.185829	0.134196	Dgkz	1
GO:1900378	positive regulation of secondary metabolite biosynthetic process	1/195	10/28832	0.1	14.7856	3.59789	0.0656214	0.185829	0.134196	a	1
GO:1905651	regulation of artery morphogenesis	1/195	10/28832	0.1	14.7856	3.59789	0.0656214	0.185829	0.134196	Notch1	1
GO:2000491	positive regulation of hepatic stellate cell activation	1/195	10/28832	0.1	14.7856	3.59789	0.0656214	0.185829	0.134196	Pdgfrb	1
GO:0060443	mammary gland morphogenesis	2/195	62/28832	0.0322581	4.76956	2.45189	0.0660873	0.186482	0.134667	Tbx3/Robo1	2
GO:0061005	cell differentiation involved in kidney development	2/195	62/28832	0.0322581	4.76956	2.45189	0.0660873	0.186482	0.134667	Ednra/Notch1	2
GO:1905144	response to acetylcholine	2/195	62/28832	0.0322581	4.76956	2.45189	0.0660873	0.186482	0.134667	Ednra/Chrna1	2
GO:2001222	regulation of neuron migration	2/195	62/28832	0.0322581	4.76956	2.45189	0.0660873	0.186482	0.134667	Sema6a/Sema3a	2
GO:0051346	negative regulation of hydrolase activity	3/195	137/28832	0.0218978	3.23773	2.16645	0.0662469	0.186766	0.134872	Serpine2/Spock1/Rgs2	3
GO:0010948	negative regulation of cell cycle process	5/195	320/28832	0.015625	2.31026	1.94492	0.0669582	0.188592	0.136191	Bmp7/Gas1/Rgcc/Dgkz/Ptprv	5
GO:2000241	regulation of reproductive process	4/195	225/28832	0.0177778	2.62856	2.02368	0.0670141	0.188592	0.136191	Bmp7/Ybx3/Pde5a/Sema3a	4
GO:1901654	response to ketone	5/195	321/28832	0.0155763	2.30306	1.93729	0.0676632	0.189735	0.137017	Spp1/Postn/Ass1/Adcy2/Fbxo32	5
GO:0000302	response to reactive oxygen species	4/195	226/28832	0.0176991	2.61693	2.01372	0.067878	0.189735	0.137017	Ednra/Pdgfrb/Ptprn/Mt3	4
GO:0002762	negative regulation of myeloid leukocyte differentiation	2/195	63/28832	0.031746	4.69385	2.42198	0.0679595	0.189735	0.137017	Mafb/Ubash3b	2
GO:0006911	phagocytosis, engulfment	2/195	63/28832	0.031746	4.69385	2.42198	0.0679595	0.189735	0.137017	Fcgr2b/Megf10	2
GO:0019228	neuronal action potential	2/195	63/28832	0.031746	4.69385	2.42198	0.0679595	0.189735	0.137017	Chrna1/Gria1	2
GO:0032507	maintenance of protein location in cell	2/195	63/28832	0.031746	4.69385	2.42198	0.0679595	0.189735	0.137017	Syne1/Vps13c	2
GO:0070527	platelet aggregation	2/195	63/28832	0.031746	4.69385	2.42198	0.0679595	0.189735	0.137017	Serpine2/Ubash3b	2
GO:1902622	regulation of neutrophil migration	2/195	63/28832	0.031746	4.69385	2.42198	0.0679595	0.189735	0.137017	Ednra/Fut4	2
GO:1990090	cellular response to nerve growth factor stimulus	2/195	63/28832	0.031746	4.69385	2.42198	0.0679595	0.189735	0.137017	Tmem108/Gria1	2
GO:0007631	feeding behavior	3/195	139/28832	0.0215827	3.19115	2.13685	0.0685541	0.190445	0.137529	Stra6/a/Sgip1	3
GO:0021549	cerebellum development	3/195	139/28832	0.0215827	3.19115	2.13685	0.0685541	0.190445	0.137529	Serpine2/Fcgr2b/Gas1	3
GO:0098727	maintenance of cell number	4/195	227/28832	0.0176211	2.6054	2.00382	0.0687477	0.190445	0.137529	Tbx3/Bmp7/Notch1/Hmga2	4
GO:0031424	keratinization	2/195	64/28832	0.03125	4.62051	2.3927	0.0698492	0.190445	0.137529	Kazn/Cyp26b1	2
GO:0038065	collagen-activated signaling pathway	2/195	64/28832	0.03125	4.62051	2.3927	0.0698492	0.190445	0.137529	Pdgfrb/Ubash3b	2
GO:0046850	regulation of bone remodeling	2/195	64/28832	0.03125	4.62051	2.3927	0.0698492	0.190445	0.137529	Spp1/Ubash3b	2
GO:0051893	regulation of focal adhesion assembly	2/195	64/28832	0.03125	4.62051	2.3927	0.0698492	0.190445	0.137529	Nrp1/Fmn1	2
GO:0090102	cochlea development	2/195	64/28832	0.03125	4.62051	2.3927	0.0698492	0.190445	0.137529	Ptk7/Frzb	2
GO:0090109	regulation of cell-substrate junction assembly	2/195	64/28832	0.03125	4.62051	2.3927	0.0698492	0.190445	0.137529	Nrp1/Fmn1	2
GO:0098815	modulation of excitatory postsynaptic potential	2/195	64/28832	0.03125	4.62051	2.3927	0.0698492	0.190445	0.137529	Tmem108/Gria1	2
GO:0003014	renal system process	3/195	141/28832	0.0212766	3.14588	2.10778	0.0708976	0.190445	0.137529	Ednra/Amn/Cacna1c	3
GO:0010171	body morphogenesis	2/195	65/28832	0.0307692	4.54943	2.36402	0.071756	0.190445	0.137529	Twist2/Stra6	2
GO:0021575	hindbrain morphogenesis	2/195	65/28832	0.0307692	4.54943	2.36402	0.071756	0.190445	0.137529	Serpine2/Gas1	2
GO:0046427	positive regulation of receptor signaling pathway via JAK-STAT	2/195	65/28832	0.0307692	4.54943	2.36402	0.071756	0.190445	0.137529	Stra6/Notch1	2
GO:0050873	brown fat cell differentiation	2/195	65/28832	0.0307692	4.54943	2.36402	0.071756	0.190445	0.137529	Bmp7/Rgs2	2
GO:1903078	positive regulation of protein localization to plasma membrane	2/195	65/28832	0.0307692	4.54943	2.36402	0.071756	0.190445	0.137529	Nkd2/Ezr	2
GO:1990089	response to nerve growth factor	2/195	65/28832	0.0307692	4.54943	2.36402	0.071756	0.190445	0.137529	Tmem108/Gria1	2
GO:0000050	urea cycle	1/195	11/28832	0.0909091	13.4415	3.40563	0.0719431	0.190445	0.137529	Ass1	1
GO:0002003	angiotensin maturation	1/195	11/28832	0.0909091	13.4415	3.40563	0.0719431	0.190445	0.137529	Mme	1
GO:0002676	regulation of chronic inflammatory response	1/195	11/28832	0.0909091	13.4415	3.40563	0.0719431	0.190445	0.137529	Pde5a	1
GO:0003139	secondary heart field specification	1/195	11/28832	0.0909091	13.4415	3.40563	0.0719431	0.190445	0.137529	Wnt11	1
GO:0003266	regulation of secondary heart field cardioblast proliferation	1/195	11/28832	0.0909091	13.4415	3.40563	0.0719431	0.190445	0.137529	Notch1	1
GO:0006171	cAMP biosynthetic process	1/195	11/28832	0.0909091	13.4415	3.40563	0.0719431	0.190445	0.137529	Adcy2	1
GO:0010739	positive regulation of protein kinase A signaling	1/195	11/28832	0.0909091	13.4415	3.40563	0.0719431	0.190445	0.137529	Tcim	1
GO:0010749	regulation of nitric oxide mediated signal transduction	1/195	11/28832	0.0909091	13.4415	3.40563	0.0719431	0.190445	0.137529	Pde5a	1
GO:0014877	response to muscle inactivity involved in regulation of muscle adaptation	1/195	11/28832	0.0909091	13.4415	3.40563	0.0719431	0.190445	0.137529	Fbxo32	1
GO:0014894	response to denervation involved in regulation of muscle adaptation	1/195	11/28832	0.0909091	13.4415	3.40563	0.0719431	0.190445	0.137529	Fbxo32	1
GO:0030643	intracellular phosphate ion homeostasis	1/195	11/28832	0.0909091	13.4415	3.40563	0.0719431	0.190445	0.137529	Spp1	1
GO:0031642	negative regulation of myelination	1/195	11/28832	0.0909091	13.4415	3.40563	0.0719431	0.190445	0.137529	Ctsc	1
GO:0031943	regulation of glucocorticoid metabolic process	1/195	11/28832	0.0909091	13.4415	3.40563	0.0719431	0.190445	0.137529	Dkk3	1
GO:0032342	aldosterone biosynthetic process	1/195	11/28832	0.0909091	13.4415	3.40563	0.0719431	0.190445	0.137529	Dkk3	1
GO:0032353	negative regulation of hormone biosynthetic process	1/195	11/28832	0.0909091	13.4415	3.40563	0.0719431	0.190445	0.137529	Dkk3	1
GO:0034616	response to laminar fluid shear stress	1/195	11/28832	0.0909091	13.4415	3.40563	0.0719431	0.190445	0.137529	Ass1	1
GO:0035771	interleukin-4-mediated signaling pathway	1/195	11/28832	0.0909091	13.4415	3.40563	0.0719431	0.190445	0.137529	Cd40	1
GO:0035871	protein K11-linked deubiquitination	1/195	11/28832	0.0909091	13.4415	3.40563	0.0719431	0.190445	0.137529	Otud7a	1
GO:0038130	ERBB4 signaling pathway	1/195	11/28832	0.0909091	13.4415	3.40563	0.0719431	0.190445	0.137529	Ereg	1
GO:0045602	negative regulation of endothelial cell differentiation	1/195	11/28832	0.0909091	13.4415	3.40563	0.0719431	0.190445	0.137529	Id1	1
GO:0045603	positive regulation of endothelial cell differentiation	1/195	11/28832	0.0909091	13.4415	3.40563	0.0719431	0.190445	0.137529	Notch1	1
GO:0045647	negative regulation of erythrocyte differentiation	1/195	11/28832	0.0909091	13.4415	3.40563	0.0719431	0.190445	0.137529	Mafb	1
GO:0045869	negative regulation of single stranded viral RNA replication via double stranded DNA intermediate	1/195	11/28832	0.0909091	13.4415	3.40563	0.0719431	0.190445	0.137529	Hmga2	1
GO:0045924	regulation of female receptivity	1/195	11/28832	0.0909091	13.4415	3.40563	0.0719431	0.190445	0.137529	Thrb	1
GO:0046884	follicle-stimulating hormone secretion	1/195	11/28832	0.0909091	13.4415	3.40563	0.0719431	0.190445	0.137529	Tbx3	1
GO:0051000	positive regulation of nitric-oxide synthase activity	1/195	11/28832	0.0909091	13.4415	3.40563	0.0719431	0.190445	0.137529	Htr2b	1
GO:0060073	micturition	1/195	11/28832	0.0909091	13.4415	3.40563	0.0719431	0.190445	0.137529	Cacna1c	1
GO:0060192	negative regulation of lipase activity	1/195	11/28832	0.0909091	13.4415	3.40563	0.0719431	0.190445	0.137529	Rgs2	1
GO:0060613	fat pad development	1/195	11/28832	0.0909091	13.4415	3.40563	0.0719431	0.190445	0.137529	Hmga2	1
GO:0060768	regulation of epithelial cell proliferation involved in prostate gland development	1/195	11/28832	0.0909091	13.4415	3.40563	0.0719431	0.190445	0.137529	Notch1	1
GO:0060900	embryonic camera-type eye formation	1/195	11/28832	0.0909091	13.4415	3.40563	0.0719431	0.190445	0.137529	Stra6	1
GO:0061299	retina vasculature morphogenesis in camera-type eye	1/195	11/28832	0.0909091	13.4415	3.40563	0.0719431	0.190445	0.137529	Nrp1	1
GO:0070099	regulation of chemokine-mediated signaling pathway	1/195	11/28832	0.0909091	13.4415	3.40563	0.0719431	0.190445	0.137529	Robo1	1
GO:0070672	response to interleukin-15	1/195	11/28832	0.0909091	13.4415	3.40563	0.0719431	0.190445	0.137529	Il15	1
GO:0071609	chemokine (C-C motif) ligand 5 production	1/195	11/28832	0.0909091	13.4415	3.40563	0.0719431	0.190445	0.137529	Mcoln2	1
GO:0071864	positive regulation of cell proliferation in bone marrow	1/195	11/28832	0.0909091	13.4415	3.40563	0.0719431	0.190445	0.137529	Hmga2	1
GO:0072014	proximal tubule development	1/195	11/28832	0.0909091	13.4415	3.40563	0.0719431	0.190445	0.137529	Heyl	1
GO:0072102	glomerulus morphogenesis	1/195	11/28832	0.0909091	13.4415	3.40563	0.0719431	0.190445	0.137529	Pdgfrb	1
GO:0090184	positive regulation of kidney development	1/195	11/28832	0.0909091	13.4415	3.40563	0.0719431	0.190445	0.137529	Ednra	1
GO:0098598	learned vocalization behavior or vocal learning	1/195	11/28832	0.0909091	13.4415	3.40563	0.0719431	0.190445	0.137529	Stra6	1
GO:0099640	axo-dendritic protein transport	1/195	11/28832	0.0909091	13.4415	3.40563	0.0719431	0.190445	0.137529	Kif5c	1
GO:0110011	regulation of basement membrane organization	1/195	11/28832	0.0909091	13.4415	3.40563	0.0719431	0.190445	0.137529	Lama2	1
GO:0150078	positive regulation of neuroinflammatory response	1/195	11/28832	0.0909091	13.4415	3.40563	0.0719431	0.190445	0.137529	Ctsc	1
GO:1902965	regulation of protein localization to early endosome	1/195	11/28832	0.0909091	13.4415	3.40563	0.0719431	0.190445	0.137529	Ezr	1
GO:1902966	positive regulation of protein localization to early endosome	1/195	11/28832	0.0909091	13.4415	3.40563	0.0719431	0.190445	0.137529	Ezr	1
GO:0002688	regulation of leukocyte chemotaxis	3/195	143/28832	0.020979	3.10188	2.07923	0.0732768	0.192725	0.139176	Ednra/Hc/Pla2g7	3
GO:0006956	complement activation	2/195	66/28832	0.030303	4.4805	2.33591	0.0736796	0.192725	0.139176	Hc/Rgcc	2
GO:0030199	collagen fibril organization	2/195	66/28832	0.030303	4.4805	2.33591	0.0736796	0.192725	0.139176	Mmp11/Mkx	2
GO:0030858	positive regulation of epithelial cell differentiation	2/195	66/28832	0.030303	4.4805	2.33591	0.0736796	0.192725	0.139176	Bmp7/Notch1	2
GO:0042509	regulation of tyrosine phosphorylation of STAT protein	2/195	66/28832	0.030303	4.4805	2.33591	0.0736796	0.192725	0.139176	Cd40/Il15	2
GO:0046676	negative regulation of insulin secretion	2/195	66/28832	0.030303	4.4805	2.33591	0.0736796	0.192725	0.139176	Adra2a/Ptprv	2
GO:0050435	amyloid-beta metabolic process	2/195	66/28832	0.030303	4.4805	2.33591	0.0736796	0.192725	0.139176	Spon1/Mme	2
GO:0051341	regulation of oxidoreductase activity	2/195	66/28832	0.030303	4.4805	2.33591	0.0736796	0.192725	0.139176	Htr2b/Mt3	2
GO:0002262	myeloid cell homeostasis	4/195	233/28832	0.0171674	2.53831	1.94549	0.0740865	0.192725	0.139176	Mafb/Fcgr2b/Gcnt4/Hc	4
GO:0007565	female pregnancy	4/195	233/28832	0.0171674	2.53831	1.94549	0.0740865	0.192725	0.139176	Adra2a/Pcsk5/Rgs2/Prdm1	4
GO:0014013	regulation of gliogenesis	3/195	144/28832	0.0208333	3.08034	2.06514	0.0744796	0.192725	0.139176	Serpine2/Notch1/Hmga2	3
GO:0050796	regulation of insulin secretion	4/195	234/28832	0.017094	2.52746	1.93595	0.0749963	0.192725	0.139176	Adra2a/Camk2n1/Cacna1c/Ptprv	4
GO:0010665	regulation of cardiac muscle cell apoptotic process	2/195	67/28832	0.0298507	4.41362	2.30836	0.0756197	0.192725	0.139176	Notch1/Fbxo32	2
GO:0001776	leukocyte homeostasis	3/195	145/28832	0.0206897	3.0591	2.05117	0.0756913	0.192725	0.139176	Fcgr2b/Gcnt4/Hc	3
GO:0009582	detection of abiotic stimulus	3/195	145/28832	0.0206897	3.0591	2.05117	0.0756913	0.192725	0.139176	Serpine2/Sema5a/Piezo2	3
GO:0043547	positive regulation of GTPase activity	3/195	145/28832	0.0206897	3.0591	2.05117	0.0756913	0.192725	0.139176	Cd40/Rasgrf1/Wnt11	3
GO:0046683	response to organophosphorus	3/195	145/28832	0.0206897	3.0591	2.05117	0.0756913	0.192725	0.139176	Ezr/Ass1/Akap6	3
GO:0009581	detection of external stimulus	3/195	146/28832	0.0205479	3.03815	2.03732	0.0769117	0.192725	0.139176	Serpine2/Sema5a/Piezo2	3
GO:0050773	regulation of dendrite development	3/195	146/28832	0.0205479	3.03815	2.03732	0.0769117	0.192725	0.139176	Bmp7/Id1/Robo1	3
GO:0022409	positive regulation of cell-cell adhesion	5/195	334/28832	0.0149701	2.21342	1.8406	0.0772031	0.192725	0.139176	Bmp7/Kif26b/Megf10/Il15/Fut4	5
GO:0042593	glucose homeostasis	5/195	334/28832	0.0149701	2.21342	1.8406	0.0772031	0.192725	0.139176	Adra2a/Camk2n1/Cacna1c/Ptprn/Ptprv	5
GO:1904062	regulation of monoatomic cation transmembrane transport	5/195	334/28832	0.0149701	2.21342	1.8406	0.0772031	0.192725	0.139176	Ednra/Cacna1c/Ubash3b/Cnksr3/Akap6	5
GO:0002011	morphogenesis of an epithelial sheet	2/195	68/28832	0.0294118	4.34872	2.28135	0.0775759	0.192725	0.139176	Bmp7/Notch1	2
GO:0050854	regulation of antigen receptor-mediated signaling pathway	2/195	68/28832	0.0294118	4.34872	2.28135	0.0775759	0.192725	0.139176	Ezr/Dgkz	2
GO:2001238	positive regulation of extrinsic apoptotic signaling pathway	2/195	68/28832	0.0294118	4.34872	2.28135	0.0775759	0.192725	0.139176	Trps1/Bmpr1b	2
GO:0033500	carbohydrate homeostasis	5/195	335/28832	0.0149254	2.20681	1.83335	0.0779656	0.192725	0.139176	Adra2a/Camk2n1/Cacna1c/Ptprn/Ptprv	5
GO:0046488	phosphatidylinositol metabolic process	3/195	147/28832	0.0204082	3.01748	2.02359	0.0781407	0.192725	0.139176	Htr2b/Pitpnc1/Pdgfrb	3
GO:0051224	negative regulation of protein transport	3/195	147/28832	0.0204082	3.01748	2.02359	0.0781407	0.192725	0.139176	Adra2a/Rhbdf2/Ptprv	3
GO:1902414	protein localization to cell junction	3/195	147/28832	0.0204082	3.01748	2.02359	0.0781407	0.192725	0.139176	Tmem108/Nbea/Kif5c	3
GO:0001794	type IIa hypersensitivity	1/195	12/28832	0.0833333	12.3214	3.23687	0.0782222	0.192725	0.139176	Fcgr2b	1
GO:0002118	aggressive behavior	1/195	12/28832	0.0833333	12.3214	3.23687	0.0782222	0.192725	0.139176	Gcnt4	1
GO:0002445	type II hypersensitivity	1/195	12/28832	0.0833333	12.3214	3.23687	0.0782222	0.192725	0.139176	Fcgr2b	1
GO:0003263	cardioblast proliferation	1/195	12/28832	0.0833333	12.3214	3.23687	0.0782222	0.192725	0.139176	Notch1	1
GO:0003264	regulation of cardioblast proliferation	1/195	12/28832	0.0833333	12.3214	3.23687	0.0782222	0.192725	0.139176	Notch1	1
GO:0006705	mineralocorticoid biosynthetic process	1/195	12/28832	0.0833333	12.3214	3.23687	0.0782222	0.192725	0.139176	Dkk3	1
GO:0007190	activation of adenylate cyclase activity	1/195	12/28832	0.0833333	12.3214	3.23687	0.0782222	0.192725	0.139176	Adcy2	1
GO:0007440	foregut morphogenesis	1/195	12/28832	0.0833333	12.3214	3.23687	0.0782222	0.192725	0.139176	Notch1	1
GO:0009111	vitamin catabolic process	1/195	12/28832	0.0833333	12.3214	3.23687	0.0782222	0.192725	0.139176	Cyp26b1	1
GO:0014824	artery smooth muscle contraction	1/195	12/28832	0.0833333	12.3214	3.23687	0.0782222	0.192725	0.139176	Ednra	1
GO:0014832	urinary bladder smooth muscle contraction	1/195	12/28832	0.0833333	12.3214	3.23687	0.0782222	0.192725	0.139176	Cacna1c	1
GO:0014870	response to muscle inactivity	1/195	12/28832	0.0833333	12.3214	3.23687	0.0782222	0.192725	0.139176	Fbxo32	1
GO:0019627	urea metabolic process	1/195	12/28832	0.0833333	12.3214	3.23687	0.0782222	0.192725	0.139176	Ass1	1
GO:0032224	positive regulation of synaptic transmission, cholinergic	1/195	12/28832	0.0833333	12.3214	3.23687	0.0782222	0.192725	0.139176	Lama2	1
GO:0032817	regulation of natural killer cell proliferation	1/195	12/28832	0.0833333	12.3214	3.23687	0.0782222	0.192725	0.139176	Il15	1
GO:0032825	positive regulation of natural killer cell differentiation	1/195	12/28832	0.0833333	12.3214	3.23687	0.0782222	0.192725	0.139176	Il15	1
GO:0033210	leptin-mediated signaling pathway	1/195	12/28832	0.0833333	12.3214	3.23687	0.0782222	0.192725	0.139176	Mt3	1
GO:0034650	cortisol metabolic process	1/195	12/28832	0.0833333	12.3214	3.23687	0.0782222	0.192725	0.139176	Dkk3	1
GO:0036305	ameloblast differentiation	1/195	12/28832	0.0833333	12.3214	3.23687	0.0782222	0.192725	0.139176	Bmp7	1
GO:0042118	endothelial cell activation	1/195	12/28832	0.0833333	12.3214	3.23687	0.0782222	0.192725	0.139176	Tcim	1
GO:0043652	engulfment of apoptotic cell	1/195	12/28832	0.0833333	12.3214	3.23687	0.0782222	0.192725	0.139176	Megf10	1
GO:0043922	negative regulation by host of viral transcription	1/195	12/28832	0.0833333	12.3214	3.23687	0.0782222	0.192725	0.139176	Hmga2	1
GO:0044557	relaxation of smooth muscle	1/195	12/28832	0.0833333	12.3214	3.23687	0.0782222	0.192725	0.139176	Rgs2	1
GO:0045607	regulation of inner ear auditory receptor cell differentiation	1/195	12/28832	0.0833333	12.3214	3.23687	0.0782222	0.192725	0.139176	Notch1	1
GO:0045631	regulation of mechanoreceptor differentiation	1/195	12/28832	0.0833333	12.3214	3.23687	0.0782222	0.192725	0.139176	Notch1	1
GO:0050774	negative regulation of dendrite morphogenesis	1/195	12/28832	0.0833333	12.3214	3.23687	0.0782222	0.192725	0.139176	Id1	1
GO:0060049	regulation of protein glycosylation	1/195	12/28832	0.0833333	12.3214	3.23687	0.0782222	0.192725	0.139176	Il15	1
GO:0060352	cell adhesion molecule production	1/195	12/28832	0.0833333	12.3214	3.23687	0.0782222	0.192725	0.139176	Notch1	1
GO:0060379	cardiac muscle cell myoblast differentiation	1/195	12/28832	0.0833333	12.3214	3.23687	0.0782222	0.192725	0.139176	Notch1	1
GO:0060502	epithelial cell proliferation involved in lung morphogenesis	1/195	12/28832	0.0833333	12.3214	3.23687	0.0782222	0.192725	0.139176	Hmga2	1
GO:0060525	prostate glandular acinus development	1/195	12/28832	0.0833333	12.3214	3.23687	0.0782222	0.192725	0.139176	Notch1	1
GO:0060628	regulation of ER to Golgi vesicle-mediated transport	1/195	12/28832	0.0833333	12.3214	3.23687	0.0782222	0.192725	0.139176	Gas1	1
GO:0060767	epithelial cell proliferation involved in prostate gland development	1/195	12/28832	0.0833333	12.3214	3.23687	0.0782222	0.192725	0.139176	Notch1	1
GO:0060837	blood vessel endothelial cell differentiation	1/195	12/28832	0.0833333	12.3214	3.23687	0.0782222	0.192725	0.139176	Notch1	1
GO:0060920	cardiac pacemaker cell differentiation	1/195	12/28832	0.0833333	12.3214	3.23687	0.0782222	0.192725	0.139176	Tbx3	1
GO:0061303	cornea development in camera-type eye	1/195	12/28832	0.0833333	12.3214	3.23687	0.0782222	0.192725	0.139176	Twist2	1
GO:0070472	regulation of uterine smooth muscle contraction	1/195	12/28832	0.0833333	12.3214	3.23687	0.0782222	0.192725	0.139176	Adra2a	1
GO:0071073	positive regulation of phospholipid biosynthetic process	1/195	12/28832	0.0833333	12.3214	3.23687	0.0782222	0.192725	0.139176	Htr2b	1
GO:0071377	cellular response to glucagon stimulus	1/195	12/28832	0.0833333	12.3214	3.23687	0.0782222	0.192725	0.139176	Ass1	1
GO:0071394	cellular response to testosterone stimulus	1/195	12/28832	0.0833333	12.3214	3.23687	0.0782222	0.192725	0.139176	Spp1	1
GO:0071492	cellular response to UV-A	1/195	12/28832	0.0833333	12.3214	3.23687	0.0782222	0.192725	0.139176	Mme	1
GO:0071871	response to epinephrine	1/195	12/28832	0.0833333	12.3214	3.23687	0.0782222	0.192725	0.139176	Akap6	1
GO:0072017	distal tubule development	1/195	12/28832	0.0833333	12.3214	3.23687	0.0782222	0.192725	0.139176	Notch1	1
GO:0072124	regulation of glomerular mesangial cell proliferation	1/195	12/28832	0.0833333	12.3214	3.23687	0.0782222	0.192725	0.139176	Bmp7	1
GO:0086067	AV node cell to bundle of His cell communication	1/195	12/28832	0.0833333	12.3214	3.23687	0.0782222	0.192725	0.139176	Cacna1c	1
GO:0097067	cellular response to thyroid hormone stimulus	1/195	12/28832	0.0833333	12.3214	3.23687	0.0782222	0.192725	0.139176	Thrb	1
GO:0097400	interleukin-17-mediated signaling pathway	1/195	12/28832	0.0833333	12.3214	3.23687	0.0782222	0.192725	0.139176	Notch1	1
GO:0098911	regulation of ventricular cardiac muscle cell action potential	1/195	12/28832	0.0833333	12.3214	3.23687	0.0782222	0.192725	0.139176	Cacna1c	1
GO:0098937	anterograde dendritic transport	1/195	12/28832	0.0833333	12.3214	3.23687	0.0782222	0.192725	0.139176	Kif5c	1
GO:0099519	dense core granule cytoskeletal transport	1/195	12/28832	0.0833333	12.3214	3.23687	0.0782222	0.192725	0.139176	Kif1a	1
GO:1903054	negative regulation of extracellular matrix organization	1/195	12/28832	0.0833333	12.3214	3.23687	0.0782222	0.192725	0.139176	Notch1	1
GO:1904238	pericyte cell differentiation	1/195	12/28832	0.0833333	12.3214	3.23687	0.0782222	0.192725	0.139176	Notch1	1
GO:1904672	regulation of somatic stem cell population maintenance	1/195	12/28832	0.0833333	12.3214	3.23687	0.0782222	0.192725	0.139176	Bmp7	1
GO:1905456	regulation of lymphoid progenitor cell differentiation	1/195	12/28832	0.0833333	12.3214	3.23687	0.0782222	0.192725	0.139176	Notch1	1
GO:1905522	negative regulation of macrophage migration	1/195	12/28832	0.0833333	12.3214	3.23687	0.0782222	0.192725	0.139176	Hc	1
GO:1905941	positive regulation of gonad development	1/195	12/28832	0.0833333	12.3214	3.23687	0.0782222	0.192725	0.139176	Sema3a	1
GO:2000018	regulation of male gonad development	1/195	12/28832	0.0833333	12.3214	3.23687	0.0782222	0.192725	0.139176	Sema3a	1
GO:2000310	regulation of NMDA receptor activity	1/195	12/28832	0.0833333	12.3214	3.23687	0.0782222	0.192725	0.139176	Rasgrf1	1
GO:2000980	regulation of inner ear receptor cell differentiation	1/195	12/28832	0.0833333	12.3214	3.23687	0.0782222	0.192725	0.139176	Notch1	1
GO:2001054	negative regulation of mesenchymal cell apoptotic process	1/195	12/28832	0.0833333	12.3214	3.23687	0.0782222	0.192725	0.139176	Bmp7	1
GO:0007528	neuromuscular junction development	2/195	69/28832	0.0289855	4.28569	2.25485	0.0795481	0.19493	0.140768	Chrna1/Ppfibp2	2
GO:0010662	regulation of striated muscle cell apoptotic process	2/195	69/28832	0.0289855	4.28569	2.25485	0.0795481	0.19493	0.140768	Notch1/Fbxo32	2
GO:0030193	regulation of blood coagulation	2/195	69/28832	0.0289855	4.28569	2.25485	0.0795481	0.19493	0.140768	Serpine2/Ubash3b	2
GO:0050982	detection of mechanical stimulus	2/195	69/28832	0.0289855	4.28569	2.25485	0.0795481	0.19493	0.140768	Serpine2/Piezo2	2
GO:0061082	myeloid leukocyte cytokine production	2/195	69/28832	0.0289855	4.28569	2.25485	0.0795481	0.19493	0.140768	Twist2/Sema7a	2
GO:0150116	regulation of cell-substrate junction organization	2/195	69/28832	0.0289855	4.28569	2.25485	0.0795481	0.19493	0.140768	Nrp1/Fmn1	2
GO:1905517	macrophage migration	2/195	69/28832	0.0289855	4.28569	2.25485	0.0795481	0.19493	0.140768	Mcoln2/Hc	2
GO:0000768	syncytium formation by plasma membrane fusion	2/195	70/28832	0.0285714	4.22447	2.22885	0.0815358	0.197926	0.142931	Tanc1/Cd53	2
GO:0006487	protein N-linked glycosylation	2/195	70/28832	0.0285714	4.22447	2.22885	0.0815358	0.197926	0.142931	Mgat5/Fut4	2
GO:0006940	regulation of smooth muscle contraction	2/195	70/28832	0.0285714	4.22447	2.22885	0.0815358	0.197926	0.142931	Adra2a/Rgs2	2
GO:0007260	tyrosine phosphorylation of STAT protein	2/195	70/28832	0.0285714	4.22447	2.22885	0.0815358	0.197926	0.142931	Cd40/Il15	2
GO:0019098	reproductive behavior	2/195	70/28832	0.0285714	4.22447	2.22885	0.0815358	0.197926	0.142931	Serpine2/Thrb	2
GO:0022029	telencephalon cell migration	2/195	70/28832	0.0285714	4.22447	2.22885	0.0815358	0.197926	0.142931	Robo1/Slit1	2
GO:0042446	hormone biosynthetic process	2/195	70/28832	0.0285714	4.22447	2.22885	0.0815358	0.197926	0.142931	Dkk3/Bmpr1b	2
GO:0060038	cardiac muscle cell proliferation	2/195	70/28832	0.0285714	4.22447	2.22885	0.0815358	0.197926	0.142931	Jarid2/Notch1	2
GO:0060135	maternal process involved in female pregnancy	2/195	70/28832	0.0285714	4.22447	2.22885	0.0815358	0.197926	0.142931	Rgs2/Prdm1	2
GO:0097479	synaptic vesicle localization	2/195	70/28832	0.0285714	4.22447	2.22885	0.0815358	0.197926	0.142931	Kif5c/Kif1a	2
GO:0140253	cell-cell fusion	2/195	70/28832	0.0285714	4.22447	2.22885	0.0815358	0.197926	0.142931	Tanc1/Cd53	2
GO:0030177	positive regulation of Wnt signaling pathway	3/195	150/28832	0.02	2.95713	1.9831	0.0818793	0.197926	0.142931	Sema5a/Ptk7/Rspo4	3
GO:0070482	response to oxygen levels	6/195	444/28832	0.0135135	1.99806	1.7489	0.0819591	0.197926	0.142931	Ednra/Cbfa2t3/Postn/Notch1/Rgcc/Mt3	6
GO:0009154	purine ribonucleotide catabolic process	3/195	151/28832	0.0198675	2.93754	1.96982	0.0831424	0.197926	0.142931	Cbfa2t3/Pde7b/Pde5a	3
GO:0120161	regulation of cold-induced thermogenesis	3/195	151/28832	0.0198675	2.93754	1.96982	0.0831424	0.197926	0.142931	Id1/Il15/Notch1	3
GO:0061045	negative regulation of wound healing	2/195	71/28832	0.028169	4.16497	2.20333	0.0835388	0.197926	0.142931	Serpine2/Ubash3b	2
GO:1900046	regulation of hemostasis	2/195	71/28832	0.028169	4.16497	2.20333	0.0835388	0.197926	0.142931	Serpine2/Ubash3b	2
GO:0001781	neutrophil apoptotic process	1/195	13/28832	0.0769231	11.3736	3.08705	0.0844591	0.197926	0.142931	Fcgr2b	1
GO:0002328	pro-B cell differentiation	1/195	13/28832	0.0769231	11.3736	3.08705	0.0844591	0.197926	0.142931	Notch1	1
GO:0002713	negative regulation of B cell mediated immunity	1/195	13/28832	0.0769231	11.3736	3.08705	0.0844591	0.197926	0.142931	Fcgr2b	1
GO:0002890	negative regulation of immunoglobulin mediated immune response	1/195	13/28832	0.0769231	11.3736	3.08705	0.0844591	0.197926	0.142931	Fcgr2b	1
GO:0003157	endocardium development	1/195	13/28832	0.0769231	11.3736	3.08705	0.0844591	0.197926	0.142931	Notch1	1
GO:0007320	insemination	1/195	13/28832	0.0769231	11.3736	3.08705	0.0844591	0.197926	0.142931	Serpine2	1
GO:0021683	cerebellar granular layer morphogenesis	1/195	13/28832	0.0769231	11.3736	3.08705	0.0844591	0.197926	0.142931	Serpine2	1
GO:0030836	positive regulation of actin filament depolymerization	1/195	13/28832	0.0769231	11.3736	3.08705	0.0844591	0.197926	0.142931	Sema5a	1
GO:0030948	negative regulation of vascular endothelial growth factor receptor signaling pathway	1/195	13/28832	0.0769231	11.3736	3.08705	0.0844591	0.197926	0.142931	Cadm4	1
GO:0030953	astral microtubule organization	1/195	13/28832	0.0769231	11.3736	3.08705	0.0844591	0.197926	0.142931	Ezr	1
GO:0032351	negative regulation of hormone metabolic process	1/195	13/28832	0.0769231	11.3736	3.08705	0.0844591	0.197926	0.142931	Dkk3	1
GO:0033625	positive regulation of integrin activation	1/195	13/28832	0.0769231	11.3736	3.08705	0.0844591	0.197926	0.142931	Pcsk5	1
GO:0034116	positive regulation of heterotypic cell-cell adhesion	1/195	13/28832	0.0769231	11.3736	3.08705	0.0844591	0.197926	0.142931	Bmp7	1
GO:0034374	low-density lipoprotein particle remodeling	1/195	13/28832	0.0769231	11.3736	3.08705	0.0844591	0.197926	0.142931	Pla2g7	1
GO:0036302	atrioventricular canal development	1/195	13/28832	0.0769231	11.3736	3.08705	0.0844591	0.197926	0.142931	Tbx3	1
GO:0042693	muscle cell fate commitment	1/195	13/28832	0.0769231	11.3736	3.08705	0.0844591	0.197926	0.142931	Tbx3	1
GO:0043587	tongue morphogenesis	1/195	13/28832	0.0769231	11.3736	3.08705	0.0844591	0.197926	0.142931	Cyp26b1	1
GO:0045091	regulation of single stranded viral RNA replication via double stranded DNA intermediate	1/195	13/28832	0.0769231	11.3736	3.08705	0.0844591	0.197926	0.142931	Hmga2	1
GO:0048304	positive regulation of isotype switching to IgG isotypes	1/195	13/28832	0.0769231	11.3736	3.08705	0.0844591	0.197926	0.142931	Cd40	1
GO:0048340	paraxial mesoderm morphogenesis	1/195	13/28832	0.0769231	11.3736	3.08705	0.0844591	0.197926	0.142931	Wnt11	1
GO:0048570	notochord morphogenesis	1/195	13/28832	0.0769231	11.3736	3.08705	0.0844591	0.197926	0.142931	Wnt11	1
GO:0048630	skeletal muscle tissue growth	1/195	13/28832	0.0769231	11.3736	3.08705	0.0844591	0.197926	0.142931	Chrna1	1
GO:0048845	venous blood vessel morphogenesis	1/195	13/28832	0.0769231	11.3736	3.08705	0.0844591	0.197926	0.142931	Notch1	1
GO:0060272	embryonic skeletal joint morphogenesis	1/195	13/28832	0.0769231	11.3736	3.08705	0.0844591	0.197926	0.142931	Bmp7	1
GO:0060601	lateral sprouting from an epithelium	1/195	13/28832	0.0769231	11.3736	3.08705	0.0844591	0.197926	0.142931	Bmp7	1
GO:0060872	semicircular canal development	1/195	13/28832	0.0769231	11.3736	3.08705	0.0844591	0.197926	0.142931	Tbx3	1
GO:0061626	pharyngeal arch artery morphogenesis	1/195	13/28832	0.0769231	11.3736	3.08705	0.0844591	0.197926	0.142931	Ednra	1
GO:0070294	renal sodium ion absorption	1/195	13/28832	0.0769231	11.3736	3.08705	0.0844591	0.197926	0.142931	Ednra	1
GO:0070344	regulation of fat cell proliferation	1/195	13/28832	0.0769231	11.3736	3.08705	0.0844591	0.197926	0.142931	Pid1	1
GO:0070471	uterine smooth muscle contraction	1/195	13/28832	0.0769231	11.3736	3.08705	0.0844591	0.197926	0.142931	Adra2a	1
GO:0071493	cellular response to UV-B	1/195	13/28832	0.0769231	11.3736	3.08705	0.0844591	0.197926	0.142931	Mme	1
GO:0071863	regulation of cell proliferation in bone marrow	1/195	13/28832	0.0769231	11.3736	3.08705	0.0844591	0.197926	0.142931	Hmga2	1
GO:0072075	metanephric mesenchyme development	1/195	13/28832	0.0769231	11.3736	3.08705	0.0844591	0.197926	0.142931	Bmp7	1
GO:0072177	mesonephric duct development	1/195	13/28832	0.0769231	11.3736	3.08705	0.0844591	0.197926	0.142931	Wnt11	1
GO:0072697	protein localization to cell cortex	1/195	13/28832	0.0769231	11.3736	3.08705	0.0844591	0.197926	0.142931	Ezr	1
GO:0086100	endothelin receptor signaling pathway	1/195	13/28832	0.0769231	11.3736	3.08705	0.0844591	0.197926	0.142931	Ednra	1
GO:0090399	replicative senescence	1/195	13/28832	0.0769231	11.3736	3.08705	0.0844591	0.197926	0.142931	Mme	1
GO:0097501	stress response to metal ion	1/195	13/28832	0.0769231	11.3736	3.08705	0.0844591	0.197926	0.142931	Mt3	1
GO:1904383	response to sodium phosphate	1/195	13/28832	0.0769231	11.3736	3.08705	0.0844591	0.197926	0.142931	Runx2	1
GO:1905048	regulation of metallopeptidase activity	1/195	13/28832	0.0769231	11.3736	3.08705	0.0844591	0.197926	0.142931	Rhbdf2	1
GO:1905089	regulation of type 2 mitophagy	1/195	13/28832	0.0769231	11.3736	3.08705	0.0844591	0.197926	0.142931	Vps13c	1
GO:2000253	positive regulation of feeding behavior	1/195	13/28832	0.0769231	11.3736	3.08705	0.0844591	0.197926	0.142931	Sgip1	1
GO:0006949	syncytium formation	2/195	72/28832	0.0277778	4.10712	2.17828	0.0855568	0.199318	0.143937	Tanc1/Cd53	2
GO:0042551	neuron maturation	2/195	72/28832	0.0277778	4.10712	2.17828	0.0855568	0.199318	0.143937	Ednra/Cspg4	2
GO:0045600	positive regulation of fat cell differentiation	2/195	72/28832	0.0277778	4.10712	2.17828	0.0855568	0.199318	0.143937	Bmp7/Frzb	2
GO:0055008	cardiac muscle tissue morphogenesis	2/195	72/28832	0.0277778	4.10712	2.17828	0.0855568	0.199318	0.143937	Ednra/Notch1	2
GO:0070542	response to fatty acid	2/195	72/28832	0.0277778	4.10712	2.17828	0.0855568	0.199318	0.143937	Ass1/Pid1	2
GO:0099024	plasma membrane invagination	2/195	72/28832	0.0277778	4.10712	2.17828	0.0855568	0.199318	0.143937	Fcgr2b/Megf10	2
GO:2000179	positive regulation of neural precursor cell proliferation	2/195	72/28832	0.0277778	4.10712	2.17828	0.0855568	0.199318	0.143937	Nes/Notch1	2
GO:2000573	positive regulation of DNA biosynthetic process	2/195	72/28832	0.0277778	4.10712	2.17828	0.0855568	0.199318	0.143937	Pdgfrb/Rgcc	2
GO:0022037	metencephalon development	3/195	153/28832	0.0196078	2.89915	1.94359	0.0856938	0.19949	0.144061	Serpine2/Fcgr2b/Gas1	3
GO:0016042	lipid catabolic process	5/195	347/28832	0.0144092	2.1305	1.74827	0.0874312	0.203007	0.146601	Adra2a/Spp1/Pla2g7/Cyp26b1/Ptprv	5
GO:0021885	forebrain cell migration	2/195	73/28832	0.0273973	4.05086	2.15368	0.0875894	0.203007	0.146601	Robo1/Slit1	2
GO:0032147	activation of protein kinase activity	2/195	73/28832	0.0273973	4.05086	2.15368	0.0875894	0.203007	0.146601	Adra2a/Mt3	2
GO:0044773	mitotic DNA damage checkpoint signaling	2/195	73/28832	0.0273973	4.05086	2.15368	0.0875894	0.203007	0.146601	Dgkz/Ptprv	2
GO:0071385	cellular response to glucocorticoid stimulus	2/195	73/28832	0.0273973	4.05086	2.15368	0.0875894	0.203007	0.146601	Ass1/Fbxo32	2
GO:0086003	cardiac muscle cell contraction	2/195	73/28832	0.0273973	4.05086	2.15368	0.0875894	0.203007	0.146601	Cacna1c/Akap6	2
GO:0030217	T cell differentiation	5/195	348/28832	0.0143678	2.12437	1.74134	0.0882461	0.204156	0.14743	Mafb/Runx2/Il15/Prdm1/Cyp26b1	5
GO:0050729	positive regulation of inflammatory response	3/195	155/28832	0.0193548	2.86174	1.91779	0.0882783	0.204156	0.14743	Ctsc/Camk2n1/Pde5a	3
GO:0106106	cold-induced thermogenesis	3/195	155/28832	0.0193548	2.86174	1.91779	0.0882783	0.204156	0.14743	Id1/Il15/Notch1	3
GO:0044344	cellular response to fibroblast growth factor stimulus	3/195	156/28832	0.0192308	2.84339	1.90504	0.0895828	0.204569	0.147729	Pdgfrb/Postn/Runx2	3
GO:0030888	regulation of B cell proliferation	2/195	74/28832	0.027027	3.99612	2.12951	0.0896365	0.204569	0.147729	Cd40/Fcgr2b	2
GO:0045185	maintenance of protein location	2/195	74/28832	0.027027	3.99612	2.12951	0.0896365	0.204569	0.147729	Syne1/Vps13c	2
GO:0060425	lung morphogenesis	2/195	74/28832	0.027027	3.99612	2.12951	0.0896365	0.204569	0.147729	Id1/Hmga2	2
GO:0062197	cellular response to chemical stress	5/195	350/28832	0.0142857	2.11223	1.72754	0.0898878	0.204569	0.147729	Ednra/Ybx3/Pdgfrb/Bdkrb2/Mt3	5
GO:0035264	multicellular organism growth	4/195	250/28832	0.016	2.3657	1.78963	0.0903105	0.204569	0.147729	Ezr/Brinp3/Hmga2/Sgip1	4
GO:0097191	extrinsic apoptotic signaling pathway	4/195	250/28832	0.016	2.3657	1.78963	0.0903105	0.204569	0.147729	Nrp1/Gas1/Trps1/Bmpr1b	4
GO:0001865	NK T cell differentiation	1/195	14/28832	0.0714286	10.5612	2.95275	0.090654	0.204569	0.147729	Prdm1	1
GO:0002002	regulation of angiotensin levels in blood	1/195	14/28832	0.0714286	10.5612	2.95275	0.090654	0.204569	0.147729	Mme	1
GO:0006957	complement activation, alternative pathway	1/195	14/28832	0.0714286	10.5612	2.95275	0.090654	0.204569	0.147729	Hc	1
GO:0010936	negative regulation of macrophage cytokine production	1/195	14/28832	0.0714286	10.5612	2.95275	0.090654	0.204569	0.147729	Twist2	1
GO:0014816	skeletal muscle satellite cell differentiation	1/195	14/28832	0.0714286	10.5612	2.95275	0.090654	0.204569	0.147729	Megf10	1
GO:0014820	tonic smooth muscle contraction	1/195	14/28832	0.0714286	10.5612	2.95275	0.090654	0.204569	0.147729	Ednra	1
GO:0014889	muscle atrophy	1/195	14/28832	0.0714286	10.5612	2.95275	0.090654	0.204569	0.147729	Fbxo32	1
GO:0030011	maintenance of cell polarity	1/195	14/28832	0.0714286	10.5612	2.95275	0.090654	0.204569	0.147729	Wnt11	1
GO:0030432	peristalsis	1/195	14/28832	0.0714286	10.5612	2.95275	0.090654	0.204569	0.147729	Tbx3	1
GO:0031223	auditory behavior	1/195	14/28832	0.0714286	10.5612	2.95275	0.090654	0.204569	0.147729	Stra6	1
GO:0032275	luteinizing hormone secretion	1/195	14/28832	0.0714286	10.5612	2.95275	0.090654	0.204569	0.147729	Tbx3	1
GO:0032341	aldosterone metabolic process	1/195	14/28832	0.0714286	10.5612	2.95275	0.090654	0.204569	0.147729	Dkk3	1
GO:0034309	primary alcohol biosynthetic process	1/195	14/28832	0.0714286	10.5612	2.95275	0.090654	0.204569	0.147729	Dkk3	1
GO:0039692	single stranded viral RNA replication via double stranded DNA intermediate	1/195	14/28832	0.0714286	10.5612	2.95275	0.090654	0.204569	0.147729	Hmga2	1
GO:0048385	regulation of retinoic acid receptor signaling pathway	1/195	14/28832	0.0714286	10.5612	2.95275	0.090654	0.204569	0.147729	Cyp26b1	1
GO:0048484	enteric nervous system development	1/195	14/28832	0.0714286	10.5612	2.95275	0.090654	0.204569	0.147729	Ednra	1
GO:0060180	female mating behavior	1/195	14/28832	0.0714286	10.5612	2.95275	0.090654	0.204569	0.147729	Thrb	1
GO:0060430	lung saccule development	1/195	14/28832	0.0714286	10.5612	2.95275	0.090654	0.204569	0.147729	Stra6	1
GO:0060911	cardiac cell fate commitment	1/195	14/28832	0.0714286	10.5612	2.95275	0.090654	0.204569	0.147729	Tbx3	1
GO:0070986	left/right axis specification	1/195	14/28832	0.0714286	10.5612	2.95275	0.090654	0.204569	0.147729	Notch1	1
GO:1900025	negative regulation of substrate adhesion-dependent cell spreading	1/195	14/28832	0.0714286	10.5612	2.95275	0.090654	0.204569	0.147729	Postn	1
GO:1901203	positive regulation of extracellular matrix assembly	1/195	14/28832	0.0714286	10.5612	2.95275	0.090654	0.204569	0.147729	Rgcc	1
GO:1901950	dense core granule transport	1/195	14/28832	0.0714286	10.5612	2.95275	0.090654	0.204569	0.147729	Kif1a	1
GO:1903867	extraembryonic membrane development	1/195	14/28832	0.0714286	10.5612	2.95275	0.090654	0.204569	0.147729	Bmp7	1
GO:1905274	regulation of modification of postsynaptic actin cytoskeleton	1/195	14/28832	0.0714286	10.5612	2.95275	0.090654	0.204569	0.147729	Cttnbp2	1
GO:2000489	regulation of hepatic stellate cell activation	1/195	14/28832	0.0714286	10.5612	2.95275	0.090654	0.204569	0.147729	Pdgfrb	1
GO:2000651	positive regulation of sodium ion transmembrane transporter activity	1/195	14/28832	0.0714286	10.5612	2.95275	0.090654	0.204569	0.147729	Cnksr3	1
GO:0034764	positive regulation of transmembrane transport	4/195	251/28832	0.0159363	2.35628	1.78086	0.0913141	0.205897	0.148688	Ednra/Cacna1c/Cnksr3/Akap6	4
GO:0030100	regulation of endocytosis	5/195	352/28832	0.0142045	2.10023	1.71384	0.0915453	0.205897	0.148688	Fcgr2b/Il15/Amph/Cdh13/Sgip1	5
GO:0043588	skin development	5/195	352/28832	0.0142045	2.10023	1.71384	0.0915453	0.205897	0.148688	Mafb/Trps1/Notch1/Kazn/Cyp26b1	5
GO:0002712	regulation of B cell mediated immunity	2/195	75/28832	0.0266667	3.94284	2.10576	0.0916977	0.205897	0.148688	Cd40/Fcgr2b	2
GO:0002889	regulation of immunoglobulin mediated immune response	2/195	75/28832	0.0266667	3.94284	2.10576	0.0916977	0.205897	0.148688	Cd40/Fcgr2b	2
GO:0050818	regulation of coagulation	2/195	75/28832	0.0266667	3.94284	2.10576	0.0916977	0.205897	0.148688	Serpine2/Ubash3b	2
GO:0060986	endocrine hormone secretion	2/195	75/28832	0.0266667	3.94284	2.10576	0.0916977	0.205897	0.148688	Tbx3/Spp1	2
GO:2001234	negative regulation of apoptotic signaling pathway	4/195	252/28832	0.015873	2.34693	1.77213	0.0923231	0.207154	0.149596	Nrp1/Ybx3/Gas1/Bdkrb2	4
GO:0010659	cardiac muscle cell apoptotic process	2/195	76/28832	0.0263158	3.89096	2.08242	0.0937727	0.208356	0.150463	Notch1/Fbxo32	2
GO:0048013	ephrin receptor signaling pathway	2/195	76/28832	0.0263158	3.89096	2.08242	0.0937727	0.208356	0.150463	Pdgfrb/Notch1	2
GO:1903539	protein localization to postsynaptic membrane	2/195	76/28832	0.0263158	3.89096	2.08242	0.0937727	0.208356	0.150463	Tmem108/Nbea	2
GO:2000036	regulation of stem cell population maintenance	2/195	76/28832	0.0263158	3.89096	2.08242	0.0937727	0.208356	0.150463	Bmp7/Hmga2	2
GO:0009261	ribonucleotide catabolic process	3/195	160/28832	0.01875	2.77231	1.85504	0.0948811	0.208356	0.150463	Cbfa2t3/Pde7b/Pde5a	3
GO:1903038	negative regulation of leukocyte cell-cell adhesion	3/195	160/28832	0.01875	2.77231	1.85504	0.0948811	0.208356	0.150463	Pag1/Ass1/Pde5a	3
GO:0032868	response to insulin	5/195	356/28832	0.0140449	2.07663	1.6867	0.0949076	0.208356	0.150463	Pdgfrb/Ptpre/Vps13c/Ptprv/Pid1	5
GO:0048545	response to steroid hormone	5/195	356/28832	0.0140449	2.07663	1.6867	0.0949076	0.208356	0.150463	Spp1/Heyl/Ass1/Fbxo32/Hmga2	5
GO:1903828	negative regulation of protein localization	4/195	255/28832	0.0156863	2.31932	1.7462	0.0953819	0.208356	0.150463	Adra2a/Rhbdf2/Ptprv/Pid1	4
GO:0044774	mitotic DNA integrity checkpoint signaling	2/195	77/28832	0.025974	3.84043	2.05947	0.0958613	0.208356	0.150463	Dgkz/Ptprv	2
GO:0062237	protein localization to postsynapse	2/195	77/28832	0.025974	3.84043	2.05947	0.0958613	0.208356	0.150463	Tmem108/Nbea	2
GO:0090278	negative regulation of peptide hormone secretion	2/195	77/28832	0.025974	3.84043	2.05947	0.0958613	0.208356	0.150463	Adra2a/Ptprv	2
GO:1904377	positive regulation of protein localization to cell periphery	2/195	77/28832	0.025974	3.84043	2.05947	0.0958613	0.208356	0.150463	Nkd2/Ezr	2
GO:2000045	regulation of G1/S transition of mitotic cell cycle	3/195	161/28832	0.0186335	2.75509	1.84278	0.0962255	0.208356	0.150463	Rgcc/Dgkz/Ptprv	3
GO:0002138	retinoic acid biosynthetic process	1/195	15/28832	0.0666667	9.85709	2.83137	0.0968072	0.208356	0.150463	Aldh1a2	1
GO:0002638	negative regulation of immunoglobulin production	1/195	15/28832	0.0666667	9.85709	2.83137	0.0968072	0.208356	0.150463	Fcgr2b	1
GO:0002674	negative regulation of acute inflammatory response	1/195	15/28832	0.0666667	9.85709	2.83137	0.0968072	0.208356	0.150463	Fcgr2b	1
GO:0003183	mitral valve morphogenesis	1/195	15/28832	0.0666667	9.85709	2.83137	0.0968072	0.208356	0.150463	Notch1	1
GO:0003376	sphingosine-1-phosphate receptor signaling pathway	1/195	15/28832	0.0666667	9.85709	2.83137	0.0968072	0.208356	0.150463	Ezr	1
GO:0006000	fructose metabolic process	1/195	15/28832	0.0666667	9.85709	2.83137	0.0968072	0.208356	0.150463	Pfkfb4	1
GO:0006054	N-acetylneuraminate metabolic process	1/195	15/28832	0.0666667	9.85709	2.83137	0.0968072	0.208356	0.150463	Npl	1
GO:0006465	signal peptide processing	1/195	15/28832	0.0666667	9.85709	2.83137	0.0968072	0.208356	0.150463	Pcsk5	1
GO:0010752	regulation of cGMP-mediated signaling	1/195	15/28832	0.0666667	9.85709	2.83137	0.0968072	0.208356	0.150463	Pde11a	1
GO:0010766	negative regulation of sodium ion transport	1/195	15/28832	0.0666667	9.85709	2.83137	0.0968072	0.208356	0.150463	Serpine2	1
GO:0010831	positive regulation of myotube differentiation	1/195	15/28832	0.0666667	9.85709	2.83137	0.0968072	0.208356	0.150463	Cyp26b1	1
GO:0010882	regulation of cardiac muscle contraction by calcium ion signaling	1/195	15/28832	0.0666667	9.85709	2.83137	0.0968072	0.208356	0.150463	Cacna1c	1
GO:0014029	neural crest formation	1/195	15/28832	0.0666667	9.85709	2.83137	0.0968072	0.208356	0.150463	Ednra	1
GO:0014831	gastro-intestinal system smooth muscle contraction	1/195	15/28832	0.0666667	9.85709	2.83137	0.0968072	0.208356	0.150463	Htr2b	1
GO:0014854	response to inactivity	1/195	15/28832	0.0666667	9.85709	2.83137	0.0968072	0.208356	0.150463	Fbxo32	1
GO:0016102	diterpenoid biosynthetic process	1/195	15/28832	0.0666667	9.85709	2.83137	0.0968072	0.208356	0.150463	Aldh1a2	1
GO:0030157	pancreatic juice secretion	1/195	15/28832	0.0666667	9.85709	2.83137	0.0968072	0.208356	0.150463	Mmp13	1
GO:0032486	Rap protein signal transduction	1/195	15/28832	0.0666667	9.85709	2.83137	0.0968072	0.208356	0.150463	Gm266	1
GO:0032488	Cdc42 protein signal transduction	1/195	15/28832	0.0666667	9.85709	2.83137	0.0968072	0.208356	0.150463	Nrp1	1
GO:0032530	regulation of microvillus organization	1/195	15/28832	0.0666667	9.85709	2.83137	0.0968072	0.208356	0.150463	Ezr	1
GO:0032536	regulation of cell projection size	1/195	15/28832	0.0666667	9.85709	2.83137	0.0968072	0.208356	0.150463	Ezr	1
GO:0034638	phosphatidylcholine catabolic process	1/195	15/28832	0.0666667	9.85709	2.83137	0.0968072	0.208356	0.150463	Pla2g7	1
GO:0036065	fucosylation	1/195	15/28832	0.0666667	9.85709	2.83137	0.0968072	0.208356	0.150463	Fut4	1
GO:0042487	regulation of odontogenesis of dentin-containing tooth	1/195	15/28832	0.0666667	9.85709	2.83137	0.0968072	0.208356	0.150463	Runx2	1
GO:0042574	retinal metabolic process	1/195	15/28832	0.0666667	9.85709	2.83137	0.0968072	0.208356	0.150463	Aldh1a2	1
GO:0043951	negative regulation of cAMP-mediated signaling	1/195	15/28832	0.0666667	9.85709	2.83137	0.0968072	0.208356	0.150463	Pde11a	1
GO:0045618	positive regulation of keratinocyte differentiation	1/195	15/28832	0.0666667	9.85709	2.83137	0.0968072	0.208356	0.150463	Notch1	1
GO:0045989	positive regulation of striated muscle contraction	1/195	15/28832	0.0666667	9.85709	2.83137	0.0968072	0.208356	0.150463	Rgs2	1
GO:0051127	positive regulation of actin nucleation	1/195	15/28832	0.0666667	9.85709	2.83137	0.0968072	0.208356	0.150463	Fmn1	1
GO:0051451	myoblast migration	1/195	15/28832	0.0666667	9.85709	2.83137	0.0968072	0.208356	0.150463	Megf10	1
GO:0060040	retinal bipolar neuron differentiation	1/195	15/28832	0.0666667	9.85709	2.83137	0.0968072	0.208356	0.150463	Prdm1	1
GO:0060442	branching involved in prostate gland morphogenesis	1/195	15/28832	0.0666667	9.85709	2.83137	0.0968072	0.208356	0.150463	Bmp7	1
GO:0060742	epithelial cell differentiation involved in prostate gland development	1/195	15/28832	0.0666667	9.85709	2.83137	0.0968072	0.208356	0.150463	Notch1	1
GO:0061052	negative regulation of cell growth involved in cardiac muscle cell development	1/195	15/28832	0.0666667	9.85709	2.83137	0.0968072	0.208356	0.150463	Rgs2	1
GO:0071679	commissural neuron axon guidance	1/195	15/28832	0.0666667	9.85709	2.83137	0.0968072	0.208356	0.150463	Nrp1	1
GO:0071838	cell proliferation in bone marrow	1/195	15/28832	0.0666667	9.85709	2.83137	0.0968072	0.208356	0.150463	Hmga2	1
GO:0086014	atrial cardiac muscle cell action potential	1/195	15/28832	0.0666667	9.85709	2.83137	0.0968072	0.208356	0.150463	Cacna1c	1
GO:0086026	atrial cardiac muscle cell to AV node cell signaling	1/195	15/28832	0.0666667	9.85709	2.83137	0.0968072	0.208356	0.150463	Cacna1c	1
GO:0086066	atrial cardiac muscle cell to AV node cell communication	1/195	15/28832	0.0666667	9.85709	2.83137	0.0968072	0.208356	0.150463	Cacna1c	1
GO:0097475	motor neuron migration	1/195	15/28832	0.0666667	9.85709	2.83137	0.0968072	0.208356	0.150463	Nrp1	1
GO:0098962	regulation of postsynaptic neurotransmitter receptor activity	1/195	15/28832	0.0666667	9.85709	2.83137	0.0968072	0.208356	0.150463	Notch1	1
GO:1901533	negative regulation of hematopoietic progenitor cell differentiation	1/195	15/28832	0.0666667	9.85709	2.83137	0.0968072	0.208356	0.150463	Notch1	1
GO:1902259	regulation of delayed rectifier potassium channel activity	1/195	15/28832	0.0666667	9.85709	2.83137	0.0968072	0.208356	0.150463	Akap6	1
GO:1903238	positive regulation of leukocyte tethering or rolling	1/195	15/28832	0.0666667	9.85709	2.83137	0.0968072	0.208356	0.150463	Fut4	1
GO:1905668	positive regulation of protein localization to endosome	1/195	15/28832	0.0666667	9.85709	2.83137	0.0968072	0.208356	0.150463	Ezr	1
GO:2000811	negative regulation of anoikis	1/195	15/28832	0.0666667	9.85709	2.83137	0.0968072	0.208356	0.150463	Notch1	1
GO:0002685	regulation of leukocyte migration	4/195	257/28832	0.0155642	2.30127	1.72911	0.0974475	0.209449	0.151253	Ednra/Hc/Fut4/Pla2g7	4
GO:0019058	viral life cycle	4/195	257/28832	0.0155642	2.30127	1.72911	0.0974475	0.209449	0.151253	Pcsk5/Nrp1/Notch1/Hmga2	4
GO:2000377	regulation of reactive oxygen species metabolic process	3/195	162/28832	0.0185185	2.73808	1.83062	0.0975777	0.209587	0.151352	Pdgfrb/Mt3/Pid1	3
GO:0008542	visual learning	2/195	78/28832	0.025641	3.79119	2.03691	0.0979631	0.21013	0.151744	Tanc1/Cacna1c	2
GO:0010658	striated muscle cell apoptotic process	2/195	78/28832	0.025641	3.79119	2.03691	0.0979631	0.21013	0.151744	Notch1/Fbxo32	2
GO:0006814	sodium ion transport	4/195	258/28832	0.0155039	2.29235	1.72063	0.0984882	0.211113	0.152454	Serpine2/Ednra/Slc6a8/Cnksr3	4
GO:0006195	purine nucleotide catabolic process	3/195	163/28832	0.0184049	2.72128	1.81854	0.0989376	0.211174	0.152498	Cbfa2t3/Pde7b/Pde5a	3
GO:0007601	visual perception	3/195	163/28832	0.0184049	2.72128	1.81854	0.0989376	0.211174	0.152498	Sema5a/Lamc3/Rorb	3
GO:0034614	cellular response to reactive oxygen species	3/195	163/28832	0.0184049	2.72128	1.81854	0.0989376	0.211174	0.152498	Ednra/Pdgfrb/Mt3	3
GO:0071774	response to fibroblast growth factor	3/195	163/28832	0.0184049	2.72128	1.81854	0.0989376	0.211174	0.152498	Pdgfrb/Postn/Runx2	3
GO:0001523	retinoid metabolic process	2/195	79/28832	0.0253165	3.7432	2.01471	0.100078	0.211174	0.152498	Aldh1a2/Cyp26b1	2
GO:0002792	negative regulation of peptide secretion	2/195	79/28832	0.0253165	3.7432	2.01471	0.100078	0.211174	0.152498	Adra2a/Ptprv	2
GO:0010466	negative regulation of peptidase activity	2/195	79/28832	0.0253165	3.7432	2.01471	0.100078	0.211174	0.152498	Serpine2/Spock1	2
GO:0019080	viral gene expression	2/195	79/28832	0.0253165	3.7432	2.01471	0.100078	0.211174	0.152498	Notch1/Hmga2	2
GO:0048168	regulation of neuronal synaptic plasticity	2/195	79/28832	0.0253165	3.7432	2.01471	0.100078	0.211174	0.152498	Rasgrf1/Fcgr2b	2
GO:0070301	cellular response to hydrogen peroxide	2/195	79/28832	0.0253165	3.7432	2.01471	0.100078	0.211174	0.152498	Ednra/Pdgfrb	2
GO:0071470	cellular response to osmotic stress	2/195	79/28832	0.0253165	3.7432	2.01471	0.100078	0.211174	0.152498	Ybx3/Bdkrb2	2
GO:1904950	negative regulation of establishment of protein localization	3/195	164/28832	0.0182927	2.70469	1.80656	0.100305	0.211174	0.152498	Adra2a/Rhbdf2/Ptprv	3
GO:0050670	regulation of lymphocyte proliferation	4/195	260/28832	0.0153846	2.27471	1.70378	0.100585	0.211174	0.152498	Cd40/Fcgr2b/Il15/Pde5a	4
GO:0009913	epidermal cell differentiation	4/195	261/28832	0.0153257	2.266	1.69541	0.101641	0.211174	0.152498	Mafb/Notch1/Kazn/Cyp26b1	4
GO:0014074	response to purine-containing compound	3/195	165/28832	0.0181818	2.6883	1.79467	0.10168	0.211174	0.152498	Ezr/Ass1/Akap6	3
GO:0006081	aldehyde metabolic process	2/195	80/28832	0.025	3.69641	1.99288	0.102206	0.211174	0.152498	Aldh1a2/Dkk3	2
GO:0010324	membrane invagination	2/195	80/28832	0.025	3.69641	1.99288	0.102206	0.211174	0.152498	Fcgr2b/Megf10	2
GO:0032436	positive regulation of proteasomal ubiquitin-dependent protein catabolic process	2/195	80/28832	0.025	3.69641	1.99288	0.102206	0.211174	0.152498	Cbfa2t3/Nkd2	2
GO:0009150	purine ribonucleotide metabolic process	5/195	365/28832	0.0136986	2.02543	1.62692	0.1027	0.211174	0.152498	Cbfa2t3/Adcy2/Pde7b/Pde5a/Pid1	5
GO:0051090	regulation of DNA-binding transcription factor activity	5/195	365/28832	0.0136986	2.02543	1.62692	0.1027	0.211174	0.152498	Cd40/Heyl/Fcgr2b/Id1/Rgcc	5
GO:0003096	renal sodium ion transport	1/195	16/28832	0.0625	9.24103	2.72087	0.102919	0.211174	0.152498	Ednra	1
GO:0003174	mitral valve development	1/195	16/28832	0.0625	9.24103	2.72087	0.102919	0.211174	0.152498	Notch1	1
GO:0003188	heart valve formation	1/195	16/28832	0.0625	9.24103	2.72087	0.102919	0.211174	0.152498	Notch1	1
GO:0006677	glycosylceramide metabolic process	1/195	16/28832	0.0625	9.24103	2.72087	0.102919	0.211174	0.152498	St6galnac3	1
GO:0008212	mineralocorticoid metabolic process	1/195	16/28832	0.0625	9.24103	2.72087	0.102919	0.211174	0.152498	Dkk3	1
GO:0008298	intracellular mRNA localization	1/195	16/28832	0.0625	9.24103	2.72087	0.102919	0.211174	0.152498	Kif5c	1
GO:0009084	glutamine family amino acid biosynthetic process	1/195	16/28832	0.0625	9.24103	2.72087	0.102919	0.211174	0.152498	Ass1	1
GO:0010715	regulation of extracellular matrix disassembly	1/195	16/28832	0.0625	9.24103	2.72087	0.102919	0.211174	0.152498	Sema5a	1
GO:0010838	positive regulation of keratinocyte proliferation	1/195	16/28832	0.0625	9.24103	2.72087	0.102919	0.211174	0.152498	Twist2	1
GO:0021978	telencephalon regionalization	1/195	16/28832	0.0625	9.24103	2.72087	0.102919	0.211174	0.152498	Nr2f1	1
GO:0023035	CD40 signaling pathway	1/195	16/28832	0.0625	9.24103	2.72087	0.102919	0.211174	0.152498	Cd40	1
GO:0030202	heparin proteoglycan metabolic process	1/195	16/28832	0.0625	9.24103	2.72087	0.102919	0.211174	0.152498	Ednra	1
GO:0030644	intracellular chloride ion homeostasis	1/195	16/28832	0.0625	9.24103	2.72087	0.102919	0.211174	0.152498	Spp1	1
GO:0032222	regulation of synaptic transmission, cholinergic	1/195	16/28832	0.0625	9.24103	2.72087	0.102919	0.211174	0.152498	Lama2	1
GO:0032402	melanosome transport	1/195	16/28832	0.0625	9.24103	2.72087	0.102919	0.211174	0.152498	a	1
GO:0035630	bone mineralization involved in bone maturation	1/195	16/28832	0.0625	9.24103	2.72087	0.102919	0.211174	0.152498	Rflna	1
GO:0043455	regulation of secondary metabolic process	1/195	16/28832	0.0625	9.24103	2.72087	0.102919	0.211174	0.152498	a	1
GO:0043584	nose development	1/195	16/28832	0.0625	9.24103	2.72087	0.102919	0.211174	0.152498	Stra6	1
GO:0045605	negative regulation of epidermal cell differentiation	1/195	16/28832	0.0625	9.24103	2.72087	0.102919	0.211174	0.152498	Notch1	1
GO:0045683	negative regulation of epidermis development	1/195	16/28832	0.0625	9.24103	2.72087	0.102919	0.211174	0.152498	Notch1	1
GO:0045737	positive regulation of cyclin-dependent protein serine/threonine kinase activity	1/195	16/28832	0.0625	9.24103	2.72087	0.102919	0.211174	0.152498	Rgcc	1
GO:0046415	urate metabolic process	1/195	16/28832	0.0625	9.24103	2.72087	0.102919	0.211174	0.152498	Spp1	1
GO:0046548	retinal rod cell development	1/195	16/28832	0.0625	9.24103	2.72087	0.102919	0.211174	0.152498	Rorb	1
GO:0048021	regulation of melanin biosynthetic process	1/195	16/28832	0.0625	9.24103	2.72087	0.102919	0.211174	0.152498	a	1
GO:0048103	somatic stem cell division	1/195	16/28832	0.0625	9.24103	2.72087	0.102919	0.211174	0.152498	Notch1	1
GO:0051044	positive regulation of membrane protein ectodomain proteolysis	1/195	16/28832	0.0625	9.24103	2.72087	0.102919	0.211174	0.152498	Adra2a	1
GO:0060788	ectodermal placode formation	1/195	16/28832	0.0625	9.24103	2.72087	0.102919	0.211174	0.152498	Tbx3	1
GO:0061029	eyelid development in camera-type eye	1/195	16/28832	0.0625	9.24103	2.72087	0.102919	0.211174	0.152498	Stra6	1
GO:0061687	detoxification of inorganic compound	1/195	16/28832	0.0625	9.24103	2.72087	0.102919	0.211174	0.152498	Mt3	1
GO:0070141	response to UV-A	1/195	16/28832	0.0625	9.24103	2.72087	0.102919	0.211174	0.152498	Mme	1
GO:0071697	ectodermal placode morphogenesis	1/195	16/28832	0.0625	9.24103	2.72087	0.102919	0.211174	0.152498	Tbx3	1
GO:0071941	nitrogen cycle metabolic process	1/195	16/28832	0.0625	9.24103	2.72087	0.102919	0.211174	0.152498	Ass1	1
GO:0072074	kidney mesenchyme development	1/195	16/28832	0.0625	9.24103	2.72087	0.102919	0.211174	0.152498	Bmp7	1
GO:0072498	embryonic skeletal joint development	1/195	16/28832	0.0625	9.24103	2.72087	0.102919	0.211174	0.152498	Bmp7	1
GO:0072672	neutrophil extravasation	1/195	16/28832	0.0625	9.24103	2.72087	0.102919	0.211174	0.152498	Jaml	1
GO:0086012	membrane depolarization during cardiac muscle cell action potential	1/195	16/28832	0.0625	9.24103	2.72087	0.102919	0.211174	0.152498	Cacna1c	1
GO:0098528	skeletal muscle fiber differentiation	1/195	16/28832	0.0625	9.24103	2.72087	0.102919	0.211174	0.152498	Cyp26b1	1
GO:0140718	facultative heterochromatin formation	1/195	16/28832	0.0625	9.24103	2.72087	0.102919	0.211174	0.152498	Jarid2	1
GO:1900376	regulation of secondary metabolite biosynthetic process	1/195	16/28832	0.0625	9.24103	2.72087	0.102919	0.211174	0.152498	a	1
GO:1901722	regulation of cell proliferation involved in kidney development	1/195	16/28832	0.0625	9.24103	2.72087	0.102919	0.211174	0.152498	Bmp7	1
GO:1902931	negative regulation of alcohol biosynthetic process	1/195	16/28832	0.0625	9.24103	2.72087	0.102919	0.211174	0.152498	Dkk3	1
GO:1903671	negative regulation of sprouting angiogenesis	1/195	16/28832	0.0625	9.24103	2.72087	0.102919	0.211174	0.152498	Sema6a	1
GO:1903998	regulation of eating behavior	1/195	16/28832	0.0625	9.24103	2.72087	0.102919	0.211174	0.152498	Sgip1	1
GO:1905666	regulation of protein localization to endosome	1/195	16/28832	0.0625	9.24103	2.72087	0.102919	0.211174	0.152498	Ezr	1
GO:2000833	positive regulation of steroid hormone secretion	1/195	16/28832	0.0625	9.24103	2.72087	0.102919	0.211174	0.152498	Spp1	1
GO:2001053	regulation of mesenchymal cell apoptotic process	1/195	16/28832	0.0625	9.24103	2.72087	0.102919	0.211174	0.152498	Bmp7	1
GO:0050953	sensory perception of light stimulus	3/195	167/28832	0.0179641	2.6561	1.77114	0.104453	0.213906	0.154472	Sema5a/Lamc3/Rorb	3
GO:0060078	regulation of postsynaptic membrane potential	3/195	167/28832	0.0179641	2.6561	1.77114	0.104453	0.213906	0.154472	Tmem108/Chrna1/Gria1	3
GO:0098773	skin epidermis development	3/195	167/28832	0.0179641	2.6561	1.77114	0.104453	0.213906	0.154472	Trps1/Notch1/Cyp26b1	3
GO:0046434	organophosphate catabolic process	4/195	264/28832	0.0151515	2.24025	1.67053	0.104841	0.214561	0.154944	Cbfa2t3/Pde7b/Pde5a/Pla2g7	4
GO:0006644	phospholipid metabolic process	5/195	368/28832	0.013587	2.00892	1.60737	0.105367	0.215499	0.155622	Htr2b/Pitpnc1/Pdgfrb/Dgkz/Pla2g7	5
GO:0032944	regulation of mononuclear cell proliferation	4/195	265/28832	0.0150943	2.23179	1.66231	0.105917	0.216068	0.156033	Cd40/Fcgr2b/Il15/Pde5a	4
GO:0009895	negative regulation of catabolic process	5/195	369/28832	0.0135501	2.00347	1.60089	0.106264	0.216068	0.156033	Serpine2/Adra2a/Cbfa2t3/Vps13c/Mt3	5
GO:0001541	ovarian follicle development	2/195	82/28832	0.0243902	3.60625	1.95024	0.106498	0.216068	0.156033	Bmpr1b/Ereg	2
GO:0045453	bone resorption	2/195	82/28832	0.0243902	3.60625	1.95024	0.106498	0.216068	0.156033	Spp1/Ubash3b	2
GO:0061180	mammary gland epithelium development	2/195	82/28832	0.0243902	3.60625	1.95024	0.106498	0.216068	0.156033	Tbx3/Robo1	2
GO:0071384	cellular response to corticosteroid stimulus	2/195	82/28832	0.0243902	3.60625	1.95024	0.106498	0.216068	0.156033	Ass1/Fbxo32	2
GO:2000379	positive regulation of reactive oxygen species metabolic process	2/195	82/28832	0.0243902	3.60625	1.95024	0.106498	0.216068	0.156033	Pdgfrb/Pid1	2
GO:0006493	protein O-linked glycosylation	2/195	83/28832	0.0240964	3.56281	1.92942	0.108662	0.216068	0.156033	Il15/Fut4	2
GO:0007585	respiratory gaseous exchange by respiratory system	2/195	83/28832	0.0240964	3.56281	1.92942	0.108662	0.216068	0.156033	Ednra/Mafb	2
GO:0033143	regulation of intracellular steroid hormone receptor signaling pathway	2/195	83/28832	0.0240964	3.56281	1.92942	0.108662	0.216068	0.156033	Heyl/Hmga2	2
GO:0001553	luteinization	1/195	17/28832	0.0588235	8.69744	2.61966	0.10899	0.216068	0.156033	Ptprn	1
GO:0001787	natural killer cell proliferation	1/195	17/28832	0.0588235	8.69744	2.61966	0.10899	0.216068	0.156033	Il15	1
GO:0002921	negative regulation of humoral immune response	1/195	17/28832	0.0588235	8.69744	2.61966	0.10899	0.216068	0.156033	Fcgr2b	1
GO:0003222	ventricular trabecula myocardium morphogenesis	1/195	17/28832	0.0588235	8.69744	2.61966	0.10899	0.216068	0.156033	Notch1	1
GO:0006491	N-glycan processing	1/195	17/28832	0.0588235	8.69744	2.61966	0.10899	0.216068	0.156033	St8sia2	1
GO:0006704	glucocorticoid biosynthetic process	1/195	17/28832	0.0588235	8.69744	2.61966	0.10899	0.216068	0.156033	Dkk3	1
GO:0007096	regulation of exit from mitosis	1/195	17/28832	0.0588235	8.69744	2.61966	0.10899	0.216068	0.156033	Rgcc	1
GO:0007638	mechanosensory behavior	1/195	17/28832	0.0588235	8.69744	2.61966	0.10899	0.216068	0.156033	Stra6	1
GO:0010832	negative regulation of myotube differentiation	1/195	17/28832	0.0588235	8.69744	2.61966	0.10899	0.216068	0.156033	Notch1	1
GO:0021681	cerebellar granular layer development	1/195	17/28832	0.0588235	8.69744	2.61966	0.10899	0.216068	0.156033	Serpine2	1
GO:0030002	intracellular monoatomic anion homeostasis	1/195	17/28832	0.0588235	8.69744	2.61966	0.10899	0.216068	0.156033	Spp1	1
GO:0032401	establishment of melanosome localization	1/195	17/28832	0.0588235	8.69744	2.61966	0.10899	0.216068	0.156033	a	1
GO:0035881	amacrine cell differentiation	1/195	17/28832	0.0588235	8.69744	2.61966	0.10899	0.216068	0.156033	Rorb	1
GO:0042640	anagen	1/195	17/28832	0.0588235	8.69744	2.61966	0.10899	0.216068	0.156033	Notch1	1
GO:0044725	epigenetic programming in the zygotic pronuclei	1/195	17/28832	0.0588235	8.69744	2.61966	0.10899	0.216068	0.156033	a	1
GO:0045843	negative regulation of striated muscle tissue development	1/195	17/28832	0.0588235	8.69744	2.61966	0.10899	0.216068	0.156033	Ybx3	1
GO:0048302	regulation of isotype switching to IgG isotypes	1/195	17/28832	0.0588235	8.69744	2.61966	0.10899	0.216068	0.156033	Cd40	1
GO:0051132	NK T cell activation	1/195	17/28832	0.0588235	8.69744	2.61966	0.10899	0.216068	0.156033	Il15	1
GO:0051386	regulation of neurotrophin TRK receptor signaling pathway	1/195	17/28832	0.0588235	8.69744	2.61966	0.10899	0.216068	0.156033	Tmem108	1
GO:0051904	pigment granule transport	1/195	17/28832	0.0588235	8.69744	2.61966	0.10899	0.216068	0.156033	a	1
GO:0060044	negative regulation of cardiac muscle cell proliferation	1/195	17/28832	0.0588235	8.69744	2.61966	0.10899	0.216068	0.156033	Jarid2	1
GO:0060546	negative regulation of necroptotic process	1/195	17/28832	0.0588235	8.69744	2.61966	0.10899	0.216068	0.156033	Ybx3	1
GO:0060816	random inactivation of X chromosome	1/195	17/28832	0.0588235	8.69744	2.61966	0.10899	0.216068	0.156033	Jarid2	1
GO:0061635	regulation of protein complex stability	1/195	17/28832	0.0588235	8.69744	2.61966	0.10899	0.216068	0.156033	Tbx3	1
GO:0061734	type 2 mitophagy	1/195	17/28832	0.0588235	8.69744	2.61966	0.10899	0.216068	0.156033	Vps13c	1
GO:0070341	fat cell proliferation	1/195	17/28832	0.0588235	8.69744	2.61966	0.10899	0.216068	0.156033	Pid1	1
GO:0072224	metanephric glomerulus development	1/195	17/28832	0.0588235	8.69744	2.61966	0.10899	0.216068	0.156033	Pdgfrb	1
GO:0090051	negative regulation of cell migration involved in sprouting angiogenesis	1/195	17/28832	0.0588235	8.69744	2.61966	0.10899	0.216068	0.156033	Notch1	1
GO:0090336	positive regulation of brown fat cell differentiation	1/195	17/28832	0.0588235	8.69744	2.61966	0.10899	0.216068	0.156033	Bmp7	1
GO:0098664	G protein-coupled serotonin receptor signaling pathway	1/195	17/28832	0.0588235	8.69744	2.61966	0.10899	0.216068	0.156033	Htr2b	1
GO:0106072	negative regulation of adenylate cyclase-activating G protein-coupled receptor signaling pathway	1/195	17/28832	0.0588235	8.69744	2.61966	0.10899	0.216068	0.156033	Aplp1	1
GO:1901018	positive regulation of potassium ion transmembrane transporter activity	1/195	17/28832	0.0588235	8.69744	2.61966	0.10899	0.216068	0.156033	Akap6	1
GO:1901077	regulation of relaxation of muscle	1/195	17/28832	0.0588235	8.69744	2.61966	0.10899	0.216068	0.156033	Akap6	1
GO:1902514	regulation of calcium ion transmembrane transport via high voltage-gated calcium channel	1/195	17/28832	0.0588235	8.69744	2.61966	0.10899	0.216068	0.156033	Cacna1c	1
GO:1903727	positive regulation of phospholipid metabolic process	1/195	17/28832	0.0588235	8.69744	2.61966	0.10899	0.216068	0.156033	Htr2b	1
GO:1904181	positive regulation of membrane depolarization	1/195	17/28832	0.0588235	8.69744	2.61966	0.10899	0.216068	0.156033	Cacna1c	1
GO:1904936	interneuron migration	1/195	17/28832	0.0588235	8.69744	2.61966	0.10899	0.216068	0.156033	Nr2f1	1
GO:2001028	positive regulation of endothelial cell chemotaxis	1/195	17/28832	0.0588235	8.69744	2.61966	0.10899	0.216068	0.156033	Sema5a	1
GO:2001171	positive regulation of ATP biosynthetic process	1/195	17/28832	0.0588235	8.69744	2.61966	0.10899	0.216068	0.156033	Pid1	1
GO:1902105	regulation of leukocyte differentiation	5/195	373/28832	0.0134048	1.98199	1.5752	0.109887	0.217711	0.157219	Mafb/Ubash3b/Il15/Prdm1/Cyp26b1	5
GO:0042176	regulation of protein catabolic process	5/195	374/28832	0.013369	1.97669	1.56882	0.110802	0.21891	0.158085	Serpine2/Adra2a/Cbfa2t3/Nkd2/Ezr	5
GO:0007632	visual behavior	2/195	84/28832	0.0238095	3.52039	1.90892	0.110838	0.21891	0.158085	Tanc1/Cacna1c	2
GO:0016101	diterpenoid metabolic process	2/195	84/28832	0.0238095	3.52039	1.90892	0.110838	0.21891	0.158085	Aldh1a2/Cyp26b1	2
GO:0046626	regulation of insulin receptor signaling pathway	2/195	84/28832	0.0238095	3.52039	1.90892	0.110838	0.21891	0.158085	Ptpre/Pid1	2
GO:0051965	positive regulation of synapse assembly	2/195	84/28832	0.0238095	3.52039	1.90892	0.110838	0.21891	0.158085	Adgrl3/St8sia2	2
GO:1901136	carbohydrate derivative catabolic process	4/195	271/28832	0.0147601	2.18238	1.61376	0.112482	0.222019	0.16033	Cbfa2t3/Pde7b/Pde5a/Npl	4
GO:0008625	extrinsic apoptotic signaling pathway via death domain receptors	2/195	85/28832	0.0235294	3.47897	1.88872	0.113025	0.222032	0.16034	Trps1/Bmpr1b	2
GO:0048488	synaptic vesicle endocytosis	2/195	85/28832	0.0235294	3.47897	1.88872	0.113025	0.222032	0.16034	Amph/Sgip1	2
GO:0031507	heterochromatin formation	3/195	174/28832	0.0172414	2.54925	1.69144	0.114389	0.222032	0.16034	Jarid2/H2aj/Hmga2	3
GO:0002862	negative regulation of inflammatory response to antigenic stimulus	1/195	18/28832	0.0555556	8.21425	2.52644	0.115019	0.222032	0.16034	Fcgr2b	1
GO:0002883	regulation of hypersensitivity	1/195	18/28832	0.0555556	8.21425	2.52644	0.115019	0.222032	0.16034	Fcgr2b	1
GO:0007351	tripartite regional subdivision	1/195	18/28832	0.0555556	8.21425	2.52644	0.115019	0.222032	0.16034	Tbx3	1
GO:0008595	anterior/posterior axis specification, embryo	1/195	18/28832	0.0555556	8.21425	2.52644	0.115019	0.222032	0.16034	Tbx3	1
GO:0010002	cardioblast differentiation	1/195	18/28832	0.0555556	8.21425	2.52644	0.115019	0.222032	0.16034	Notch1	1
GO:0010310	regulation of hydrogen peroxide metabolic process	1/195	18/28832	0.0555556	8.21425	2.52644	0.115019	0.222032	0.16034	Mt3	1
GO:0010755	regulation of plasminogen activation	1/195	18/28832	0.0555556	8.21425	2.52644	0.115019	0.222032	0.16034	Serpine2	1
GO:0014874	response to stimulus involved in regulation of muscle adaptation	1/195	18/28832	0.0555556	8.21425	2.52644	0.115019	0.222032	0.16034	Fbxo32	1
GO:0015816	glycine transport	1/195	18/28832	0.0555556	8.21425	2.52644	0.115019	0.222032	0.16034	Rgs2	1
GO:0032966	negative regulation of collagen biosynthetic process	1/195	18/28832	0.0555556	8.21425	2.52644	0.115019	0.222032	0.16034	Notch1	1
GO:0035729	cellular response to hepatocyte growth factor stimulus	1/195	18/28832	0.0555556	8.21425	2.52644	0.115019	0.222032	0.16034	Nrp1	1
GO:0035733	hepatic stellate cell activation	1/195	18/28832	0.0555556	8.21425	2.52644	0.115019	0.222032	0.16034	Pdgfrb	1
GO:0043252	sodium-independent organic anion transport	1/195	18/28832	0.0555556	8.21425	2.52644	0.115019	0.222032	0.16034	Slco5a1	1
GO:0045779	negative regulation of bone resorption	1/195	18/28832	0.0555556	8.21425	2.52644	0.115019	0.222032	0.16034	Ubash3b	1
GO:0046348	amino sugar catabolic process	1/195	18/28832	0.0555556	8.21425	2.52644	0.115019	0.222032	0.16034	Npl	1
GO:0048715	negative regulation of oligodendrocyte differentiation	1/195	18/28832	0.0555556	8.21425	2.52644	0.115019	0.222032	0.16034	Notch1	1
GO:0051151	negative regulation of smooth muscle cell differentiation	1/195	18/28832	0.0555556	8.21425	2.52644	0.115019	0.222032	0.16034	Ereg	1
GO:0051152	positive regulation of smooth muscle cell differentiation	1/195	18/28832	0.0555556	8.21425	2.52644	0.115019	0.222032	0.16034	Notch1	1
GO:0051905	establishment of pigment granule localization	1/195	18/28832	0.0555556	8.21425	2.52644	0.115019	0.222032	0.16034	a	1
GO:0060572	morphogenesis of an epithelial bud	1/195	18/28832	0.0555556	8.21425	2.52644	0.115019	0.222032	0.16034	Bmp7	1
GO:0060766	negative regulation of androgen receptor signaling pathway	1/195	18/28832	0.0555556	8.21425	2.52644	0.115019	0.222032	0.16034	Heyl	1
GO:0061051	positive regulation of cell growth involved in cardiac muscle cell development	1/195	18/28832	0.0555556	8.21425	2.52644	0.115019	0.222032	0.16034	Akap6	1
GO:0061577	calcium ion transmembrane transport via high voltage-gated calcium channel	1/195	18/28832	0.0555556	8.21425	2.52644	0.115019	0.222032	0.16034	Cacna1c	1
GO:0070365	hepatocyte differentiation	1/195	18/28832	0.0555556	8.21425	2.52644	0.115019	0.222032	0.16034	Frzb	1
GO:0070486	leukocyte aggregation	1/195	18/28832	0.0555556	8.21425	2.52644	0.115019	0.222032	0.16034	Bmp7	1
GO:0071280	cellular response to copper ion	1/195	18/28832	0.0555556	8.21425	2.52644	0.115019	0.222032	0.16034	Mt3	1
GO:0072176	nephric duct development	1/195	18/28832	0.0555556	8.21425	2.52644	0.115019	0.222032	0.16034	Wnt11	1
GO:0072350	tricarboxylic acid metabolic process	1/195	18/28832	0.0555556	8.21425	2.52644	0.115019	0.222032	0.16034	Ass1	1
GO:0090520	sphingolipid mediated signaling pathway	1/195	18/28832	0.0555556	8.21425	2.52644	0.115019	0.222032	0.16034	Ezr	1
GO:1901862	negative regulation of muscle tissue development	1/195	18/28832	0.0555556	8.21425	2.52644	0.115019	0.222032	0.16034	Ybx3	1
GO:1904031	positive regulation of cyclin-dependent protein kinase activity	1/195	18/28832	0.0555556	8.21425	2.52644	0.115019	0.222032	0.16034	Rgcc	1
GO:1905939	regulation of gonad development	1/195	18/28832	0.0555556	8.21425	2.52644	0.115019	0.222032	0.16034	Sema3a	1
GO:2000288	positive regulation of myoblast proliferation	1/195	18/28832	0.0555556	8.21425	2.52644	0.115019	0.222032	0.16034	Megf10	1
GO:0007422	peripheral nervous system development	2/195	86/28832	0.0232558	3.43852	1.86883	0.115224	0.222032	0.16034	Heyl/Lama2	2
GO:0034103	regulation of tissue remodeling	2/195	86/28832	0.0232558	3.43852	1.86883	0.115224	0.222032	0.16034	Spp1/Ubash3b	2
GO:0060415	muscle tissue morphogenesis	2/195	86/28832	0.0232558	3.43852	1.86883	0.115224	0.222032	0.16034	Ednra/Notch1	2
GO:1990845	adaptive thermogenesis	3/195	175/28832	0.0171429	2.53468	1.68037	0.115837	0.223078	0.161095	Id1/Il15/Notch1	3
GO:0048041	focal adhesion assembly	2/195	87/28832	0.0229885	3.399	1.84923	0.117433	0.225877	0.163116	Nrp1/Fmn1	2
GO:0050766	positive regulation of phagocytosis	2/195	87/28832	0.0229885	3.399	1.84923	0.117433	0.225877	0.163116	Fcgr2b/Il15	2
GO:1901988	negative regulation of cell cycle phase transition	4/195	276/28832	0.0144928	2.14285	1.57426	0.118088	0.226998	0.163926	Gas1/Rgcc/Dgkz/Ptprv	4
GO:0007613	memory	3/195	177/28832	0.0169492	2.50604	1.65847	0.118754	0.22814	0.16475	Camk2n1/Pde5a/Gria1	3
GO:0002028	regulation of sodium ion transport	2/195	88/28832	0.0227273	3.36037	1.82992	0.119653	0.228588	0.165074	Serpine2/Cnksr3	2
GO:0007405	neuroblast proliferation	2/195	88/28832	0.0227273	3.36037	1.82992	0.119653	0.228588	0.165074	Tafa1/Notch1	2
GO:0070509	calcium ion import	2/195	88/28832	0.0227273	3.36037	1.82992	0.119653	0.228588	0.165074	Pdgfrb/Cacna1c	2
GO:0001821	histamine secretion	1/195	19/28832	0.0526316	7.78192	2.44016	0.121008	0.228588	0.165074	Ednra	1
GO:0002076	osteoblast development	1/195	19/28832	0.0526316	7.78192	2.44016	0.121008	0.228588	0.165074	Runx2	1
GO:0002689	negative regulation of leukocyte chemotaxis	1/195	19/28832	0.0526316	7.78192	2.44016	0.121008	0.228588	0.165074	Hc	1
GO:0002923	regulation of humoral immune response mediated by circulating immunoglobulin	1/195	19/28832	0.0526316	7.78192	2.44016	0.121008	0.228588	0.165074	Fcgr2b	1
GO:0007614	short-term memory	1/195	19/28832	0.0526316	7.78192	2.44016	0.121008	0.228588	0.165074	Pde5a	1
GO:0010633	negative regulation of epithelial cell migration	1/195	19/28832	0.0526316	7.78192	2.44016	0.121008	0.228588	0.165074	Sema3a	1
GO:0010713	negative regulation of collagen metabolic process	1/195	19/28832	0.0526316	7.78192	2.44016	0.121008	0.228588	0.165074	Notch1	1
GO:0010801	negative regulation of peptidyl-threonine phosphorylation	1/195	19/28832	0.0526316	7.78192	2.44016	0.121008	0.228588	0.165074	Cadm4	1
GO:0030033	microvillus assembly	1/195	19/28832	0.0526316	7.78192	2.44016	0.121008	0.228588	0.165074	Ezr	1
GO:0030810	positive regulation of nucleotide biosynthetic process	1/195	19/28832	0.0526316	7.78192	2.44016	0.121008	0.228588	0.165074	Pid1	1
GO:0033623	regulation of integrin activation	1/195	19/28832	0.0526316	7.78192	2.44016	0.121008	0.228588	0.165074	Pcsk5	1
GO:0045198	establishment of epithelial cell apical/basal polarity	1/195	19/28832	0.0526316	7.78192	2.44016	0.121008	0.228588	0.165074	Ptk7	1
GO:0046068	cGMP metabolic process	1/195	19/28832	0.0526316	7.78192	2.44016	0.121008	0.228588	0.165074	Pde5a	1
GO:0048291	isotype switching to IgG isotypes	1/195	19/28832	0.0526316	7.78192	2.44016	0.121008	0.228588	0.165074	Cd40	1
GO:0048635	negative regulation of muscle organ development	1/195	19/28832	0.0526316	7.78192	2.44016	0.121008	0.228588	0.165074	Ybx3	1
GO:0050999	regulation of nitric-oxide synthase activity	1/195	19/28832	0.0526316	7.78192	2.44016	0.121008	0.228588	0.165074	Htr2b	1
GO:0060123	regulation of growth hormone secretion	1/195	19/28832	0.0526316	7.78192	2.44016	0.121008	0.228588	0.165074	Hmga2	1
GO:0060707	trophoblast giant cell differentiation	1/195	19/28832	0.0526316	7.78192	2.44016	0.121008	0.228588	0.165074	Prdm1	1
GO:0062099	negative regulation of programmed necrotic cell death	1/195	19/28832	0.0526316	7.78192	2.44016	0.121008	0.228588	0.165074	Ybx3	1
GO:0072148	epithelial cell fate commitment	1/195	19/28832	0.0526316	7.78192	2.44016	0.121008	0.228588	0.165074	Notch1	1
GO:1900373	positive regulation of purine nucleotide biosynthetic process	1/195	19/28832	0.0526316	7.78192	2.44016	0.121008	0.228588	0.165074	Pid1	1
GO:1901741	positive regulation of myoblast fusion	1/195	19/28832	0.0526316	7.78192	2.44016	0.121008	0.228588	0.165074	Cd53	1
GO:1902065	response to L-glutamate	1/195	19/28832	0.0526316	7.78192	2.44016	0.121008	0.228588	0.165074	Gria1	1
GO:1902430	negative regulation of amyloid-beta formation	1/195	19/28832	0.0526316	7.78192	2.44016	0.121008	0.228588	0.165074	Spon1	1
GO:1903978	regulation of microglial cell activation	1/195	19/28832	0.0526316	7.78192	2.44016	0.121008	0.228588	0.165074	Ctsc	1
GO:0030879	mammary gland development	3/195	179/28832	0.0167598	2.47804	1.63686	0.121697	0.229693	0.165872	Tbx3/Robo1/Hoxb9	3
GO:0035019	somatic stem cell population maintenance	2/195	89/28832	0.0224719	3.32262	1.81088	0.121884	0.229693	0.165872	Bmp7/Hmga2	2
GO:1903578	regulation of ATP metabolic process	2/195	89/28832	0.0224719	3.32262	1.81088	0.121884	0.229693	0.165872	Cbfa2t3/Pid1	2
GO:2000242	negative regulation of reproductive process	2/195	89/28832	0.0224719	3.32262	1.81088	0.121884	0.229693	0.165872	Bmp7/Ybx3	2
GO:0009259	ribonucleotide metabolic process	5/195	387/28832	0.0129199	1.91029	1.4877	0.123034	0.231583	0.167237	Cbfa2t3/Adcy2/Pde7b/Pde5a/Pid1	5
GO:1903037	regulation of leukocyte cell-cell adhesion	5/195	387/28832	0.0129199	1.91029	1.4877	0.123034	0.231583	0.167237	Pag1/Ass1/Il15/Pde5a/Fut4	5
GO:0002687	positive regulation of leukocyte migration	3/195	180/28832	0.0166667	2.46427	1.62616	0.123179	0.231583	0.167237	Ednra/Fut4/Pla2g7	3
GO:0051250	negative regulation of lymphocyte activation	3/195	180/28832	0.0166667	2.46427	1.62616	0.123179	0.231583	0.167237	Fcgr2b/Pag1/Pde5a	3
GO:0140014	mitotic nuclear division	4/195	281/28832	0.0142349	2.10472	1.5356	0.123813	0.232636	0.167998	Bmp7/Pdgfrb/Rgcc/Ereg	4
GO:0002637	regulation of immunoglobulin production	2/195	90/28832	0.0222222	3.2857	1.79211	0.124125	0.232945	0.168221	Cd40/Fcgr2b	2
GO:2000736	regulation of stem cell differentiation	2/195	90/28832	0.0222222	3.2857	1.79211	0.124125	0.232945	0.168221	Tbx3/Notch1	2
GO:0009166	nucleotide catabolic process	3/195	181/28832	0.0165746	2.45066	1.61554	0.124668	0.233687	0.168756	Cbfa2t3/Pde7b/Pde5a	3
GO:0035148	tube formation	3/195	181/28832	0.0165746	2.45066	1.61554	0.124668	0.233687	0.168756	Bmp7/Ptk7/Notch1	3
GO:0007189	adenylate cyclase-activating G protein-coupled receptor signaling pathway	3/195	182/28832	0.0164835	2.43719	1.60499	0.126163	0.234098	0.169053	Adgrl3/Adcy2/Aplp1	3
GO:0072523	purine-containing compound catabolic process	3/195	182/28832	0.0164835	2.43719	1.60499	0.126163	0.234098	0.169053	Cbfa2t3/Pde7b/Pde5a	3
GO:0140238	presynaptic endocytosis	2/195	91/28832	0.021978	3.24959	1.7736	0.126375	0.234098	0.169053	Amph/Sgip1	2
GO:0050863	regulation of T cell activation	5/195	391/28832	0.0127877	1.89075	1.46337	0.12692	0.234098	0.169053	Pag1/Il15/Pde5a/Prdm1/Cyp26b1	5
GO:0003215	cardiac right ventricle morphogenesis	1/195	20/28832	0.05	7.39282	2.35996	0.126957	0.234098	0.169053	Notch1	1
GO:0014841	skeletal muscle satellite cell proliferation	1/195	20/28832	0.05	7.39282	2.35996	0.126957	0.234098	0.169053	Megf10	1
GO:0021516	dorsal spinal cord development	1/195	20/28832	0.05	7.39282	2.35996	0.126957	0.234098	0.169053	Draxin	1
GO:0030502	negative regulation of bone mineralization	1/195	20/28832	0.05	7.39282	2.35996	0.126957	0.234098	0.169053	Rflna	1
GO:0030889	negative regulation of B cell proliferation	1/195	20/28832	0.05	7.39282	2.35996	0.126957	0.234098	0.169053	Fcgr2b	1
GO:0032400	melanosome localization	1/195	20/28832	0.05	7.39282	2.35996	0.126957	0.234098	0.169053	a	1
GO:0033599	regulation of mammary gland epithelial cell proliferation	1/195	20/28832	0.05	7.39282	2.35996	0.126957	0.234098	0.169053	Robo1	1
GO:0035728	response to hepatocyte growth factor	1/195	20/28832	0.05	7.39282	2.35996	0.126957	0.234098	0.169053	Nrp1	1
GO:0043171	peptide catabolic process	1/195	20/28832	0.05	7.39282	2.35996	0.126957	0.234098	0.169053	Mme	1
GO:0046851	negative regulation of bone remodeling	1/195	20/28832	0.05	7.39282	2.35996	0.126957	0.234098	0.169053	Ubash3b	1
GO:0048712	negative regulation of astrocyte differentiation	1/195	20/28832	0.05	7.39282	2.35996	0.126957	0.234098	0.169053	Hmga2	1
GO:0051354	negative regulation of oxidoreductase activity	1/195	20/28832	0.05	7.39282	2.35996	0.126957	0.234098	0.169053	Mt3	1
GO:0055003	cardiac myofibril assembly	1/195	20/28832	0.05	7.39282	2.35996	0.126957	0.234098	0.169053	Pdgfrb	1
GO:0060841	venous blood vessel development	1/195	20/28832	0.05	7.39282	2.35996	0.126957	0.234098	0.169053	Notch1	1
GO:0061469	regulation of type B pancreatic cell proliferation	1/195	20/28832	0.05	7.39282	2.35996	0.126957	0.234098	0.169053	Ptprn	1
GO:0070886	positive regulation of calcineurin-NFAT signaling cascade	1/195	20/28832	0.05	7.39282	2.35996	0.126957	0.234098	0.169053	Akap6	1
GO:0071071	regulation of phospholipid biosynthetic process	1/195	20/28832	0.05	7.39282	2.35996	0.126957	0.234098	0.169053	Htr2b	1
GO:0071294	cellular response to zinc ion	1/195	20/28832	0.05	7.39282	2.35996	0.126957	0.234098	0.169053	Mt3	1
GO:0071636	positive regulation of transforming growth factor beta production	1/195	20/28832	0.05	7.39282	2.35996	0.126957	0.234098	0.169053	Wnt11	1
GO:0072189	ureter development	1/195	20/28832	0.05	7.39282	2.35996	0.126957	0.234098	0.169053	Aldh1a2	1
GO:0090030	regulation of steroid hormone biosynthetic process	1/195	20/28832	0.05	7.39282	2.35996	0.126957	0.234098	0.169053	Dkk3	1
GO:0098935	dendritic transport	1/195	20/28832	0.05	7.39282	2.35996	0.126957	0.234098	0.169053	Kif5c	1
GO:0106058	positive regulation of calcineurin-mediated signaling	1/195	20/28832	0.05	7.39282	2.35996	0.126957	0.234098	0.169053	Akap6	1
GO:2000641	regulation of early endosome to late endosome transport	1/195	20/28832	0.05	7.39282	2.35996	0.126957	0.234098	0.169053	Ezr	1
GO:0043123	positive regulation of canonical NF-kappaB signal transduction	3/195	183/28832	0.0163934	2.42388	1.59451	0.127664	0.235128	0.169797	Cd40/Ednra/Htr2b	3
GO:1901991	negative regulation of mitotic cell cycle phase transition	3/195	183/28832	0.0163934	2.42388	1.59451	0.127664	0.235128	0.169797	Rgcc/Dgkz/Ptprv	3
GO:0007492	endoderm development	2/195	92/28832	0.0217391	3.21427	1.75535	0.128636	0.236505	0.170791	Notch1/Hmga2	2
GO:0010827	regulation of D-glucose transmembrane transport	2/195	92/28832	0.0217391	3.21427	1.75535	0.128636	0.236505	0.170791	Ednra/Pid1	2
GO:0051781	positive regulation of cell division	2/195	92/28832	0.0217391	3.21427	1.75535	0.128636	0.236505	0.170791	Htr2b/Ereg	2
GO:0016331	morphogenesis of embryonic epithelium	3/195	185/28832	0.0162162	2.39767	1.57375	0.130686	0.239704	0.173101	Bmp7/Aldh1a2/Ptk7	3
GO:0070663	regulation of leukocyte proliferation	4/195	287/28832	0.0139373	2.06072	1.49025	0.130837	0.239704	0.173101	Cd40/Fcgr2b/Il15/Pde5a	4
GO:0006721	terpenoid metabolic process	2/195	93/28832	0.0215054	3.17971	1.73735	0.130906	0.239704	0.173101	Aldh1a2/Cyp26b1	2
GO:0042246	tissue regeneration	2/195	93/28832	0.0215054	3.17971	1.73735	0.130906	0.239704	0.173101	Postn/Notch1	2
GO:0045665	negative regulation of neuron differentiation	2/195	93/28832	0.0215054	3.17971	1.73735	0.130906	0.239704	0.173101	Bmp7/Notch1	2
GO:0045670	regulation of osteoclast differentiation	2/195	93/28832	0.0215054	3.17971	1.73735	0.130906	0.239704	0.173101	Mafb/Ubash3b	2
GO:0045995	regulation of embryonic development	2/195	93/28832	0.0215054	3.17971	1.73735	0.130906	0.239704	0.173101	Lama2/Notch1	2
GO:0019693	ribose phosphate metabolic process	5/195	396/28832	0.0126263	1.86687	1.43335	0.131856	0.240264	0.173506	Cbfa2t3/Adcy2/Pde7b/Pde5a/Pid1	5
GO:0001508	action potential	3/195	186/28832	0.016129	2.38478	1.56347	0.132207	0.240264	0.173506	Cacna1c/Chrna1/Gria1	3
GO:0006887	exocytosis	5/195	397/28832	0.0125945	1.86217	1.4274	0.132854	0.240264	0.173506	Adra2a/Nkd2/Cacna1c/Notch1/Septin4	5
GO:0010226	response to lithium ion	1/195	21/28832	0.047619	7.04078	2.28511	0.132866	0.240264	0.173506	Gria1	1
GO:0010958	regulation of amino acid import across plasma membrane	1/195	21/28832	0.047619	7.04078	2.28511	0.132866	0.240264	0.173506	Rgs2	1
GO:0016114	terpenoid biosynthetic process	1/195	21/28832	0.047619	7.04078	2.28511	0.132866	0.240264	0.173506	Aldh1a2	1
GO:0019430	removal of superoxide radicals	1/195	21/28832	0.047619	7.04078	2.28511	0.132866	0.240264	0.173506	Mt3	1
GO:0019886	antigen processing and presentation of exogenous peptide antigen via MHC class II	1/195	21/28832	0.047619	7.04078	2.28511	0.132866	0.240264	0.173506	Fcgr2b	1
GO:0032274	gonadotropin secretion	1/195	21/28832	0.047619	7.04078	2.28511	0.132866	0.240264	0.173506	Tbx3	1
GO:0032495	response to muramyl dipeptide	1/195	21/28832	0.047619	7.04078	2.28511	0.132866	0.240264	0.173506	Notch1	1
GO:0032770	positive regulation of monooxygenase activity	1/195	21/28832	0.047619	7.04078	2.28511	0.132866	0.240264	0.173506	Htr2b	1
GO:0035234	ectopic germ cell programmed cell death	1/195	21/28832	0.047619	7.04078	2.28511	0.132866	0.240264	0.173506	Ybx3	1
GO:0042407	cristae formation	1/195	21/28832	0.047619	7.04078	2.28511	0.132866	0.240264	0.173506	Chchd10	1
GO:0042415	norepinephrine metabolic process	1/195	21/28832	0.047619	7.04078	2.28511	0.132866	0.240264	0.173506	Ednra	1
GO:0046325	negative regulation of D-glucose import	1/195	21/28832	0.047619	7.04078	2.28511	0.132866	0.240264	0.173506	Pid1	1
GO:0051875	pigment granule localization	1/195	21/28832	0.047619	7.04078	2.28511	0.132866	0.240264	0.173506	a	1
GO:0051956	negative regulation of amino acid transport	1/195	21/28832	0.047619	7.04078	2.28511	0.132866	0.240264	0.173506	Rgs2	1
GO:0071639	positive regulation of monocyte chemotactic protein-1 production	1/195	21/28832	0.047619	7.04078	2.28511	0.132866	0.240264	0.173506	Mcoln2	1
GO:1902992	negative regulation of amyloid precursor protein catabolic process	1/195	21/28832	0.047619	7.04078	2.28511	0.132866	0.240264	0.173506	Spon1	1
GO:1903789	regulation of amino acid transmembrane transport	1/195	21/28832	0.047619	7.04078	2.28511	0.132866	0.240264	0.173506	Rgs2	1
GO:1905564	positive regulation of vascular endothelial cell proliferation	1/195	21/28832	0.047619	7.04078	2.28511	0.132866	0.240264	0.173506	Col18a1	1
GO:0014015	positive regulation of gliogenesis	2/195	94/28832	0.0212766	3.14588	1.71959	0.133185	0.240264	0.173506	Serpine2/Notch1	2
GO:0031016	pancreas development	2/195	94/28832	0.0212766	3.14588	1.71959	0.133185	0.240264	0.173506	Aldh1a2/Ptprv	2
GO:0033627	cell adhesion mediated by integrin	2/195	94/28832	0.0212766	3.14588	1.71959	0.133185	0.240264	0.173506	Itga1/Itga10	2
GO:0060395	SMAD protein signal transduction	2/195	94/28832	0.0212766	3.14588	1.71959	0.133185	0.240264	0.173506	Bmp7/Runx2	2
GO:1900076	regulation of cellular response to insulin stimulus	2/195	94/28832	0.0212766	3.14588	1.71959	0.133185	0.240264	0.173506	Ptpre/Pid1	2
GO:0032869	cellular response to insulin stimulus	4/195	290/28832	0.0137931	2.0394	1.46799	0.134409	0.242335	0.175001	Pdgfrb/Ptpre/Ptprv/Pid1	4
GO:0008584	male gonad development	3/195	188/28832	0.0159574	2.35941	1.54311	0.135267	0.243603	0.175917	Ybx3/Sema3a/Hmga2	3
GO:0043393	regulation of protein binding	3/195	188/28832	0.0159574	2.35941	1.54311	0.135267	0.243603	0.175917	Nes/Spon1/Ubash3b	3
GO:0048644	muscle organ morphogenesis	2/195	95/28832	0.0210526	3.11277	1.70206	0.135473	0.243837	0.176086	Ednra/Notch1	2
GO:1903532	positive regulation of secretion by cell	5/195	400/28832	0.0125	1.84821	1.40965	0.135867	0.244407	0.176497	Spp1/Camk2n1/Cacna1c/Rgcc/Mmp13	5
GO:0046546	development of primary male sexual characteristics	3/195	189/28832	0.015873	2.34693	1.53302	0.136806	0.245829	0.177525	Ybx3/Sema3a/Hmga2	3
GO:0048193	Golgi vesicle transport	4/195	292/28832	0.0136986	2.02543	1.4533	0.136813	0.245829	0.177525	Amn/Nkd2/Gas1/Nbea	4
GO:1903035	negative regulation of response to wounding	2/195	96/28832	0.0208333	3.08034	1.68477	0.13777	0.246484	0.177998	Serpine2/Ubash3b	2
GO:2001257	regulation of cation channel activity	2/195	96/28832	0.0208333	3.08034	1.68477	0.13777	0.246484	0.177998	Ednra/Akap6	2
GO:0048167	regulation of synaptic plasticity	5/195	402/28832	0.0124378	1.83901	1.3979	0.137893	0.246484	0.177998	Serpine2/Rasgrf1/Fcgr2b/Mme/Gria1	5
GO:0006865	amino acid transport	3/195	190/28832	0.0157895	2.33457	1.52301	0.138351	0.246484	0.177998	Slc6a8/Rgs2/Ttyh1	3
GO:0001502	cartilage condensation	1/195	22/28832	0.0454545	6.72075	2.21501	0.138735	0.246484	0.177998	Bmpr1b	1
GO:0006525	arginine metabolic process	1/195	22/28832	0.0454545	6.72075	2.21501	0.138735	0.246484	0.177998	Ass1	1
GO:0006700	C21-steroid hormone biosynthetic process	1/195	22/28832	0.0454545	6.72075	2.21501	0.138735	0.246484	0.177998	Dkk3	1
GO:0010224	response to UV-B	1/195	22/28832	0.0454545	6.72075	2.21501	0.138735	0.246484	0.177998	Mme	1
GO:0030539	male genitalia development	1/195	22/28832	0.0454545	6.72075	2.21501	0.138735	0.246484	0.177998	Tbx3	1
GO:0032693	negative regulation of interleukin-10 production	1/195	22/28832	0.0454545	6.72075	2.21501	0.138735	0.246484	0.177998	Fcgr2b	1
GO:0035461	vitamin transmembrane transport	1/195	22/28832	0.0454545	6.72075	2.21501	0.138735	0.246484	0.177998	Stra6	1
GO:0048490	anterograde synaptic vesicle transport	1/195	22/28832	0.0454545	6.72075	2.21501	0.138735	0.246484	0.177998	Kif1a	1
GO:0051608	histamine transport	1/195	22/28832	0.0454545	6.72075	2.21501	0.138735	0.246484	0.177998	Ednra	1
GO:0090050	positive regulation of cell migration involved in sprouting angiogenesis	1/195	22/28832	0.0454545	6.72075	2.21501	0.138735	0.246484	0.177998	Nrp1	1
GO:0099514	synaptic vesicle cytoskeletal transport	1/195	22/28832	0.0454545	6.72075	2.21501	0.138735	0.246484	0.177998	Kif1a	1
GO:0099517	synaptic vesicle transport along microtubule	1/195	22/28832	0.0454545	6.72075	2.21501	0.138735	0.246484	0.177998	Kif1a	1
GO:1900006	positive regulation of dendrite development	1/195	22/28832	0.0454545	6.72075	2.21501	0.138735	0.246484	0.177998	Bmp7	1
GO:1901028	regulation of mitochondrial outer membrane permeabilization involved in apoptotic signaling pathway	1/195	22/28832	0.0454545	6.72075	2.21501	0.138735	0.246484	0.177998	Chchd10	1
GO:1902254	negative regulation of intrinsic apoptotic signaling pathway by p53 class mediator	1/195	22/28832	0.0454545	6.72075	2.21501	0.138735	0.246484	0.177998	Bdkrb2	1
GO:2000209	regulation of anoikis	1/195	22/28832	0.0454545	6.72075	2.21501	0.138735	0.246484	0.177998	Notch1	1
GO:0010970	transport along microtubule	3/195	191/28832	0.0157068	2.32235	1.51305	0.139902	0.248418	0.179394	Tmem108/Kif5c/Kif1a	3
GO:0045104	intermediate filament cytoskeleton organization	2/195	97/28832	0.0206186	3.04859	1.6677	0.140076	0.248448	0.179416	Nes/Klhl24	2
GO:0050672	negative regulation of lymphocyte proliferation	2/195	97/28832	0.0206186	3.04859	1.6677	0.140076	0.248448	0.179416	Fcgr2b/Pde5a	2
GO:0002573	myeloid leukocyte differentiation	4/195	295/28832	0.0135593	2.00483	1.43148	0.140452	0.248976	0.179797	Cbfa2t3/Mafb/Ubash3b/Il15	4
GO:0009743	response to carbohydrate	4/195	296/28832	0.0135135	1.99806	1.42426	0.141673	0.251001	0.181259	Adra2a/Camk2n1/Ptprn/Gria1	4
GO:0007044	cell-substrate junction assembly	2/195	98/28832	0.0204082	3.01748	1.65085	0.14239	0.251736	0.18179	Nrp1/Fmn1	2
GO:0045103	intermediate filament-based process	2/195	98/28832	0.0204082	3.01748	1.65085	0.14239	0.251736	0.18179	Nes/Klhl24	2
GO:0002440	production of molecular mediator of immune response	4/195	297/28832	0.013468	1.99133	1.41707	0.142899	0.251736	0.18179	Cd40/Fcgr2b/Twist2/Sema7a	4
GO:0050727	regulation of inflammatory response	5/195	407/28832	0.012285	1.81642	1.36881	0.143016	0.251736	0.18179	Ctsc/Fcgr2b/Sema7a/Camk2n1/Pde5a	5
GO:0002043	blood vessel endothelial cell proliferation involved in sprouting angiogenesis	1/195	23/28832	0.0434783	6.42854	2.14915	0.144564	0.251736	0.18179	Sema5a	1
GO:0002524	hypersensitivity	1/195	23/28832	0.0434783	6.42854	2.14915	0.144564	0.251736	0.18179	Fcgr2b	1
GO:0006662	glycerol ether metabolic process	1/195	23/28832	0.0434783	6.42854	2.14915	0.144564	0.251736	0.18179	Pla2g7	1
GO:0007620	copulation	1/195	23/28832	0.0434783	6.42854	2.14915	0.144564	0.251736	0.18179	Serpine2	1
GO:0009190	cyclic nucleotide biosynthetic process	1/195	23/28832	0.0434783	6.42854	2.14915	0.144564	0.251736	0.18179	Adcy2	1
GO:0010566	regulation of ketone biosynthetic process	1/195	23/28832	0.0434783	6.42854	2.14915	0.144564	0.251736	0.18179	Dkk3	1
GO:0030812	negative regulation of nucleotide catabolic process	1/195	23/28832	0.0434783	6.42854	2.14915	0.144564	0.251736	0.18179	Cbfa2t3	1
GO:0030903	notochord development	1/195	23/28832	0.0434783	6.42854	2.14915	0.144564	0.251736	0.18179	Wnt11	1
GO:0033122	negative regulation of purine nucleotide catabolic process	1/195	23/28832	0.0434783	6.42854	2.14915	0.144564	0.251736	0.18179	Cbfa2t3	1
GO:0034249	negative regulation of amide metabolic process	1/195	23/28832	0.0434783	6.42854	2.14915	0.144564	0.251736	0.18179	Spon1	1
GO:0035633	maintenance of blood-brain barrier	1/195	23/28832	0.0434783	6.42854	2.14915	0.144564	0.251736	0.18179	Bdkrb2	1
GO:0038128	ERBB2 signaling pathway	1/195	23/28832	0.0434783	6.42854	2.14915	0.144564	0.251736	0.18179	Ereg	1
GO:0044851	hair cycle phase	1/195	23/28832	0.0434783	6.42854	2.14915	0.144564	0.251736	0.18179	Notch1	1
GO:0045820	negative regulation of glycolytic process	1/195	23/28832	0.0434783	6.42854	2.14915	0.144564	0.251736	0.18179	Cbfa2t3	1
GO:0046485	ether lipid metabolic process	1/195	23/28832	0.0434783	6.42854	2.14915	0.144564	0.251736	0.18179	Pla2g7	1
GO:0046835	carbohydrate phosphorylation	1/195	23/28832	0.0434783	6.42854	2.14915	0.144564	0.251736	0.18179	Pfkfb4	1
GO:0055062	phosphate ion homeostasis	1/195	23/28832	0.0434783	6.42854	2.14915	0.144564	0.251736	0.18179	Spp1	1
GO:0060253	negative regulation of glial cell proliferation	1/195	23/28832	0.0434783	6.42854	2.14915	0.144564	0.251736	0.18179	Notch1	1
GO:0060576	intestinal epithelial cell development	1/195	23/28832	0.0434783	6.42854	2.14915	0.144564	0.251736	0.18179	Prdm1	1
GO:0061179	negative regulation of insulin secretion involved in cellular response to glucose stimulus	1/195	23/28832	0.0434783	6.42854	2.14915	0.144564	0.251736	0.18179	Adra2a	1
GO:0071450	cellular response to oxygen radical	1/195	23/28832	0.0434783	6.42854	2.14915	0.144564	0.251736	0.18179	Mt3	1
GO:0071451	cellular response to superoxide	1/195	23/28832	0.0434783	6.42854	2.14915	0.144564	0.251736	0.18179	Mt3	1
GO:2000273	positive regulation of signaling receptor activity	1/195	23/28832	0.0434783	6.42854	2.14915	0.144564	0.251736	0.18179	Adra2a	1
GO:0008286	insulin receptor signaling pathway	3/195	194/28832	0.0154639	2.28644	1.48355	0.14459	0.251736	0.18179	Pdgfrb/Ptpre/Pid1	3
GO:0071333	cellular response to glucose stimulus	3/195	194/28832	0.0154639	2.28644	1.48355	0.14459	0.251736	0.18179	Adra2a/Camk2n1/Ptprn	3
GO:0006766	vitamin metabolic process	2/195	99/28832	0.020202	2.987	1.63421	0.144712	0.251736	0.18179	Amn/Cyp26b1	2
GO:0032945	negative regulation of mononuclear cell proliferation	2/195	99/28832	0.020202	2.987	1.63421	0.144712	0.251736	0.18179	Fcgr2b/Pde5a	2
GO:0036465	synaptic vesicle recycling	2/195	99/28832	0.020202	2.987	1.63421	0.144712	0.251736	0.18179	Amph/Sgip1	2
GO:0045069	regulation of viral genome replication	2/195	99/28832	0.020202	2.987	1.63421	0.144712	0.251736	0.18179	Notch1/Hmga2	2
GO:0008544	epidermis development	5/195	410/28832	0.0121951	1.80313	1.35155	0.146129	0.253983	0.183413	Mafb/Trps1/Notch1/Kazn/Cyp26b1	5
GO:0050714	positive regulation of protein secretion	3/195	195/28832	0.0153846	2.27471	1.47384	0.146165	0.253983	0.183413	Camk2n1/Cacna1c/Mmp13	3
GO:0009953	dorsal/ventral pattern formation	2/195	100/28832	0.02	2.95713	1.61778	0.147042	0.254948	0.18411	Gas1/Bmpr1b	2
GO:0048814	regulation of dendrite morphogenesis	2/195	100/28832	0.02	2.95713	1.61778	0.147042	0.254948	0.18411	Id1/Robo1	2
GO:0061178	regulation of insulin secretion involved in cellular response to glucose stimulus	2/195	100/28832	0.02	2.95713	1.61778	0.147042	0.254948	0.18411	Adra2a/Camk2n1	2
GO:1901879	regulation of protein depolymerization	2/195	100/28832	0.02	2.95713	1.61778	0.147042	0.254948	0.18411	Sema5a/Nes	2
GO:0007596	blood coagulation	3/195	197/28832	0.0152284	2.25162	1.45459	0.14933	0.256064	0.184916	Serpine2/Adra2a/Ubash3b	3
GO:0045861	negative regulation of proteolysis	3/195	197/28832	0.0152284	2.25162	1.45459	0.14933	0.256064	0.184916	Serpine2/Spock1/Gas1	3
GO:0071331	cellular response to hexose stimulus	3/195	197/28832	0.0152284	2.25162	1.45459	0.14933	0.256064	0.184916	Adra2a/Camk2n1/Ptprn	3
GO:0034446	substrate adhesion-dependent cell spreading	2/195	101/28832	0.019802	2.92785	1.60156	0.14938	0.256064	0.184916	Nrp1/Postn	2
GO:1900542	regulation of purine nucleotide metabolic process	2/195	101/28832	0.019802	2.92785	1.60156	0.14938	0.256064	0.184916	Cbfa2t3/Pid1	2
GO:2000060	positive regulation of ubiquitin-dependent protein catabolic process	2/195	101/28832	0.019802	2.92785	1.60156	0.14938	0.256064	0.184916	Cbfa2t3/Nkd2	2
GO:0001767	establishment of lymphocyte polarity	1/195	24/28832	0.0416667	6.16068	2.08708	0.150355	0.256064	0.184916	Cyp26b1	1
GO:0001768	establishment of T cell polarity	1/195	24/28832	0.0416667	6.16068	2.08708	0.150355	0.256064	0.184916	Cyp26b1	1
GO:0003283	atrial septum development	1/195	24/28832	0.0416667	6.16068	2.08708	0.150355	0.256064	0.184916	Wnt11	1
GO:0006654	phosphatidic acid biosynthetic process	1/195	24/28832	0.0416667	6.16068	2.08708	0.150355	0.256064	0.184916	Dgkz	1
GO:0006706	steroid catabolic process	1/195	24/28832	0.0416667	6.16068	2.08708	0.150355	0.256064	0.184916	Spp1	1
GO:0010560	positive regulation of glycoprotein biosynthetic process	1/195	24/28832	0.0416667	6.16068	2.08708	0.150355	0.256064	0.184916	Il15	1
GO:0010880	regulation of release of sequestered calcium ion into cytosol by sarcoplasmic reticulum	1/195	24/28832	0.0416667	6.16068	2.08708	0.150355	0.256064	0.184916	Cacna1c	1
GO:0021889	olfactory bulb interneuron differentiation	1/195	24/28832	0.0416667	6.16068	2.08708	0.150355	0.256064	0.184916	Robo1	1
GO:0030728	ovulation	1/195	24/28832	0.0416667	6.16068	2.08708	0.150355	0.256064	0.184916	Ereg	1
GO:0033033	negative regulation of myeloid cell apoptotic process	1/195	24/28832	0.0416667	6.16068	2.08708	0.150355	0.256064	0.184916	Fcgr2b	1
GO:0034114	regulation of heterotypic cell-cell adhesion	1/195	24/28832	0.0416667	6.16068	2.08708	0.150355	0.256064	0.184916	Bmp7	1
GO:0035089	establishment of apical/basal cell polarity	1/195	24/28832	0.0416667	6.16068	2.08708	0.150355	0.256064	0.184916	Ptk7	1
GO:0045606	positive regulation of epidermal cell differentiation	1/195	24/28832	0.0416667	6.16068	2.08708	0.150355	0.256064	0.184916	Notch1	1
GO:0045838	positive regulation of membrane potential	1/195	24/28832	0.0416667	6.16068	2.08708	0.150355	0.256064	0.184916	Gria1	1
GO:0046629	gamma-delta T cell activation	1/195	24/28832	0.0416667	6.16068	2.08708	0.150355	0.256064	0.184916	Jaml	1
GO:0048339	paraxial mesoderm development	1/195	24/28832	0.0416667	6.16068	2.08708	0.150355	0.256064	0.184916	Wnt11	1
GO:0060544	regulation of necroptotic process	1/195	24/28832	0.0416667	6.16068	2.08708	0.150355	0.256064	0.184916	Ybx3	1
GO:0061318	renal filtration cell differentiation	1/195	24/28832	0.0416667	6.16068	2.08708	0.150355	0.256064	0.184916	Ednra	1
GO:0072112	podocyte differentiation	1/195	24/28832	0.0416667	6.16068	2.08708	0.150355	0.256064	0.184916	Ednra	1
GO:0097066	response to thyroid hormone	1/195	24/28832	0.0416667	6.16068	2.08708	0.150355	0.256064	0.184916	Thrb	1
GO:0097398	cellular response to interleukin-17	1/195	24/28832	0.0416667	6.16068	2.08708	0.150355	0.256064	0.184916	Notch1	1
GO:0098974	postsynaptic actin cytoskeleton organization	1/195	24/28832	0.0416667	6.16068	2.08708	0.150355	0.256064	0.184916	Ezr	1
GO:0106070	regulation of adenylate cyclase-activating G protein-coupled receptor signaling pathway	1/195	24/28832	0.0416667	6.16068	2.08708	0.150355	0.256064	0.184916	Aplp1	1
GO:1902644	tertiary alcohol metabolic process	1/195	24/28832	0.0416667	6.16068	2.08708	0.150355	0.256064	0.184916	Dkk3	1
GO:1903236	regulation of leukocyte tethering or rolling	1/195	24/28832	0.0416667	6.16068	2.08708	0.150355	0.256064	0.184916	Fut4	1
GO:2000291	regulation of myoblast proliferation	1/195	24/28832	0.0416667	6.16068	2.08708	0.150355	0.256064	0.184916	Megf10	1
GO:2001169	regulation of ATP biosynthetic process	1/195	24/28832	0.0416667	6.16068	2.08708	0.150355	0.256064	0.184916	Pid1	1
GO:0045580	regulation of T cell differentiation	3/195	198/28832	0.0151515	2.24025	1.44505	0.150921	0.256891	0.185513	Il15/Prdm1/Cyp26b1	3
GO:0006140	regulation of nucleotide metabolic process	2/195	102/28832	0.0196078	2.89915	1.58553	0.151725	0.258121	0.186401	Cbfa2t3/Pid1	2
GO:0001890	placenta development	3/195	199/28832	0.0150754	2.22899	1.43557	0.152518	0.25919	0.187173	Bmp7/Mme/Prdm1	3
GO:0071326	cellular response to monosaccharide stimulus	3/195	199/28832	0.0150754	2.22899	1.43557	0.152518	0.25919	0.187173	Adra2a/Camk2n1/Ptprn	3
GO:0042100	B cell proliferation	2/195	103/28832	0.0194175	2.871	1.56969	0.154078	0.261084	0.188541	Cd40/Fcgr2b	2
GO:0007204	positive regulation of cytosolic calcium ion concentration	3/195	200/28832	0.015	2.21785	1.42615	0.15412	0.261084	0.188541	Ednra/Cacna1c/Bdkrb2	3
GO:0050817	coagulation	3/195	200/28832	0.015	2.21785	1.42615	0.15412	0.261084	0.188541	Serpine2/Adra2a/Ubash3b	3
GO:0001659	temperature homeostasis	3/195	201/28832	0.0149254	2.20681	1.41678	0.155727	0.261084	0.188541	Id1/Il15/Notch1	3
GO:0007599	hemostasis	3/195	201/28832	0.0149254	2.20681	1.41678	0.155727	0.261084	0.188541	Serpine2/Adra2a/Ubash3b	3
GO:1901292	nucleoside phosphate catabolic process	3/195	201/28832	0.0149254	2.20681	1.41678	0.155727	0.261084	0.188541	Cbfa2t3/Pde7b/Pde5a	3
GO:0002495	antigen processing and presentation of peptide antigen via MHC class II	1/195	25/28832	0.04	5.91426	2.02844	0.156106	0.261084	0.188541	Fcgr2b	1
GO:0002544	chronic inflammatory response	1/195	25/28832	0.04	5.91426	2.02844	0.156106	0.261084	0.188541	Pde5a	1
GO:0002864	regulation of acute inflammatory response to antigenic stimulus	1/195	25/28832	0.04	5.91426	2.02844	0.156106	0.261084	0.188541	Fcgr2b	1
GO:0003417	growth plate cartilage development	1/195	25/28832	0.04	5.91426	2.02844	0.156106	0.261084	0.188541	Mmp13	1
GO:0010517	regulation of phospholipase activity	1/195	25/28832	0.04	5.91426	2.02844	0.156106	0.261084	0.188541	Rgs2	1
GO:0010842	retina layer formation	1/195	25/28832	0.04	5.91426	2.02844	0.156106	0.261084	0.188541	Sdk2	1
GO:0021904	dorsal/ventral neural tube patterning	1/195	25/28832	0.04	5.91426	2.02844	0.156106	0.261084	0.188541	Gas1	1
GO:0031645	negative regulation of nervous system process	1/195	25/28832	0.04	5.91426	2.02844	0.156106	0.261084	0.188541	Ctsc	1
GO:0032095	regulation of response to food	1/195	25/28832	0.04	5.91426	2.02844	0.156106	0.261084	0.188541	Mt3	1
GO:0033762	response to glucagon	1/195	25/28832	0.04	5.91426	2.02844	0.156106	0.261084	0.188541	Ass1	1
GO:0042438	melanin biosynthetic process	1/195	25/28832	0.04	5.91426	2.02844	0.156106	0.261084	0.188541	a	1
GO:0046782	regulation of viral transcription	1/195	25/28832	0.04	5.91426	2.02844	0.156106	0.261084	0.188541	Notch1	1
GO:0050765	negative regulation of phagocytosis	1/195	25/28832	0.04	5.91426	2.02844	0.156106	0.261084	0.188541	Fcgr2b	1
GO:0050908	detection of light stimulus involved in visual perception	1/195	25/28832	0.04	5.91426	2.02844	0.156106	0.261084	0.188541	Sema5a	1
GO:0050962	detection of light stimulus involved in sensory perception	1/195	25/28832	0.04	5.91426	2.02844	0.156106	0.261084	0.188541	Sema5a	1
GO:0055064	chloride ion homeostasis	1/195	25/28832	0.04	5.91426	2.02844	0.156106	0.261084	0.188541	Spp1	1
GO:0071459	protein localization to chromosome, centromeric region	1/195	25/28832	0.04	5.91426	2.02844	0.156106	0.261084	0.188541	Jarid2	1
GO:0072311	glomerular epithelial cell differentiation	1/195	25/28832	0.04	5.91426	2.02844	0.156106	0.261084	0.188541	Ednra	1
GO:0086019	cell-cell signaling involved in cardiac conduction	1/195	25/28832	0.04	5.91426	2.02844	0.156106	0.261084	0.188541	Cacna1c	1
GO:0099159	regulation of modification of postsynaptic structure	1/195	25/28832	0.04	5.91426	2.02844	0.156106	0.261084	0.188541	Cttnbp2	1
GO:0140354	lipid import into cell	1/195	25/28832	0.04	5.91426	2.02844	0.156106	0.261084	0.188541	Stra6	1
GO:1901739	regulation of myoblast fusion	1/195	25/28832	0.04	5.91426	2.02844	0.156106	0.261084	0.188541	Cd53	1
GO:1902455	negative regulation of stem cell population maintenance	1/195	25/28832	0.04	5.91426	2.02844	0.156106	0.261084	0.188541	Bmp7	1
GO:1904037	positive regulation of epithelial cell apoptotic process	1/195	25/28832	0.04	5.91426	2.02844	0.156106	0.261084	0.188541	Wnt11	1
GO:0009798	axis specification	2/195	104/28832	0.0192308	2.84339	1.55405	0.156438	0.261087	0.188543	Tbx3/Notch1	2
GO:0043525	positive regulation of neuron apoptotic process	2/195	104/28832	0.0192308	2.84339	1.55405	0.156438	0.261087	0.188543	Itga1/St8sia2	2
GO:0070252	actin-mediated cell contraction	2/195	104/28832	0.0192308	2.84339	1.55405	0.156438	0.261087	0.188543	Cacna1c/Akap6	2
GO:2001237	negative regulation of extrinsic apoptotic signaling pathway	2/195	104/28832	0.0192308	2.84339	1.55405	0.156438	0.261087	0.188543	Nrp1/Gas1	2
GO:0046887	positive regulation of hormone secretion	3/195	202/28832	0.0148515	2.19589	1.40747	0.157339	0.262453	0.18953	Spp1/Camk2n1/Cacna1c	3
GO:0006892	post-Golgi vesicle-mediated transport	2/195	105/28832	0.0190476	2.81631	1.53859	0.158805	0.26434	0.190892	Amn/Nbea	2
GO:0042475	odontogenesis of dentin-containing tooth	2/195	105/28832	0.0190476	2.81631	1.53859	0.158805	0.26434	0.190892	Bmp7/Runx2	2
GO:0070664	negative regulation of leukocyte proliferation	2/195	105/28832	0.0190476	2.81631	1.53859	0.158805	0.26434	0.190892	Fcgr2b/Pde5a	2
GO:0150115	cell-substrate junction organization	2/195	105/28832	0.0190476	2.81631	1.53859	0.158805	0.26434	0.190892	Nrp1/Fmn1	2
GO:0051650	establishment of vesicle localization	3/195	204/28832	0.0147059	2.17436	1.38901	0.16058	0.266832	0.192692	a/Kif5c/Kif1a	3
GO:0000303	response to superoxide	1/195	26/28832	0.0384615	5.68679	1.97289	0.161818	0.266832	0.192692	Mt3	1
GO:0001759	organ induction	1/195	26/28832	0.0384615	5.68679	1.97289	0.161818	0.266832	0.192692	Robo1	1
GO:0001991	regulation of systemic arterial blood pressure by circulatory renin-angiotensin	1/195	26/28832	0.0384615	5.68679	1.97289	0.161818	0.266832	0.192692	Mme	1
GO:0010640	regulation of platelet-derived growth factor receptor signaling pathway	1/195	26/28832	0.0384615	5.68679	1.97289	0.161818	0.266832	0.192692	Nrp1	1
GO:0010829	negative regulation of D-glucose transmembrane transport	1/195	26/28832	0.0384615	5.68679	1.97289	0.161818	0.266832	0.192692	Pid1	1
GO:0010894	negative regulation of steroid biosynthetic process	1/195	26/28832	0.0384615	5.68679	1.97289	0.161818	0.266832	0.192692	Dkk3	1
GO:0030859	polarized epithelial cell differentiation	1/195	26/28832	0.0384615	5.68679	1.97289	0.161818	0.266832	0.192692	Ptk7	1
GO:0039694	viral RNA genome replication	1/195	26/28832	0.0384615	5.68679	1.97289	0.161818	0.266832	0.192692	Hmga2	1
GO:0045822	negative regulation of heart contraction	1/195	26/28832	0.0384615	5.68679	1.97289	0.161818	0.266832	0.192692	Pde5a	1
GO:0051043	regulation of membrane protein ectodomain proteolysis	1/195	26/28832	0.0384615	5.68679	1.97289	0.161818	0.266832	0.192692	Adra2a	1
GO:0051457	maintenance of protein location in nucleus	1/195	26/28832	0.0384615	5.68679	1.97289	0.161818	0.266832	0.192692	Syne1	1
GO:0060221	retinal rod cell differentiation	1/195	26/28832	0.0384615	5.68679	1.97289	0.161818	0.266832	0.192692	Rorb	1
GO:0061162	establishment of monopolar cell polarity	1/195	26/28832	0.0384615	5.68679	1.97289	0.161818	0.266832	0.192692	Ptk7	1
GO:0071359	cellular response to dsRNA	1/195	26/28832	0.0384615	5.68679	1.97289	0.161818	0.266832	0.192692	Gria1	1
GO:1902307	positive regulation of sodium ion transmembrane transport	1/195	26/28832	0.0384615	5.68679	1.97289	0.161818	0.266832	0.192692	Cnksr3	1
GO:1902993	positive regulation of amyloid precursor protein catabolic process	1/195	26/28832	0.0384615	5.68679	1.97289	0.161818	0.266832	0.192692	Spon1	1
GO:1903020	positive regulation of glycoprotein metabolic process	1/195	26/28832	0.0384615	5.68679	1.97289	0.161818	0.266832	0.192692	Il15	1
GO:0051054	positive regulation of DNA metabolic process	4/195	313/28832	0.0127796	1.88954	1.30573	0.163065	0.268747	0.194074	Cd40/Pdgfrb/Rgcc/Ereg	4
GO:0046888	negative regulation of hormone secretion	2/195	107/28832	0.0186916	2.76367	1.50821	0.163558	0.269419	0.19456	Adra2a/Ptprv	2
GO:0002695	negative regulation of leukocyte activation	3/195	206/28832	0.0145631	2.15325	1.37075	0.163841	0.269745	0.194796	Fcgr2b/Pag1/Pde5a	3
GO:0090100	positive regulation of transmembrane receptor protein serine/threonine kinase signaling pathway	2/195	108/28832	0.0185185	2.73808	1.49329	0.165944	0.271105	0.195777	Bmp7/Notch1	2
GO:1904019	epithelial cell apoptotic process	2/195	108/28832	0.0185185	2.73808	1.49329	0.165944	0.271105	0.195777	Ednra/Wnt11	2
GO:0043087	regulation of GTPase activity	3/195	208/28832	0.0144231	2.13254	1.35271	0.167122	0.271105	0.195777	Cd40/Rasgrf1/Wnt11	3
GO:0000305	response to oxygen radical	1/195	27/28832	0.037037	5.47616	1.92016	0.167492	0.271105	0.195777	Mt3	1
GO:0002320	lymphoid progenitor cell differentiation	1/195	27/28832	0.037037	5.47616	1.92016	0.167492	0.271105	0.195777	Notch1	1
GO:0002504	antigen processing and presentation of peptide or polysaccharide antigen via MHC class II	1/195	27/28832	0.037037	5.47616	1.92016	0.167492	0.271105	0.195777	Fcgr2b	1
GO:0003084	positive regulation of systemic arterial blood pressure	1/195	27/28832	0.037037	5.47616	1.92016	0.167492	0.271105	0.195777	Camk2n1	1
GO:0006582	melanin metabolic process	1/195	27/28832	0.037037	5.47616	1.92016	0.167492	0.271105	0.195777	a	1
GO:0008211	glucocorticoid metabolic process	1/195	27/28832	0.037037	5.47616	1.92016	0.167492	0.271105	0.195777	Dkk3	1
GO:0009048	dosage compensation by inactivation of X chromosome	1/195	27/28832	0.037037	5.47616	1.92016	0.167492	0.271105	0.195777	Jarid2	1
GO:0010666	positive regulation of cardiac muscle cell apoptotic process	1/195	27/28832	0.037037	5.47616	1.92016	0.167492	0.271105	0.195777	Fbxo32	1
GO:0014856	skeletal muscle cell proliferation	1/195	27/28832	0.037037	5.47616	1.92016	0.167492	0.271105	0.195777	Megf10	1
GO:0021871	forebrain regionalization	1/195	27/28832	0.037037	5.47616	1.92016	0.167492	0.271105	0.195777	Nr2f1	1
GO:0032528	microvillus organization	1/195	27/28832	0.037037	5.47616	1.92016	0.167492	0.271105	0.195777	Ezr	1
GO:0043043	peptide biosynthetic process	1/195	27/28832	0.037037	5.47616	1.92016	0.167492	0.271105	0.195777	Pcsk5	1
GO:0043586	tongue development	1/195	27/28832	0.037037	5.47616	1.92016	0.167492	0.271105	0.195777	Cyp26b1	1
GO:0044550	secondary metabolite biosynthetic process	1/195	27/28832	0.037037	5.47616	1.92016	0.167492	0.271105	0.195777	a	1
GO:0045742	positive regulation of epidermal growth factor receptor signaling pathway	1/195	27/28832	0.037037	5.47616	1.92016	0.167492	0.271105	0.195777	Adra2a	1
GO:0046184	aldehyde biosynthetic process	1/195	27/28832	0.037037	5.47616	1.92016	0.167492	0.271105	0.195777	Dkk3	1
GO:0046580	negative regulation of Ras protein signal transduction	1/195	27/28832	0.037037	5.47616	1.92016	0.167492	0.271105	0.195777	Dgkz	1
GO:0046716	muscle cell cellular homeostasis	1/195	27/28832	0.037037	5.47616	1.92016	0.167492	0.271105	0.195777	Chrna1	1
GO:0050927	positive regulation of positive chemotaxis	1/195	27/28832	0.037037	5.47616	1.92016	0.167492	0.271105	0.195777	Cdh13	1
GO:0060143	positive regulation of syncytium formation by plasma membrane fusion	1/195	27/28832	0.037037	5.47616	1.92016	0.167492	0.271105	0.195777	Cd53	1
GO:0061339	establishment or maintenance of monopolar cell polarity	1/195	27/28832	0.037037	5.47616	1.92016	0.167492	0.271105	0.195777	Ptk7	1
GO:0062009	secondary palate development	1/195	27/28832	0.037037	5.47616	1.92016	0.167492	0.271105	0.195777	Wnt11	1
GO:0090026	positive regulation of monocyte chemotaxis	1/195	27/28832	0.037037	5.47616	1.92016	0.167492	0.271105	0.195777	Pla2g7	1
GO:0090335	regulation of brown fat cell differentiation	1/195	27/28832	0.037037	5.47616	1.92016	0.167492	0.271105	0.195777	Bmp7	1
GO:0097396	response to interleukin-17	1/195	27/28832	0.037037	5.47616	1.92016	0.167492	0.271105	0.195777	Notch1	1
GO:0098743	cell aggregation	1/195	27/28832	0.037037	5.47616	1.92016	0.167492	0.271105	0.195777	Bmpr1b	1
GO:0098885	modification of postsynaptic actin cytoskeleton	1/195	27/28832	0.037037	5.47616	1.92016	0.167492	0.271105	0.195777	Cttnbp2	1
GO:1902074	response to salt	1/195	27/28832	0.037037	5.47616	1.92016	0.167492	0.271105	0.195777	Runx2	1
GO:1904996	positive regulation of leukocyte adhesion to vascular endothelial cell	1/195	27/28832	0.037037	5.47616	1.92016	0.167492	0.271105	0.195777	Fut4	1
GO:2000773	negative regulation of cellular senescence	1/195	27/28832	0.037037	5.47616	1.92016	0.167492	0.271105	0.195777	Hmga2	1
GO:0034308	primary alcohol metabolic process	2/195	109/28832	0.0183486	2.71296	1.47853	0.168336	0.272331	0.196663	Aldh1a2/Dkk3	2
GO:0007369	gastrulation	3/195	209/28832	0.0143541	2.12234	1.34377	0.168769	0.272892	0.197068	Bmp7/Wnt11/Hmga2	3
GO:0000041	transition metal ion transport	2/195	110/28832	0.0181818	2.6883	1.46393	0.170734	0.275507	0.198957	Mcoln2/Mt3	2
GO:0046849	bone remodeling	2/195	110/28832	0.0181818	2.6883	1.46393	0.170734	0.275507	0.198957	Spp1/Ubash3b	2
GO:0051899	membrane depolarization	2/195	110/28832	0.0181818	2.6883	1.46393	0.170734	0.275507	0.198957	Cacna1c/Chrna1	2
GO:2001243	negative regulation of intrinsic apoptotic signaling pathway	2/195	110/28832	0.0181818	2.6883	1.46393	0.170734	0.275507	0.198957	Ybx3/Bdkrb2	2
GO:0030705	cytoskeleton-dependent intracellular transport	3/195	211/28832	0.014218	2.10222	1.32603	0.172079	0.275594	0.199019	Tmem108/Kif5c/Kif1a	3
GO:0071322	cellular response to carbohydrate stimulus	3/195	211/28832	0.014218	2.10222	1.32603	0.172079	0.275594	0.199019	Adra2a/Camk2n1/Ptprn	3
GO:0006883	intracellular sodium ion homeostasis	1/195	28/28832	0.0357143	5.28059	1.86999	0.173128	0.275594	0.199019	Spp1	1
GO:0010663	positive regulation of striated muscle cell apoptotic process	1/195	28/28832	0.0357143	5.28059	1.86999	0.173128	0.275594	0.199019	Fbxo32	1
GO:0014808	release of sequestered calcium ion into cytosol by sarcoplasmic reticulum	1/195	28/28832	0.0357143	5.28059	1.86999	0.173128	0.275594	0.199019	Cacna1c	1
GO:0018904	ether metabolic process	1/195	28/28832	0.0357143	5.28059	1.86999	0.173128	0.275594	0.199019	Pla2g7	1
GO:0031639	plasminogen activation	1/195	28/28832	0.0357143	5.28059	1.86999	0.173128	0.275594	0.199019	Serpine2	1
GO:0032703	negative regulation of interleukin-2 production	1/195	28/28832	0.0357143	5.28059	1.86999	0.173128	0.275594	0.199019	Ezr	1
GO:0032740	positive regulation of interleukin-17 production	1/195	28/28832	0.0357143	5.28059	1.86999	0.173128	0.275594	0.199019	Il15	1
GO:0033003	regulation of mast cell activation	1/195	28/28832	0.0357143	5.28059	1.86999	0.173128	0.275594	0.199019	Ptpre	1
GO:0033622	integrin activation	1/195	28/28832	0.0357143	5.28059	1.86999	0.173128	0.275594	0.199019	Pcsk5	1
GO:0034104	negative regulation of tissue remodeling	1/195	28/28832	0.0357143	5.28059	1.86999	0.173128	0.275594	0.199019	Ubash3b	1
GO:0035335	peptidyl-tyrosine dephosphorylation	1/195	28/28832	0.0357143	5.28059	1.86999	0.173128	0.275594	0.199019	Ubash3b	1
GO:0036120	cellular response to platelet-derived growth factor stimulus	1/195	28/28832	0.0357143	5.28059	1.86999	0.173128	0.275594	0.199019	Pdgfrb	1
GO:0045780	positive regulation of bone resorption	1/195	28/28832	0.0357143	5.28059	1.86999	0.173128	0.275594	0.199019	Spp1	1
GO:0045939	negative regulation of steroid metabolic process	1/195	28/28832	0.0357143	5.28059	1.86999	0.173128	0.275594	0.199019	Dkk3	1
GO:0046426	negative regulation of receptor signaling pathway via JAK-STAT	1/195	28/28832	0.0357143	5.28059	1.86999	0.173128	0.275594	0.199019	Hmga2	1
GO:0055081	monoatomic anion homeostasis	1/195	28/28832	0.0357143	5.28059	1.86999	0.173128	0.275594	0.199019	Spp1	1
GO:0060713	labyrinthine layer morphogenesis	1/195	28/28832	0.0357143	5.28059	1.86999	0.173128	0.275594	0.199019	Bmp7	1
GO:0072010	glomerular epithelium development	1/195	28/28832	0.0357143	5.28059	1.86999	0.173128	0.275594	0.199019	Ednra	1
GO:0097150	neuronal stem cell population maintenance	1/195	28/28832	0.0357143	5.28059	1.86999	0.173128	0.275594	0.199019	Notch1	1
GO:0098901	regulation of cardiac muscle cell action potential	1/195	28/28832	0.0357143	5.28059	1.86999	0.173128	0.275594	0.199019	Cacna1c	1
GO:0141156	cAMP/PKA signal transduction	1/195	28/28832	0.0357143	5.28059	1.86999	0.173128	0.275594	0.199019	Ednra	1
GO:1903523	negative regulation of blood circulation	1/195	28/28832	0.0357143	5.28059	1.86999	0.173128	0.275594	0.199019	Pde5a	1
GO:1904862	inhibitory synapse assembly	1/195	28/28832	0.0357143	5.28059	1.86999	0.173128	0.275594	0.199019	Hapln4	1
GO:0033135	regulation of peptidyl-serine phosphorylation	2/195	111/28832	0.018018	2.66408	1.4495	0.173138	0.275594	0.199019	Bdkrb2/Cnksr3	2
GO:2000243	positive regulation of reproductive process	2/195	111/28832	0.018018	2.66408	1.4495	0.173138	0.275594	0.199019	Pde5a/Sema3a	2
GO:0006959	humoral immune response	4/195	322/28832	0.0124224	1.83673	1.24594	0.174838	0.27816	0.200872	Fcgr2b/Hc/Notch1/Rgcc	4
GO:0001678	intracellular glucose homeostasis	3/195	213/28832	0.0140845	2.08248	1.30848	0.175406	0.278729	0.201283	Adra2a/Camk2n1/Ptprn	3
GO:0003333	amino acid transmembrane transport	2/195	112/28832	0.0178571	2.64029	1.43523	0.175548	0.278729	0.201283	Rgs2/Ttyh1	2
GO:1901800	positive regulation of proteasomal protein catabolic process	2/195	112/28832	0.0178571	2.64029	1.43523	0.175548	0.278729	0.201283	Cbfa2t3/Nkd2	2
GO:2000278	regulation of DNA biosynthetic process	2/195	112/28832	0.0178571	2.64029	1.43523	0.175548	0.278729	0.201283	Pdgfrb/Rgcc	2
GO:0019226	transmission of nerve impulse	2/195	113/28832	0.0176991	2.61693	1.42111	0.177963	0.280539	0.20259	Chrna1/Gria1	2
GO:0006925	inflammatory cell apoptotic process	1/195	29/28832	0.0344828	5.0985	1.82217	0.178726	0.280539	0.20259	Fcgr2b	1
GO:0007263	nitric oxide mediated signal transduction	1/195	29/28832	0.0344828	5.0985	1.82217	0.178726	0.280539	0.20259	Pde5a	1
[truncated: 1,169 more rows]

## Sheet: res035_vCAF pericytes-vs-all
Supplementary Data3_Header res035_vCAF pericytes-vs-all
GO Pathways of vCAF (res = 0.35) top 200 upregulated genes when comparing to all other clusters
ID	Description	GeneRatio	BgRatio	RichFactor	FoldEnrichment	zScore	pvalue	p.adjust	qvalue	geneID	Count
GO:0003018	vascular process in circulatory system	19/192	259/28832	0.0733591	11.0161	13.2576	1.33072e-14	3.82051e-11	2.82674e-11	Ednrb/Abcc9/Kcnj8/Ptp4a3/Gucy1a1/Irag1/Bcr/Fabp5/Pde3a/Vstm4/Itga1/Foxc2/Sh3gl2/Gper1/Kcnmb1/Pde5a/Akap12/Acta2/Prkg1	19
GO:0003012	muscle system process	23/192	461/28832	0.0498915	7.49205	11.5051	7.57037e-14	9.25321e-11	6.84632e-11	Ednrb/Abcc9/Trpc3/Flt1/Rgs4/Mylk/Kcnj8/Rcsd1/Tbx2/Gucy1a1/Myh11/Irag1/Mef2c/Kcne4/Pawr/Sstr2/Actc1/Gper1/Pde5a/Acta2/Lmod1/Prkg1/Cacna2d1	23
GO:0006936	muscle contraction	20/192	330/28832	0.0606061	9.10101	12.1186	9.66898e-14	9.25321e-11	6.84632e-11	Ednrb/Abcc9/Flt1/Mylk/Kcnj8/Rcsd1/Tbx2/Gucy1a1/Myh11/Irag1/Kcne4/Pawr/Sstr2/Actc1/Gper1/Pde5a/Acta2/Lmod1/Prkg1/Cacna2d1	20
GO:0006939	smooth muscle contraction	12/192	119/28832	0.10084	15.1429	12.658	2.74357e-11	1.9692e-08	1.45698e-08	Ednrb/Flt1/Mylk/Tbx2/Gucy1a1/Myh11/Irag1/Pawr/Sstr2/Gper1/Acta2/Prkg1	12
GO:0042311	vasodilation	10/192	70/28832	0.142857	21.4524	14.0274	3.80154e-11	2.18285e-08	1.61506e-08	Ednrb/Abcc9/Kcnj8/Gucy1a1/Irag1/Vstm4/Itga1/Gper1/Kcnmb1/Prkg1	10
GO:0035296	regulation of tube diameter	13/192	195/28832	0.0666667	10.0111	10.3377	7.35703e-10	2.8115e-07	2.08019e-07	Ednrb/Abcc9/Kcnj8/Gucy1a1/Irag1/Vstm4/Itga1/Foxc2/Gper1/Kcnmb1/Pde5a/Acta2/Prkg1	13
GO:0097746	blood vessel diameter maintenance	13/192	195/28832	0.0666667	10.0111	10.3377	7.35703e-10	2.8115e-07	2.08019e-07	Ednrb/Abcc9/Kcnj8/Gucy1a1/Irag1/Vstm4/Itga1/Foxc2/Gper1/Kcnmb1/Pde5a/Acta2/Prkg1	13
GO:0035150	regulation of tube size	13/192	196/28832	0.0663265	9.96003	10.3057	7.83422e-10	2.8115e-07	2.08019e-07	Ednrb/Abcc9/Kcnj8/Gucy1a1/Irag1/Vstm4/Itga1/Foxc2/Gper1/Kcnmb1/Pde5a/Acta2/Prkg1	13
GO:0031589	cell-substrate adhesion	16/192	376/28832	0.0425532	6.39007	8.61381	5.44878e-09	1.73816e-06	1.28604e-06	Atp1b2/Sorbs1/Itga6/Itga7/Adamts9/Bcr/Itga1/Vtn/Ajuba/Gcnt2/Egflam/Spry4/Ptprk/Cdk6/Pten/Bcam	16
GO:0060485	mesenchyme development	15/192	329/28832	0.0455927	6.8465	8.73259	6.62947e-09	1.90332e-06	1.40824e-06	Ednrb/Tbx2/Sema6d/Mef2c/Sema5b/Pawr/Gcnt2/Foxc2/Actc1/Acta2/Spry1/Eng/Pten/Cdh2/Nrp2	15
GO:0019934	cGMP-mediated signaling	7/192	40/28832	0.175	26.2792	13.0994	8.05659e-09	2.10277e-06	1.55581e-06	Ednrb/Gucy1a1/Gucy1a2/Gucy1b1/Irag1/Pde3a/Prkg1	7
GO:0043542	endothelial cell migration	13/192	241/28832	0.0539419	8.10028	9.06281	9.58112e-09	2.29228e-06	1.69603e-06	Ptp4a3/Pik3cd/Mef2c/Adamts9/Col18a1/Meox2/Vstm4/Gab1/Nr2f2/Ets1/Foxc2/Pten/Stard13	13
GO:0030336	negative regulation of cell migration	14/192	328/28832	0.0426829	6.40955	8.06751	4.88841e-08	1.07959e-05	7.9877e-06	Atp1b2/Ifitm1/Sema6d/Arhgdib/Mef2c/Adamts9/Bcr/Meox2/Nr2f2/Ptprk/Eng/Prkg1/Pten/Stard13	14
GO:0048738	cardiac muscle tissue development	13/192	289/28832	0.0449827	6.7549	8.05065	8.13615e-08	1.57837e-05	1.16781e-05	Rgs4/Kcnj8/Gjc1/Tbx2/Myh11/Mef2c/Adamts9/Foxc2/Actc1/Jph2/Eng/Prkg1/Pten	13
GO:0007160	cell-matrix adhesion	12/192	240/28832	0.05	7.50833	8.28986	8.28596e-08	1.57837e-05	1.16781e-05	Sorbs1/Itga6/Itga7/Adamts9/Bcr/Itga1/Vtn/Ajuba/Ptprk/Cdk6/Pten/Bcam	12
GO:2000146	negative regulation of cell motility	14/192	344/28832	0.0406977	6.11143	7.80881	8.7962e-08	1.57837e-05	1.16781e-05	Atp1b2/Ifitm1/Sema6d/Arhgdib/Mef2c/Adamts9/Bcr/Meox2/Nr2f2/Ptprk/Eng/Prkg1/Pten/Stard13	14
GO:0060047	heart contraction	12/192	247/28832	0.048583	7.29555	8.13592	1.1327e-07	1.91292e-05	1.41534e-05	Ednrb/Abcc9/Rgs4/Kcnj8/Gjc1/Tbx2/Epas1/Kcne4/Hopx/Actc1/Pde5a/Cacna2d1	12
GO:0008016	regulation of heart contraction	11/192	205/28832	0.0536585	8.05772	8.30324	1.43034e-07	2.2814e-05	1.68797e-05	Ednrb/Abcc9/Rgs4/Kcnj8/Gjc1/Tbx2/Epas1/Kcne4/Hopx/Pde5a/Cacna2d1	11
GO:0040013	negative regulation of locomotion	14/192	362/28832	0.038674	5.80755	7.53665	1.64065e-07	2.47911e-05	1.83426e-05	Atp1b2/Ifitm1/Sema6d/Arhgdib/Mef2c/Adamts9/Bcr/Meox2/Nr2f2/Ptprk/Eng/Prkg1/Pten/Stard13	14
GO:0003015	heart process	12/192	257/28832	0.0466926	7.01167	7.92616	1.73993e-07	2.49766e-05	1.84798e-05	Ednrb/Abcc9/Rgs4/Kcnj8/Gjc1/Tbx2/Epas1/Kcne4/Hopx/Actc1/Pde5a/Cacna2d1	12
GO:0048762	mesenchymal cell differentiation	12/192	264/28832	0.0454545	6.82576	7.78589	2.32315e-07	3.17608e-05	2.34993e-05	Ednrb/Sema6d/Mef2c/Sema5b/Pawr/Gcnt2/Foxc2/Spry1/Eng/Pten/Cdh2/Nrp2	12
GO:0007264	small GTPase-mediated signal transduction	15/192	440/28832	0.0340909	5.11932	7.12931	2.96584e-07	3.87043e-05	2.86367e-05	Rasgrp2/Arhgdib/Chn1/Bcr/Dock10/Sh2d3c/Sipa1l2/Rasa3/Spry4/Rapgef4/Spry1/Cdh2/Stard8/Plce1/Stard13	15
GO:1903034	regulation of response to wounding	10/192	177/28832	0.0564972	8.48399	8.17737	3.32713e-07	4.15313e-05	3.07284e-05	Mylk/Pdgfa/Slc12a2/Scarf1/Vtn/Foxc2/Ptprf/Prkg1/Sh2b3/Pten	10
GO:0050866	negative regulation of cell activation	11/192	226/28832	0.0486726	7.309	7.79615	3.802e-07	4.54814e-05	3.3651e-05	Adgrf5/Nrarp/Pdgfa/Tnfrsf21/Pawr/Gper1/Pde5a/Nr1h3/Prkg1/Sh2b3/Pten	11
GO:0010594	regulation of endothelial cell migration	10/192	183/28832	0.0546448	8.20583	8.00661	4.52534e-07	5.1969e-05	3.84511e-05	Pik3cd/Mef2c/Adamts9/Col18a1/Meox2/Gab1/Nr2f2/Ets1/Foxc2/Stard13	10
GO:0051056	regulation of small GTPase mediated signal transduction	11/192	245/28832	0.044898	6.74218	7.39042	8.44485e-07	9.32506e-05	6.89948e-05	Arhgdib/Chn1/Bcr/Dock10/Sipa1l2/Rasa3/Spry4/Spry1/Cdh2/Stard8/Stard13	11
GO:0044557	relaxation of smooth muscle	4/192	12/28832	0.333333	50.0556	13.9164	9.04867e-07	9.62176e-05	7.119e-05	Gucy1a1/Irag1/Pawr/Prkg1	4
GO:0042692	muscle cell differentiation	15/192	488/28832	0.0307377	4.61578	6.59592	1.08734e-06	0.000107738	7.97141e-05	Ednrb/Rgs4/Kcnj8/Tbx2/Myh11/Mef2c/Hopx/Actc1/Sort1/Gper1/Lmod1/Eng/Myl9/Prkg1/Cdh2	15
GO:0051336	regulation of hydrolase activity	14/192	424/28832	0.0330189	4.95833	6.72309	1.08827e-06	0.000107738	7.97141e-05	Rasgrp2/Itga6/Chn1/Mef2c/Bcr/Pde3a/Dock10/Vtn/Ajuba/Rgs16/Sort1/Nr1h3/Spry1/Prkg1	14
GO:0071900	regulation of protein serine/threonine kinase activity	11/192	257/28832	0.0428016	6.42737	7.15577	1.34809e-06	0.000129012	9.54543e-05	Flt1/Synpo2/Pdgfa/Gab1/Nr2f2/Ajuba/Spry4/Pde5a/Spry1/Pten/Ccnd1	11
GO:0050678	regulation of epithelial cell proliferation	14/192	434/28832	0.0322581	4.84409	6.60675	1.43065e-06	0.000132496	9.80322e-05	Ednrb/Dlk1/Flt1/Nrarp/Pik3cd/Mef2c/Col18a1/Nr2f2/Ptprk/Itpr1/Cdk6/Eng/Pten/Ccnd1	14
GO:0045765	regulation of angiogenesis	12/192	320/28832	0.0375	5.63125	6.82108	1.76928e-06	0.000154936	0.000114635	Flt1/Slc12a2/Pik3cd/Adamts9/Tspan12/Gab1/Ets1/Foxc2/Col4a2/Eng/Sh2b3/Stard13	12
GO:0048844	artery morphogenesis	7/192	86/28832	0.0813953	12.2229	8.53411	1.79364e-06	0.000154936	0.000114635	Adgrf5/Notch3/Mylk/Tbx2/Adamts9/Foxc2/Eng	7
GO:1905562	regulation of vascular endothelial cell proliferation	5/192	31/28832	0.16129	24.2204	10.5911	1.83484e-06	0.000154936	0.000114635	Dlk1/Flt1/Nrarp/Mef2c/Col18a1	5
GO:1901342	regulation of vasculature development	12/192	327/28832	0.0366972	5.5107	6.71663	2.21308e-06	0.000181535	0.000134315	Flt1/Slc12a2/Pik3cd/Adamts9/Tspan12/Gab1/Ets1/Foxc2/Col4a2/Eng/Sh2b3/Stard13	12
GO:0101023	vascular endothelial cell proliferation	5/192	33/28832	0.151515	22.7525	10.237	2.53541e-06	0.000202199	0.000149604	Dlk1/Flt1/Nrarp/Mef2c/Col18a1	5
GO:1904706	negative regulation of vascular associated smooth muscle cell proliferation	5/192	34/28832	0.147059	22.0833	10.0714	2.95653e-06	0.000223793	0.000165581	Rgs5/Mef2c/Gper1/Prkg1/Pten	5
GO:0061041	regulation of wound healing	8/192	132/28832	0.0606061	9.10101	7.63799	3.04217e-06	0.000223793	0.000165581	Mylk/Pdgfa/Slc12a2/Vtn/Foxc2/Prkg1/Sh2b3/Pten	8
GO:1903522	regulation of blood circulation	11/192	280/28832	0.0392857	5.8994	6.74525	3.0872e-06	0.000223793	0.000165581	Ednrb/Abcc9/Rgs4/Kcnj8/Gjc1/Tbx2/Epas1/Kcne4/Hopx/Pde5a/Cacna2d1	11
GO:0001935	endothelial cell proliferation	9/192	177/28832	0.0508475	7.63559	7.25037	3.11797e-06	0.000223793	0.000165581	Dlk1/Flt1/Nrarp/Pik3cd/Mef2c/Col18a1/Vstm4/Nr2f2/Eng	9
GO:1903671	negative regulation of sprouting angiogenesis	4/192	16/28832	0.25	37.5417	11.9709	3.25822e-06	0.000228155	0.000168809	Flt1/Adamts9/Sh2b3/Stard13	4
GO:0090075	relaxation of muscle	5/192	35/28832	0.142857	21.4524	9.91284	3.43071e-06	0.000234514	0.000173513	Gucy1a1/Irag1/Pawr/Pde5a/Prkg1	5
GO:0006816	calcium ion transport	14/192	470/28832	0.0297872	4.47305	6.21563	3.6033e-06	0.000240583	0.000178004	Ednrb/Gja4/Trpc6/Trpc3/Rgs4/Mylk/Kcnj8/Ramp1/Pawr/Gper1/Jph2/Itpr1/Cacna2d1/Plce1	14
GO:0002040	sprouting angiogenesis	8/192	142/28832	0.056338	8.46009	7.29654	5.23677e-06	0.000336787	0.000249184	Flt1/Nrarp/Adamts9/Meox2/Vstm4/Foxc2/Sh2b3/Stard13	8
GO:0043535	regulation of blood vessel endothelial cell migration	7/192	101/28832	0.0693069	10.4076	7.75457	5.2788e-06	0.000336787	0.000249184	Mef2c/Col18a1/Meox2/Gab1/Ets1/Foxc2/Stard13	7
GO:0014033	neural crest cell differentiation	7/192	102/28832	0.0686275	10.3056	7.70848	5.63613e-06	0.000351768	0.000260268	Ednrb/Sema6d/Mef2c/Sema5b/Foxc2/Cdh2/Nrp2	7
GO:0048863	stem cell differentiation	11/192	304/28832	0.0361842	5.43366	6.36294	6.75145e-06	0.000408589	0.000302309	Ednrb/Tbx2/Sema6d/Mef2c/Sema5b/Foxc2/Sox5/Cdk6/Sh2b3/Cdh2/Nrp2	11
GO:0046068	cGMP metabolic process	4/192	19/28832	0.210526	31.614	10.9294	6.83117e-06	0.000408589	0.000302309	Gucy1a1/Gucy1b1/Pde1a/Pde5a	4
GO:0034765	regulation of monoatomic ion transmembrane transport	12/192	366/28832	0.0327869	4.9235	6.18507	6.98347e-06	0.000409174	0.000302742	Abcc9/Trpc6/Trpc3/Rgs4/Atp1b2/Kcnj8/Kcne4/Gper1/Kcnmb1/Jph2/Cacna2d1/Stom	12
GO:0006940	regulation of smooth muscle contraction	6/192	70/28832	0.0857143	12.8714	8.1421	7.42097e-06	0.000426112	0.000315274	Flt1/Gucy1a1/Irag1/Pawr/Gper1/Prkg1	6
GO:0052652	cyclic purine nucleotide metabolic process	5/192	41/28832	0.121951	18.313	9.08302	7.66726e-06	0.000428598	0.000317113	Gucy1a1/Gucy1b1/Pde1a/Pde8b/Pde5a	5
GO:0001763	morphogenesis of a branching structure	10/192	252/28832	0.0396825	5.95899	6.47376	8.00825e-06	0.000428598	0.000317113	Flt1/Nrarp/Tbx2/Pdgfa/Slc12a2/Cpe/Foxc2/Col4a1/Spry1/Eng	10
GO:0048872	homeostasis of number of cells	13/192	436/28832	0.0298165	4.47745	5.99058	8.00862e-06	0.000428598	0.000317113	Adgrf5/Emcn/Pik3cd/Mef2c/Septin4/Bcr/Epas1/Dock10/Ets1/Pde4b/Cdk6/Sh2b3/Cdh2	13
GO:0061045	negative regulation of wound healing	6/192	71/28832	0.084507	12.6901	8.07497	8.06141e-06	0.000428598	0.000317113	Pdgfa/Slc12a2/Vtn/Prkg1/Sh2b3/Pten	6
GO:0009187	cyclic nucleotide metabolic process	5/192	42/28832	0.119048	17.877	8.96175	8.65655e-06	0.000451872	0.000334333	Gucy1a1/Gucy1b1/Pde1a/Pde8b/Pde5a	5
GO:0010959	regulation of metal ion transport	13/192	442/28832	0.0294118	4.41667	5.92686	9.26288e-06	0.000470944	0.000348444	Abcc9/Trpc6/Trpc3/Rgs4/Mylk/Atp1b2/Kcne4/Pawr/Gper1/Kcnmb1/Jph2/Itpr1/Cacna2d1	13
GO:0035051	cardiocyte differentiation	9/192	203/28832	0.044335	6.65764	6.62329	9.48221e-06	0.000470944	0.000348444	Rgs4/Kcnj8/Tbx2/Myh11/Mef2c/Actc1/Gper1/Spry1/Prkg1	9
GO:0001936	regulation of endothelial cell proliferation	8/192	154/28832	0.0519481	7.80087	6.92858	9.51401e-06	0.000470944	0.000348444	Dlk1/Flt1/Nrarp/Pik3cd/Mef2c/Col18a1/Nr2f2/Eng	8
GO:0019933	cAMP-mediated signaling	6/192	74/28832	0.0810811	12.1757	7.88142	1.02562e-05	0.000499078	0.000369261	Pde1a/Pde3a/Pde8b/Pde5a/Pde4b/Cap2	6
GO:0043087	regulation of GTPase activity	9/192	208/28832	0.0432692	6.4976	6.51528	1.15227e-05	0.000551362	0.000407945	Rasgrp2/Itga6/Chn1/Bcr/Dock10/Ajuba/Rgs16/Spry1/Prkg1	9
GO:0001569	branching involved in blood vessel morphogenesis	5/192	45/28832	0.111111	16.6852	8.62168	1.22333e-05	0.000575766	0.000426001	Flt1/Nrarp/Foxc2/Col4a1/Eng	5
GO:0007517	muscle organ development	12/192	395/28832	0.0303797	4.56203	5.83643	1.49532e-05	0.000682244	0.000504782	Des/Abcc9/Mylk/Mef2c/Meox2/Nr2f2/Foxc2/Actc1/Jph2/Mustn1/Eng/Gpcpd1	12
GO:0032835	glomerulus development	6/192	79/28832	0.0759494	11.4051	7.58247	1.49709e-05	0.000682244	0.000504782	Ednrb/Notch3/Mef2c/Foxc2/Acta2/Plce1	6
GO:0090257	regulation of muscle system process	10/192	273/28832	0.03663	5.50061	6.11752	1.60349e-05	0.000719314	0.00053221	Trpc3/Flt1/Rgs4/Gucy1a1/Irag1/Mef2c/Pawr/Gper1/Pde5a/Prkg1	10
GO:0001937	negative regulation of endothelial cell proliferation	5/192	48/28832	0.104167	15.6424	8.31285	1.68699e-05	0.000745132	0.000551312	Dlk1/Flt1/Mef2c/Nr2f2/Eng	5
GO:0030198	extracellular matrix organization	11/192	337/28832	0.0326409	4.90158	5.89882	1.76691e-05	0.000747275	0.000552898	Myh11/Adamts9/Col18a1/Vtn/Egflam/Ets1/Foxc2/Col4a2/Col4a1/Ltbp4/Eng	11
GO:0045229	external encapsulating structure organization	11/192	338/28832	0.0325444	4.88708	5.88571	1.81589e-05	0.000747275	0.000552898	Myh11/Adamts9/Col18a1/Vtn/Egflam/Ets1/Foxc2/Col4a2/Col4a1/Ltbp4/Eng	11
GO:0042060	wound healing	12/192	403/28832	0.0297767	4.47146	5.74617	1.82255e-05	0.000747275	0.000552898	Mcam/Mylk/Pdgfa/Slc12a2/Vtn/Ajuba/Foxc2/Rasa3/Eng/Prkg1/Sh2b3/Pten	12
GO:0060562	epithelial tube morphogenesis	12/192	403/28832	0.0297767	4.47146	5.74617	1.82255e-05	0.000747275	0.000552898	Flt1/Nrarp/Tbx2/Slc12a2/Pik3cd/Mef2c/Foxc2/Col4a1/Spry1/Eng/Prkacb/Stard13	12
GO:0043062	extracellular structure organization	11/192	339/28832	0.0324484	4.87266	5.87266	1.86604e-05	0.000747275	0.000552898	Myh11/Adamts9/Col18a1/Vtn/Egflam/Ets1/Foxc2/Col4a2/Col4a1/Ltbp4/Eng	11
GO:0043114	regulation of vascular permeability	5/192	49/28832	0.102041	15.3231	8.21603	1.8686e-05	0.000747275	0.000552898	Ptp4a3/Bcr/Pde3a/Sh3gl2/Akap12	5
GO:0001667	ameboidal-type cell migration	10/192	278/28832	0.0359712	5.40168	6.03811	1.87404e-05	0.000747275	0.000552898	Ednrb/Sema6d/Arhgdib/Sema5b/Akap12/Acta2/Pten/Cdh2/Tns1/Nrp2	10
GO:0071560	cellular response to transforming growth factor beta stimulus	10/192	281/28832	0.0355872	5.34401	5.99138	2.05451e-05	0.000808014	0.000597838	Mef2c/Pde3a/Gcnt2/Col4a2/Ptprk/Sox5/Acta2/Ltbp4/Spry1/Eng	10
GO:0050680	negative regulation of epithelial cell proliferation	8/192	172/28832	0.0465116	6.9845	6.44537	2.1222e-05	0.000823358	0.000609191	Dlk1/Flt1/Mef2c/Nr2f2/Ptprk/Cdk6/Eng/Pten	8
GO:0060840	artery development	7/192	127/28832	0.0551181	8.2769	6.7292	2.37131e-05	0.000907739	0.000671623	Adgrf5/Notch3/Mylk/Tbx2/Adamts9/Foxc2/Eng	7
GO:0035023	regulation of Rho protein signal transduction	6/192	86/28832	0.0697674	10.4767	7.20632	2.43645e-05	0.000920402	0.000680992	Arhgdib/Bcr/Dock10/Cdh2/Stard8/Stard13	6
GO:0030048	actin filament-based movement	7/192	128/28832	0.0546875	8.21224	6.69573	2.49452e-05	0.0009301	0.000688167	Abcc9/Kcnj8/Kcne4/Actc1/Acta2/Myo1b/Cacna2d1	7
GO:0071559	response to transforming growth factor beta	10/192	288/28832	0.0347222	5.21412	5.88491	2.5346e-05	0.000932926	0.000690258	Mef2c/Pde3a/Gcnt2/Col4a2/Ptprk/Sox5/Acta2/Ltbp4/Spry1/Eng	10
GO:0061138	morphogenesis of a branching epithelium	9/192	232/28832	0.0387931	5.82543	6.04214	2.73556e-05	0.000984527	0.000728437	Flt1/Nrarp/Tbx2/Pdgfa/Slc12a2/Foxc2/Col4a1/Spry1/Eng	9
GO:0043534	blood vessel endothelial cell migration	7/192	130/28832	0.0538462	8.0859	6.62986	2.75678e-05	0.000984527	0.000728437	Mef2c/Col18a1/Meox2/Gab1/Ets1/Foxc2/Stard13	7
GO:0014032	neural crest cell development	6/192	88/28832	0.0681818	10.2386	7.10673	2.77766e-05	0.000984527	0.000728437	Ednrb/Sema6d/Sema5b/Foxc2/Cdh2/Nrp2	6
GO:0033002	muscle cell proliferation	10/192	293/28832	0.0341297	5.12514	5.81095	2.93376e-05	0.00102717	0.00075999	Rgs5/Notch3/Flt1/Tbx2/Mef2c/Pde1a/Foxc2/Gper1/Prkg1/Pten	10
GO:0051146	striated muscle cell differentiation	11/192	362/28832	0.0303867	4.56308	5.58572	3.40187e-05	0.00117672	0.000870636	Rgs4/Kcnj8/Myh11/Mef2c/Hopx/Actc1/Sort1/Lmod1/Myl9/Prkg1/Cdh2	11
GO:0003007	heart morphogenesis	10/192	301/28832	0.0332226	4.98893	5.69606	3.68432e-05	0.00125925	0.000931699	Abcc9/Kcnj8/Tbx2/Mef2c/Cpe/Foxc2/Actc1/Spry1/Eng/Nrp2	10
GO:0007263	nitric oxide mediated signal transduction	4/192	29/28832	0.137931	20.7126	8.69599	3.97339e-05	0.00134207	0.000992979	Gucy1a1/Gucy1a2/Gucy1b1/Pde5a	4
GO:0010596	negative regulation of endothelial cell migration	5/192	58/28832	0.0862069	12.9454	7.45605	4.27763e-05	0.00142803	0.00105658	Mef2c/Adamts9/Meox2/Nr2f2/Stard13	5
GO:1903035	negative regulation of response to wounding	6/192	96/28832	0.0625	9.38542	6.73816	4.54694e-05	0.00148775	0.00110076	Pdgfa/Slc12a2/Vtn/Prkg1/Sh2b3/Pten	6
GO:0045932	negative regulation of muscle contraction	4/192	30/28832	0.133333	20.0222	8.53502	4.56088e-05	0.00148775	0.00110076	Gucy1a1/Irag1/Pde5a/Prkg1	4
GO:0010749	regulation of nitric oxide mediated signal transduction	3/192	11/28832	0.272727	40.9545	10.8518	4.61196e-05	0.00148775	0.00110076	Gucy1a1/Gucy1a2/Pde5a	3
GO:0070482	response to oxygen levels	12/192	444/28832	0.027027	4.05856	5.31783	4.67453e-05	0.00149118	0.0011033	Abcc9/Flt1/Kcnj8/Gucy1a1/Gucy1a2/Gucy1b1/Epas1/Ajuba/Itpr1/Eng/Pten/Cpeb1	12
GO:0048754	branching morphogenesis of an epithelial tube	8/192	194/28832	0.0412371	6.19244	5.94148	5.00376e-05	0.00157406	0.00116462	Flt1/Nrarp/Tbx2/Slc12a2/Foxc2/Col4a1/Spry1/Eng	8
GO:0072132	mesenchyme morphogenesis	5/192	60/28832	0.0833333	12.5139	7.30982	5.044e-05	0.00157406	0.00116462	Tbx2/Foxc2/Actc1/Acta2/Eng	5
GO:0007044	cell-substrate junction assembly	6/192	98/28832	0.0612245	9.19388	6.65271	5.10636e-05	0.00157638	0.00116634	Sorbs1/Bcr/Ajuba/Ptprk/Pten/Tns1	6
GO:0048864	stem cell development	6/192	99/28832	0.0606061	9.10101	6.61089	5.40599e-05	0.00165113	0.00122164	Ednrb/Sema6d/Sema5b/Foxc2/Cdh2/Nrp2	6
GO:0007219	Notch signaling pathway	8/192	197/28832	0.0406091	6.09814	5.87882	5.575e-05	0.00168482	0.00124658	Dlk1/Notch3/Tspan15/Ptp4a3/Nrarp/Tbx2/Foxc2/Cdk6	8
GO:0007204	positive regulation of cytosolic calcium ion concentration	8/192	200/28832	0.04	6.00667	5.81744	6.19952e-05	0.00185404	0.00137178	Ednrb/Trpc6/Trpc3/Gper1/Jph2/Itpr1/Prkg1/Cacna2d1	8
GO:0048660	regulation of smooth muscle cell proliferation	8/192	201/28832	0.039801	5.97678	5.79726	6.4202e-05	0.00190025	0.00140596	Rgs5/Notch3/Flt1/Mef2c/Pde1a/Gper1/Prkg1/Pten	8
GO:0003158	endothelium development	7/192	149/28832	0.0469799	7.05481	6.06702	6.58071e-05	0.00192788	0.00142641	Ednrb/Gja4/Apold1/Col18a1/Nr2f2/Foxc2/Stard13	7
GO:0090497	mesenchymal cell migration	5/192	64/28832	0.078125	11.7318	7.03721	6.89172e-05	0.00199741	0.00147785	Ednrb/Sema6d/Sema5b/Cdh2/Nrp2	5
GO:0072001	renal system development	11/192	392/28832	0.0280612	4.21386	5.24565	6.95719e-05	0.00199741	0.00147785	Ednrb/Notch3/Kcnj8/Pdgfa/Mef2c/Foxc2/Col4a1/Acta2/Gimap6/Spry1/Plce1	11
GO:0050807	regulation of synapse organization	11/192	393/28832	0.0279898	4.20314	5.2349	7.11658e-05	0.00200467	0.00148322	Klk8/Sparcl1/Mef2c/Dock10/Ptprf/Rapgef4/Cap2/Pten/Cdh2/Lin7a/Nrp2	11
GO:0070252	actin-mediated cell contraction	6/192	104/28832	0.0576923	8.66346	6.41037	7.12212e-05	0.00200467	0.00148322	Abcc9/Kcnj8/Kcne4/Actc1/Acta2/Cacna2d1	6
GO:0150115	cell-substrate junction organization	6/192	105/28832	0.0571429	8.58095	6.37187	7.51237e-05	0.00209398	0.00154931	Sorbs1/Bcr/Ajuba/Ptprk/Pten/Tns1	6
GO:0002695	negative regulation of leukocyte activation	8/192	206/28832	0.038835	5.83172	5.69834	7.62399e-05	0.00210466	0.00155721	Adgrf5/Nrarp/Tnfrsf21/Pawr/Gper1/Pde5a/Nr1h3/Pten	8
GO:0009214	cyclic nucleotide catabolic process	3/192	13/28832	0.230769	34.6538	9.93713	7.91585e-05	0.002144	0.00158632	Pde1a/Pde8b/Pde5a	3
GO:0035865	cellular response to potassium ion	3/192	13/28832	0.230769	34.6538	9.93713	7.91585e-05	0.002144	0.00158632	Abcc9/Mylk/Slc12a2	3
GO:0007188	adenylate cyclase-modulating G protein-coupled receptor signaling pathway	9/192	268/28832	0.0335821	5.04291	5.44435	8.34207e-05	0.00223832	0.0016561	Adgrf5/Prkar2b/Ramp1/Pde3a/Sstr2/Gper1/Akap12/Rapgef4/Prkacb	9
GO:0007173	epidermal growth factor receptor signaling pathway	7/192	155/28832	0.0451613	6.78172	5.90949	8.43716e-05	0.00224104	0.00165812	Flt1/Afap1l2/Gab1/Itga1/Gper1/Ptprf/Plce1	7
GO:0050803	regulation of synapse structure or activity	11/192	401/28832	0.0274314	4.11929	5.15021	8.50832e-05	0.00224104	0.00165812	Klk8/Sparcl1/Mef2c/Dock10/Ptprf/Rapgef4/Cap2/Pten/Cdh2/Lin7a/Nrp2	11
GO:0048659	smooth muscle cell proliferation	8/192	210/28832	0.0380952	5.72063	5.62152	8.71688e-05	0.00226733	0.00167757	Rgs5/Notch3/Flt1/Mef2c/Pde1a/Gper1/Prkg1/Pten	8
GO:1904062	regulation of monoatomic cation transmembrane transport	10/192	334/28832	0.0299401	4.49601	5.26178	8.76608e-05	0.00226733	0.00167757	Abcc9/Trpc3/Rgs4/Atp1b2/Kcnj8/Kcne4/Gper1/Kcnmb1/Jph2/Cacna2d1	10
GO:0071805	potassium ion transmembrane transport	8/192	211/28832	0.0379147	5.69352	5.60263	9.00949e-05	0.00230949	0.00170876	Abcc9/Rgs4/Atp1b2/Kcnj8/Slc12a2/Kcne4/Kcnmb1/Kcnq5	8
GO:0045859	regulation of protein kinase activity	12/192	477/28832	0.0251572	3.77778	5.00882	9.23439e-05	0.00234619	0.00173591	Fabp4/Flt1/Synpo2/Pdgfa/Gab1/Nr2f2/Ajuba/Spry4/Pde5a/Spry1/Pten/Ccnd1	12
GO:0014910	regulation of smooth muscle cell migration	6/192	110/28832	0.0545455	8.19091	6.18681	9.72718e-05	0.00244971	0.00181251	Pdgfa/Sema6d/Mef2c/Vtn/Rapgef4/Prkg1	6
GO:0043405	regulation of MAP kinase activity	7/192	160/28832	0.04375	6.56979	5.78447	0.00010292	0.00256942	0.00190107	Flt1/Pdgfa/Gab1/Ajuba/Spry4/Pde5a/Spry1	7
GO:0042063	gliogenesis	11/192	412/28832	0.026699	4.0093	5.03729	0.00010798	0.00267251	0.00197735	Ano1/Flt1/Atp1b2/Tnfrsf21/Bok/Vtn/Sox5/Cdk6/Pten/Cdh2/Cspg4	11
GO:0048008	platelet-derived growth factor receptor signaling pathway	6/192	114/28832	0.0526316	7.90351	6.04699	0.000118486	0.00290748	0.0021512	Flt1/Pdgfa/Bcr/Gab1/Pten/Cspg4	6
GO:0002027	regulation of heart rate	6/192	115/28832	0.0521739	7.83478	6.01309	0.000124324	0.00299945	0.00221925	Ednrb/Rgs4/Kcnj8/Epas1/Kcne4/Cacna2d1	6
GO:0007265	Ras protein signal transduction	6/192	115/28832	0.0521739	7.83478	6.01309	0.000124324	0.00299945	0.00221925	Rasgrp2/Rasa3/Spry4/Rapgef4/Spry1/Plce1	6
GO:0006650	glycerophospholipid metabolic process	9/192	283/28832	0.0318021	4.77562	5.22613	0.000125983	0.00301415	0.00223012	Pdgfa/Pik3cd/Impa2/Fabp5/Ajuba/Nr1h3/Pten/Gpcpd1/Plce1	9
GO:0035909	aorta morphogenesis	4/192	39/28832	0.102564	15.4017	7.3688	0.000130627	0.00309943	0.00229322	Mylk/Tbx2/Adamts9/Eng	4
GO:0051924	regulation of calcium ion transport	9/192	285/28832	0.0315789	4.74211	5.19819	0.000132833	0.00312592	0.00231282	Trpc6/Trpc3/Rgs4/Mylk/Pawr/Gper1/Jph2/Itpr1/Cacna2d1	9
GO:0060560	developmental growth involved in morphogenesis	9/192	287/28832	0.0313589	4.70906	5.17051	0.000139991	0.00326759	0.00241764	Tbx2/Sema6d/Slc12a2/Sema5b/Sh3gl2/Spry1/Prkg1/Pten/Nrp2	9
GO:0016525	negative regulation of angiogenesis	6/192	118/28832	0.0508475	7.63559	5.91382	0.000143218	0.00331595	0.00245342	Flt1/Slc12a2/Adamts9/Col4a2/Sh2b3/Stard13	6
GO:0048662	negative regulation of smooth muscle cell proliferation	5/192	75/28832	0.0666667	10.0111	6.39781	0.00014705	0.00336232	0.00248773	Rgs5/Mef2c/Gper1/Prkg1/Pten	5
GO:0032868	response to insulin	10/192	356/28832	0.0280899	4.21816	5.00251	0.000147563	0.00336232	0.00248773	Flt1/Kcnj8/Trarg1/Sorbs1/Foxc2/Sort1/Slc25a33/Ptprf/Pten/Cpeb1	10
GO:0006937	regulation of muscle contraction	7/192	170/28832	0.0411765	6.18333	5.54976	0.000149985	0.0033906	0.00250865	Flt1/Gucy1a1/Irag1/Pawr/Gper1/Pde5a/Prkg1	7
GO:0010544	negative regulation of platelet activation	3/192	16/28832	0.1875	28.1562	8.89625	0.000152728	0.00342565	0.00253459	Pdgfa/Prkg1/Sh2b3	3
GO:2000181	negative regulation of blood vessel morphogenesis	6/192	120/28832	0.05	7.50833	5.84955	0.000157027	0.00348773	0.00258052	Flt1/Slc12a2/Adamts9/Col4a2/Sh2b3/Stard13	6
GO:0070588	calcium ion transmembrane transport	10/192	359/28832	0.0278552	4.18292	4.96878	0.000157926	0.00348773	0.00258052	Ednrb/Trpc6/Trpc3/Kcnj8/Pawr/Gper1/Jph2/Itpr1/Cacna2d1/Plce1	10
GO:0055017	cardiac muscle tissue growth	6/192	121/28832	0.0495868	7.44628	5.81797	0.000164316	0.00357387	0.00264425	Rgs4/Tbx2/Mef2c/Foxc2/Prkg1/Pten	6
GO:1901343	negative regulation of vasculature development	6/192	121/28832	0.0495868	7.44628	5.81797	0.000164316	0.00357387	0.00264425	Flt1/Slc12a2/Adamts9/Col4a2/Sh2b3/Stard13	6
GO:0038127	ERBB signaling pathway	7/192	173/28832	0.0404624	6.07611	5.48299	0.000167081	0.00360668	0.00266853	Flt1/Afap1l2/Gab1/Itga1/Gper1/Ptprf/Plce1	7
GO:0014909	smooth muscle cell migration	6/192	122/28832	0.0491803	7.38525	5.78675	0.000171869	0.0036815	0.00272389	Pdgfa/Sema6d/Mef2c/Vtn/Rapgef4/Prkg1	6
GO:0098742	cell-cell adhesion via plasma-membrane adhesion molecules	8/192	232/28832	0.0344828	5.17816	5.23167	0.000173111	0.0036815	0.00272389	Esam/Mcam/Sparcl1/Pcdh1/Scarf1/Ajuba/Ptprf/Cdh2	8
GO:0046890	regulation of lipid biosynthetic process	8/192	233/28832	0.0343348	5.15594	5.21513	0.00017826	0.00376313	0.00278428	Adgrf5/Sorbs1/Pdgfa/Fabp5/Pde8b/Gper1/Nr1h3/Prkg1	8
GO:1904659	D-glucose transmembrane transport	6/192	123/28832	0.0487805	7.3252	5.75588	0.000179695	0.00376572	0.0027862	Trarg1/Sorbs1/Fabp5/Sort1/Slc2a3/Aoc3	6
GO:0030239	myofibril assembly	5/192	79/28832	0.0632911	9.50422	6.19727	0.00018794	0.00388184	0.00287211	Myh11/Mef2c/Actc1/Lmod1/Myl9	5
GO:1904705	regulation of vascular associated smooth muscle cell proliferation	5/192	79/28832	0.0632911	9.50422	6.19727	0.00018794	0.00388184	0.00287211	Rgs5/Mef2c/Gper1/Prkg1/Pten	5
GO:0006644	phospholipid metabolic process	10/192	368/28832	0.0271739	4.08062	4.86976	0.000192771	0.00393183	0.0029091	Adgrf5/Pdgfa/Pik3cd/Impa2/Fabp5/Ajuba/Nr1h3/Pten/Gpcpd1/Plce1	10
GO:0008217	regulation of blood pressure	8/192	236/28832	0.0338983	5.0904	5.1661	0.000194469	0.00393183	0.0029091	Ednrb/Abcc9/Kcnj8/Gucy1a1/Nr2f2/Aoc3/Acta2/Eng	8
GO:0031099	regeneration	8/192	236/28832	0.0338983	5.0904	5.1661	0.000194469	0.00393183	0.0029091	Scarf1/Hopx/Vtn/Itpr1/Ptprf/Mustn1/Pten/Ccnd1	8
GO:0051480	regulation of cytosolic calcium ion concentration	5/192	81/28832	0.0617284	9.26955	6.10227	0.000211377	0.0042438	0.00313992	Trpc6/Trpc3/Bok/Gper1/Itpr1	5
GO:0009306	protein secretion	11/192	447/28832	0.0246085	3.69538	4.70243	0.000218951	0.00436533	0.00322985	Ednrb/Ano1/Kcnj8/Slc12a2/Slc4a8/Pde8b/Gper1/Itpr1/Nr1h3/Rapgef4/Tbc1d1	11
GO:0006941	striated muscle contraction	7/192	181/28832	0.038674	5.80755	5.31236	0.000220496	0.00436583	0.00323021	Abcc9/Kcnj8/Rcsd1/Kcne4/Actc1/Pde5a/Cacna2d1	7
GO:0008645	hexose transmembrane transport	6/192	128/28832	0.046875	7.03906	5.60657	0.000223145	0.00438802	0.00324663	Trarg1/Sorbs1/Fabp5/Sort1/Slc2a3/Aoc3	6
GO:0035592	establishment of protein localization to extracellular region	11/192	450/28832	0.0244444	3.67074	4.67531	0.000231846	0.0045281	0.00335027	Ednrb/Ano1/Kcnj8/Slc12a2/Slc4a8/Pde8b/Gper1/Itpr1/Nr1h3/Rapgef4/Tbc1d1	11
GO:0001822	kidney development	10/192	377/28832	0.0265252	3.9832	4.77384	0.00023387	0.00453676	0.00335668	Ednrb/Notch3/Kcnj8/Pdgfa/Mef2c/Foxc2/Acta2/Gimap6/Spry1/Plce1	10
GO:1901379	regulation of potassium ion transmembrane transport	5/192	84/28832	0.0595238	8.93849	5.96579	0.000250626	0.00477753	0.00353482	Abcc9/Rgs4/Atp1b2/Kcne4/Kcnmb1	5
GO:1990874	vascular associated smooth muscle cell proliferation	5/192	84/28832	0.0595238	8.93849	5.96579	0.000250626	0.00477753	0.00353482	Rgs5/Mef2c/Gper1/Prkg1/Pten	5
GO:0015749	monosaccharide transmembrane transport	6/192	131/28832	0.0458015	6.87786	5.52078	0.000252938	0.00477753	0.00353482	Trarg1/Sorbs1/Fabp5/Sort1/Slc2a3/Aoc3	6
GO:0060419	heart growth	6/192	131/28832	0.0458015	6.87786	5.52078	0.000252938	0.00477753	0.00353482	Rgs4/Tbx2/Mef2c/Foxc2/Prkg1/Pten	6
GO:0071692	protein localization to extracellular region	11/192	456/28832	0.0241228	3.62244	4.62175	0.000259573	0.00479258	0.00354596	Ednrb/Ano1/Kcnj8/Slc12a2/Slc4a8/Pde8b/Gper1/Itpr1/Nr1h3/Rapgef4/Tbc1d1	11
GO:0001508	action potential	7/192	186/28832	0.0376344	5.65143	5.21081	0.000260344	0.00479258	0.00354596	Abcc9/Kcnj8/Kcne4/Pawr/Gper1/Rapgef4/Cacna2d1	7
GO:0035864	response to potassium ion	3/192	19/28832	0.157895	23.7105	8.10781	0.000260412	0.00479258	0.00354596	Abcc9/Mylk/Slc12a2	3
GO:0045986	negative regulation of smooth muscle contraction	3/192	19/28832	0.157895	23.7105	8.10781	0.000260412	0.00479258	0.00354596	Gucy1a1/Irag1/Prkg1	3
GO:0055001	muscle cell development	8/192	247/28832	0.0323887	4.8637	4.99317	0.000264609	0.00481148	0.00355994	Rgs4/Myh11/Mef2c/Actc1/Lmod1/Eng/Myl9/Prkg1	8
GO:0051145	smooth muscle cell differentiation	5/192	85/28832	0.0588235	8.83333	5.9218	0.000264866	0.00481148	0.00355994	Ednrb/Tbx2/Mef2c/Gper1/Eng	5
GO:0099173	postsynapse organization	9/192	313/28832	0.028754	4.31789	4.83238	0.000266466	0.00481148	0.00355994	Sorbs1/Dock10/Sh3gl2/Ptprf/Stk38l/Rapgef4/Pten/Cdh2/Nrp2	9
GO:0006813	potassium ion transport	8/192	248/28832	0.0322581	4.84409	4.97796	0.000271896	0.00487883	0.00360977	Abcc9/Rgs4/Atp1b2/Kcnj8/Slc12a2/Kcne4/Kcnmb1/Kcnq5	8
GO:0043270	positive regulation of monoatomic ion transport	8/192	249/28832	0.0321285	4.82463	4.96283	0.000279346	0.00498139	0.00368566	Trpc6/Trpc3/Mylk/Atp1b2/Gper1/Kcnmb1/Jph2/Itpr1	8
GO:0010038	response to metal ion	10/192	386/28832	0.0259067	3.89033	4.68084	0.000282083	0.00499914	0.00369879	Fabp4/Abcc9/Trpc3/Rasgrp2/Mylk/Slc12a2/Cpa1/Mef2c/Impa2/Kcnmb1	10
GO:0034764	positive regulation of transmembrane transport	8/192	251/28832	0.0318725	4.78619	4.93281	0.000294749	0.00513614	0.00380016	Trpc6/Trpc3/Atp1b2/Sorbs1/Aoc3/Gper1/Kcnmb1/Jph2	8
GO:1990573	potassium ion import across plasma membrane	4/192	48/28832	0.0833333	12.5139	6.53674	0.000294918	0.00513614	0.00380016	Abcc9/Atp1b2/Kcnj8/Slc12a2	4
GO:0048041	focal adhesion assembly	5/192	87/28832	0.0574713	8.63027	5.83596	0.000295181	0.00513614	0.00380016	Sorbs1/Bcr/Ajuba/Ptprk/Pten	5
GO:0030889	negative regulation of B cell proliferation	3/192	20/28832	0.15	22.525	7.88434	0.000304868	0.00524117	0.00387786	Tnfrsf21/Pawr/Pten	3
GO:0061042	vascular wound healing	3/192	20/28832	0.15	22.525	7.88434	0.000304868	0.00524117	0.00387786	Mcam/Slc12a2/Foxc2	3
GO:0060048	cardiac muscle contraction	6/192	136/28832	0.0441176	6.625	5.38363	0.000309458	0.00525713	0.00388967	Abcc9/Kcnj8/Kcne4/Actc1/Pde5a/Cacna2d1	6
GO:0003151	outflow tract morphogenesis	5/192	88/28832	0.0568182	8.5322	5.79407	0.000311289	0.00525713	0.00388967	Tbx2/Mef2c/Foxc2/Eng/Nrp2	5
GO:0038084	vascular endothelial growth factor signaling pathway	5/192	88/28832	0.0568182	8.5322	5.79407	0.000311289	0.00525713	0.00388967	Flt1/Ptp4a3/Pik3cd/Gab1/Nrp2	5
GO:0030195	negative regulation of blood coagulation	4/192	49/28832	0.0816327	12.2585	6.4581	0.000319472	0.00533258	0.0039455	Pdgfa/Vtn/Prkg1/Sh2b3	4
GO:1903670	regulation of sprouting angiogenesis	4/192	49/28832	0.0816327	12.2585	6.4581	0.000319472	0.00533258	0.0039455	Flt1/Adamts9/Sh2b3/Stard13	4
GO:0007162	negative regulation of cell adhesion	9/192	322/28832	0.0279503	4.1972	4.72382	0.000327885	0.00544137	0.00402599	Nrarp/Tnfrsf21/Pawr/Gcnt2/Spry4/Pde5a/Prkg1/Sh2b3/Pten	9
GO:0014812	muscle cell migration	6/192	138/28832	0.0434783	6.52899	5.33069	0.000334656	0.00552182	0.00408551	Pdgfa/Sema6d/Mef2c/Vtn/Rapgef4/Prkg1	6
GO:0086009	membrane repolarization	4/192	50/28832	0.08	12.0133	6.38171	0.000345456	0.00563526	0.00416944	Atp1b2/Kcnj8/Kcne4/Cacna2d1	4
GO:1900047	negative regulation of hemostasis	4/192	50/28832	0.08	12.0133	6.38171	0.000345456	0.00563526	0.00416944	Pdgfa/Vtn/Prkg1/Sh2b3	4
GO:0007266	Rho protein signal transduction	6/192	139/28832	0.0431655	6.48201	5.30461	0.000347843	0.00564213	0.00417453	Arhgdib/Bcr/Dock10/Cdh2/Stard8/Stard13	6
GO:0048638	regulation of developmental growth	10/192	398/28832	0.0251256	3.77303	4.56112	0.000359074	0.00579158	0.00428511	Rgs4/Tbx2/Sema6d/Mef2c/Sgip1/Hopx/Foxc2/Gamt/Pten/Lin7a	10
GO:0050819	negative regulation of coagulation	4/192	51/28832	0.0784314	11.7778	6.30747	0.000372919	0.00594806	0.00440088	Pdgfa/Vtn/Prkg1/Sh2b3	4
GO:2000772	regulation of cellular senescence	4/192	51/28832	0.0784314	11.7778	6.30747	0.000372919	0.00594806	0.00440088	Tbx2/Pawr/Cdk6/Pten	4
GO:0051928	positive regulation of calcium ion transport	6/192	141/28832	0.0425532	6.39007	5.25321	0.000375436	0.00595511	0.0044061	Trpc6/Trpc3/Mylk/Gper1/Jph2/Itpr1	6
GO:0035850	epithelial cell differentiation involved in kidney development	4/192	52/28832	0.0769231	11.5513	6.23527	0.000401907	0.00632893	0.00468268	Ednrb/Mef2c/Foxc2/Acta2	4
GO:0034219	carbohydrate transmembrane transport	6/192	143/28832	0.041958	6.3007	5.2028	0.000404711	0.00632893	0.00468268	Trarg1/Sorbs1/Fabp5/Sort1/Slc2a3/Aoc3	6
GO:0043116	negative regulation of vascular permeability	3/192	22/28832	0.136364	20.4773	7.48276	0.00040782	0.00632893	0.00468268	Pde3a/Sh3gl2/Akap12	3
GO:0086011	membrane repolarization during action potential	3/192	22/28832	0.136364	20.4773	7.48276	0.00040782	0.00632893	0.00468268	Kcnj8/Kcne4/Cacna2d1	3
GO:0070372	regulation of ERK1 and ERK2 cascade	9/192	333/28832	0.027027	4.05856	4.5964	0.000418402	0.00645824	0.00477836	Pdgfa/Gcnt2/Pde8b/Spry4/Gper1/Akap12/Acta2/Spry1/Pten	9
GO:0033627	cell adhesion mediated by integrin	5/192	94/28832	0.0531915	7.98759	5.55593	0.000422363	0.00648451	0.0047978	Itga6/Itga7/Itga1/Vtn/Foxc2	5
GO:0097553	calcium ion transmembrane import into cytosol	7/192	202/28832	0.0346535	5.2038	4.90908	0.000428312	0.00654087	0.00483949	Trpc3/Pawr/Gper1/Jph2/Itpr1/Cacna2d1/Plce1	7
GO:0050900	leukocyte migration	10/192	408/28832	0.0245098	3.68056	4.46484	0.00043595	0.00662228	0.00489973	Ednrb/Flt1/Itga6/Slc12a2/Itga7/Bcr/Pawr/Itga1/Aoc3/Pde4b	10
GO:0003205	cardiac chamber development	7/192	204/28832	0.0343137	5.15278	4.87363	0.000454296	0.00686465	0.00507906	Kcnj8/Tbx2/Mef2c/Cpe/Foxc2/Eng/Nrp2	7
GO:0071526	semaphorin-plexin signaling pathway	4/192	54/28832	0.0740741	11.1235	6.09662	0.000464654	0.00697066	0.00515749	Sema6d/Mef2c/Sema5b/Nrp2	4
GO:0035633	maintenance of blood-brain barrier	3/192	23/28832	0.130435	19.587	7.30133	0.000466701	0.00697066	0.00515749	Slc12a2/Tspan12/Sh3gl2	3
GO:0008643	carbohydrate transport	6/192	147/28832	0.0408163	6.12925	5.10481	0.000468596	0.00697066	0.00515749	Trarg1/Sorbs1/Fabp5/Sort1/Slc2a3/Aoc3	6
GO:0001666	response to hypoxia	9/192	342/28832	0.0263158	3.95175	4.49615	0.000506948	0.0075023	0.00555084	Abcc9/Flt1/Kcnj8/Epas1/Ajuba/Itpr1/Eng/Pten/Cpeb1	9
GO:0051592	response to calcium ion	6/192	150/28832	0.04	6.00667	5.03366	0.000521463	0.00767753	0.00568049	Abcc9/Trpc3/Rasgrp2/Mylk/Mef2c/Kcnmb1	6
GO:0010560	positive regulation of glycoprotein biosynthetic process	3/192	24/28832	0.125	18.7708	7.13101	0.000530766	0.00777463	0.00575234	Ramp1/Pawr/Mustn1	3
GO:0045444	fat cell differentiation	8/192	275/28832	0.0290909	4.36848	4.59556	0.000540119	0.00787148	0.00582399	Adgrf5/Dlk1/Fabp4/Kcnj8/Itga6/Sort1/Gper1/Ccnd1	8
GO:0071902	positive regulation of protein serine/threonine kinase activity	6/192	153/28832	0.0392157	5.88889	4.96441	0.000578858	0.00839344	0.00621018	Flt1/Pdgfa/Gab1/Ajuba/Pde5a/Ccnd1	6
GO:0055002	striated muscle cell development	7/192	213/28832	0.0328638	4.93505	4.71962	0.000587234	0.00847211	0.00626839	Rgs4/Myh11/Mef2c/Actc1/Lmod1/Myl9/Prkg1	7
GO:0048144	fibroblast proliferation	6/192	154/28832	0.038961	5.85065	4.94174	0.000599041	0.00859923	0.00636244	Abcc9/Kcnj8/Pdgfa/Meox2/Pawr/Cdk6	6
GO:0043406	positive regulation of MAP kinase activity	5/192	102/28832	0.0490196	7.36111	5.26938	0.000614029	0.00877053	0.00648918	Flt1/Pdgfa/Gab1/Ajuba/Pde5a	5
GO:0003206	cardiac chamber morphogenesis	6/192	155/28832	0.0387097	5.8129	4.91926	0.000619766	0.00880865	0.00651739	Tbx2/Mef2c/Cpe/Foxc2/Eng/Nrp2	6
GO:0032102	negative regulation of response to external stimulus	10/192	429/28832	0.02331	3.50039	4.27216	0.000642486	0.00908658	0.00672303	Pdgfa/Slc12a2/Bcr/Vtn/Ets1/Gper1/Nr1h3/Prkg1/Sh2b3/Pten	10
GO:0008277	regulation of G protein-coupled receptor signaling pathway	6/192	157/28832	0.0382166	5.73885	4.8749	0.000662881	0.00932908	0.00690245	Rgs4/Ramp1/Pde3a/Gper1/Pde5a/Sh2b3	6
GO:0099625	ventricular cardiac muscle cell membrane repolarization	3/192	26/28832	0.115385	17.3269	6.81936	0.000675169	0.00940976	0.00696214	Kcnj8/Kcne4/Cacna2d1	3
GO:1903020	positive regulation of glycoprotein metabolic process	3/192	26/28832	0.115385	17.3269	6.81936	0.000675169	0.00940976	0.00696214	Ramp1/Pawr/Mustn1	3
GO:0022408	negative regulation of cell-cell adhesion	7/192	219/28832	0.0319635	4.79985	4.62169	0.000691831	0.0095954	0.0070995	Nrarp/Tnfrsf21/Pawr/Pde5a/Prkg1/Sh2b3/Pten	7
GO:0045017	glycerolipid biosynthetic process	7/192	220/28832	0.0318182	4.77803	4.60571	0.000710615	0.00980853	0.00725719	Pdgfa/Pik3cd/Impa2/Fabp5/Ajuba/Nr1h3/Plce1	7
GO:0001974	blood vessel remodeling	4/192	61/28832	0.0655738	9.84699	5.6634	0.000739455	0.0101011	0.00747365	Mef2c/Bcr/Epas1/Foxc2	4
GO:0003148	outflow tract septum morphogenesis	3/192	27/28832	0.111111	16.6852	6.67623	0.000755857	0.0101011	0.00747365	Tbx2/Eng/Nrp2	3
GO:0030318	melanocyte differentiation	3/192	27/28832	0.111111	16.6852	6.67623	0.000755857	0.0101011	0.00747365	Ednrb/Mef2c/Adamts9	3
GO:0046580	negative regulation of Ras protein signal transduction	3/192	27/28832	0.111111	16.6852	6.67623	0.000755857	0.0101011	0.00747365	Rasa3/Spry4/Spry1	3
GO:0060055	angiogenesis involved in wound healing	3/192	27/28832	0.111111	16.6852	6.67623	0.000755857	0.0101011	0.00747365	Mcam/Slc12a2/Foxc2	3
GO:2000773	negative regulation of cellular senescence	3/192	27/28832	0.111111	16.6852	6.67623	0.000755857	0.0101011	0.00747365	Tbx2/Cdk6/Pten	3
GO:0035924	cellular response to vascular endothelial growth factor stimulus	5/192	107/28832	0.046729	7.01713	5.10558	0.000763032	0.0101011	0.00747365	Flt1/Ptp4a3/Pik3cd/Gab1/Nrp2	5
GO:0043266	regulation of potassium ion transport	5/192	107/28832	0.046729	7.01713	5.10558	0.000763032	0.0101011	0.00747365	Abcc9/Rgs4/Atp1b2/Kcne4/Kcnmb1	5
GO:0032869	cellular response to insulin stimulus	8/192	290/28832	0.0275862	4.14253	4.40382	0.000763476	0.0101011	0.00747365	Flt1/Trarg1/Sorbs1/Foxc2/Slc25a33/Ptprf/Pten/Cpeb1	8
GO:0051345	positive regulation of hydrolase activity	7/192	223/28832	0.0313901	4.71375	4.55835	0.000769399	0.0101328	0.00749709	Rasgrp2/Itga6/Mef2c/Bcr/Dock10/Rgs16/Nr1h3	7
GO:0001755	neural crest cell migration	4/192	62/28832	0.0645161	9.68817	5.60723	0.000786374	0.0102115	0.00755533	Ednrb/Sema6d/Sema5b/Nrp2	4
GO:0043536	positive regulation of blood vessel endothelial cell migration	4/192	62/28832	0.0645161	9.68817	5.60723	0.000786374	0.0102115	0.00755533	Col18a1/Gab1/Ets1/Foxc2	4
GO:0061005	cell differentiation involved in kidney development	4/192	62/28832	0.0645161	9.68817	5.60723	0.000786374	0.0102115	0.00755533	Ednrb/Mef2c/Foxc2/Acta2	4
GO:0070371	ERK1 and ERK2 cascade	9/192	364/28832	0.0247253	3.71291	4.26483	0.000789603	0.0102115	0.00755533	Pdgfa/Gcnt2/Pde8b/Spry4/Gper1/Akap12/Acta2/Spry1/Pten	9
GO:0010717	regulation of epithelial to mesenchymal transition	5/192	108/28832	0.0462963	6.95216	5.07409	0.000795807	0.0102456	0.00758055	Pawr/Gcnt2/Spry1/Eng/Pten	5
GO:0055007	cardiac muscle cell differentiation	6/192	163/28832	0.0368098	5.52761	4.74625	0.000806287	0.0103342	0.00764609	Rgs4/Kcnj8/Myh11/Mef2c/Actc1/Prkg1	6
GO:0070374	positive regulation of ERK1 and ERK2 cascade	7/192	227/28832	0.030837	4.63069	4.49651	0.000853692	0.0108931	0.00805965	Pdgfa/Gcnt2/Pde8b/Gper1/Akap12/Acta2/Pten	7
GO:0006925	inflammatory cell apoptotic process	3/192	29/28832	0.103448	15.5345	6.41171	0.000935046	0.0118261	0.00874994	Pik3cd/Mef2c/Pten	3
GO:0014821	phasic smooth muscle contraction	3/192	29/28832	0.103448	15.5345	6.41171	0.000935046	0.0118261	0.00874994	Ednrb/Tbx2/Sstr2	3
GO:0003002	regionalization	10/192	452/28832	0.0221239	3.32227	4.07446	0.000955449	0.0120311	0.00890165	Ifitm1/Nrarp/Tbx2/Mef2c/Meox2/Nr2f2/Foxc2/Spry1/Eng/Nrp2	10
GO:0002262	myeloid cell homeostasis	7/192	233/28832	0.0300429	4.51144	4.40638	0.000993627	0.0124225	0.0091912	Adgrf5/Pik3cd/Epas1/Ets1/Pde4b/Cdk6/Sh2b3	7
GO:0042058	regulation of epidermal growth factor receptor signaling pathway	4/192	66/28832	0.0606061	9.10101	5.39468	0.000995182	0.0124225	0.0091912	Afap1l2/Itga1/Gper1/Ptprf	4
GO:0043086	negative regulation of catalytic activity	9/192	377/28832	0.0238727	3.58488	4.13643	0.00100965	0.0125485	0.00928442	Fabp4/Vtn/Nr2f2/Ajuba/Spry4/Sort1/Spry1/Eng/Pten	9
GO:0036293	response to decreased oxygen levels	9/192	378/28832	0.0238095	3.5754	4.12679	0.00102845	0.012727	0.00941654	Abcc9/Flt1/Kcnj8/Epas1/Ajuba/Itpr1/Eng/Pten/Cpeb1	9
GO:0072012	glomerulus vasculature development	3/192	30/28832	0.1	15.0167	6.28909	0.00103387	0.0127393	0.00942559	Notch3/Foxc2/Acta2	3
GO:0010810	regulation of cell-substrate adhesion	7/192	235/28832	0.0297872	4.47305	4.37702	0.00104408	0.0128101	0.00947797	Itga6/Vtn/Gcnt2/Egflam/Spry4/Cdk6/Pten	7
GO:0010595	positive regulation of endothelial cell migration	5/192	115/28832	0.0434783	6.52899	4.86428	0.00105549	0.0128949	0.00954077	Pik3cd/Col18a1/Gab1/Ets1/Foxc2	5
GO:0010563	negative regulation of phosphorus metabolic process	9/192	381/28832	0.023622	3.54724	4.09806	0.00108656	0.0131625	0.00973871	Fabp4/Pdgfa/Nr2f2/Ajuba/Sh3gl2/Spry4/Spry1/Prkg1/Pten	9
GO:0045936	negative regulation of phosphate metabolic process	9/192	381/28832	0.023622	3.54724	4.09806	0.00108656	0.0131625	0.00973871	Fabp4/Pdgfa/Nr2f2/Ajuba/Sh3gl2/Spry4/Spry1/Prkg1/Pten	9
GO:0031644	regulation of nervous system process	6/192	173/28832	0.0346821	5.20809	4.5454	0.00109722	0.0132358	0.009793	Rgs4/Tnfrsf21/Fabp5/Pawr/Rapgef4/Pten	6
GO:0061337	cardiac conduction	4/192	68/28832	0.0588235	8.83333	5.29505	0.00111296	0.0133695	0.00989187	Abcc9/Gjc1/Kcne4/Cacna2d1	4
GO:0035282	segmentation	5/192	117/28832	0.042735	6.41738	4.80753	0.00114004	0.0136377	0.0100903	Ifitm1/Nrarp/Meox2/Foxc2/Nrp2	5
GO:0050878	regulation of body fluid levels	9/192	384/28832	0.0234375	3.51953	4.06962	0.0011473	0.0136676	0.0101125	Ednrb/Ano1/Pdgfa/Vtn/Rasa3/Nr1h3/Prkg1/Sh2b3/Ccnd1	9
GO:0045165	cell fate commitment	8/192	310/28832	0.0258065	3.87527	4.16738	0.00117108	0.0138298	0.0102324	Notch3/Tbx2/Mef2c/Epas1/Nr2f2/Foxc2/Sox5/Tead4	8
GO:0007528	neuromuscular junction development	4/192	69/28832	0.057971	8.70531	5.24677	0.00117536	0.0138298	0.0102324	Kcnj8/Sorbs1/Col4a1/Lin7a	4
GO:0030193	regulation of blood coagulation	4/192	69/28832	0.057971	8.70531	5.24677	0.00117536	0.0138298	0.0102324	Pdgfa/Vtn/Prkg1/Sh2b3	4
GO:0034767	positive regulation of monoatomic ion transmembrane transport	6/192	176/28832	0.0340909	5.11932	4.48816	0.00119851	0.0140446	0.0103914	Trpc6/Trpc3/Atp1b2/Gper1/Kcnmb1/Jph2	6
GO:0060038	cardiac muscle cell proliferation	4/192	70/28832	0.0571429	8.58095	5.19945	0.00124018	0.0144738	0.0107089	Tbx2/Mef2c/Foxc2/Pten	4
GO:0061437	renal system vasculature development	3/192	32/28832	0.09375	14.0781	6.06064	0.00125077	0.0144797	0.0107133	Notch3/Foxc2/Acta2	3
GO:0061440	kidney vasculature development	3/192	32/28832	0.09375	14.0781	6.06064	0.00125077	0.0144797	0.0107133	Notch3/Foxc2/Acta2	3
GO:0003229	ventricular cardiac muscle tissue development	4/192	71/28832	0.056338	8.46009	5.15306	0.00130745	0.0150148	0.0111092	Kcnj8/Adamts9/Foxc2/Eng	4
GO:1900046	regulation of hemostasis	4/192	71/28832	0.056338	8.46009	5.15306	0.00130745	0.0150148	0.0111092	Pdgfa/Vtn/Prkg1/Sh2b3	4
GO:0072006	nephron development	6/192	180/28832	0.0333333	5.00556	4.41383	0.00134453	0.015379	0.0113787	Ednrb/Notch3/Mef2c/Foxc2/Acta2/Plce1	6
GO:0048011	neurotrophin TRK receptor signaling pathway	3/192	33/28832	0.0909091	13.6515	5.95394	0.00136914	0.0154843	0.0114566	Sort1/Ptprf/Spry1	3
GO:0099622	cardiac muscle cell membrane repolarization	3/192	33/28832	0.0909091	13.6515	5.95394	0.00136914	0.0154843	0.0114566	Kcnj8/Kcne4/Cacna2d1	3
GO:0046486	glycerolipid metabolic process	9/192	394/28832	0.0228426	3.4302	3.97681	0.00136991	0.0154843	0.0114566	Pdgfa/Pik3cd/Impa2/Fabp5/Ajuba/Nr1h3/Pten/Gpcpd1/Plce1	9
GO:1901184	regulation of ERBB signaling pathway	4/192	72/28832	0.0555556	8.34259	5.10758	0.00137723	0.015506	0.0114727	Afap1l2/Itga1/Gper1/Ptprf	4
GO:0006935	chemotaxis	10/192	475/28832	0.0210526	3.1614	3.88908	0.00138394	0.0155207	0.0114835	Ednrb/Flt1/Pdgfa/Slc12a2/Pik3cd/Gab1/Itga1/Pde4b/Eng/Nrp2	10
GO:0071375	cellular response to peptide hormone stimulus	9/192	396/28832	0.0227273	3.41288	3.95861	0.00141836	0.015764	0.0116636	Flt1/Trarg1/Sorbs1/Foxc2/Gper1/Slc25a33/Ptprf/Pten/Cpeb1	9
GO:0007189	adenylate cyclase-activating G protein-coupled receptor signaling pathway	6/192	182/28832	0.032967	4.95055	4.37749	0.00142244	0.015764	0.0116636	Adgrf5/Prkar2b/Ramp1/Pde3a/Gper1/Rapgef4	6
GO:0003300	cardiac muscle hypertrophy	5/192	123/28832	0.0406504	6.10434	4.6449	0.00142387	0.015764	0.0116636	Trpc3/Rgs4/Mef2c/Pde5a/Prkg1	5
GO:0042330	taxis	10/192	477/28832	0.0209644	3.14815	3.87349	0.0014276	0.015764	0.0116636	Ednrb/Flt1/Pdgfa/Slc12a2/Pik3cd/Gab1/Itga1/Pde4b/Eng/Nrp2	10
GO:0086003	cardiac muscle cell contraction	4/192	73/28832	0.0547945	8.22831	5.06297	0.00144957	0.0159453	0.0117977	Abcc9/Kcnj8/Kcne4/Cacna2d1	4
GO:0055006	cardiac cell development	5/192	124/28832	0.0403226	6.05511	4.61885	0.00147581	0.0161719	0.0119654	Rgs4/Myh11/Actc1/Spry1/Prkg1	5
GO:0001780	neutrophil homeostasis	3/192	34/28832	0.0882353	13.25	5.85178	0.00149433	0.0162508	0.0120237	Pik3cd/Pde4b/Sh2b3	3
GO:0033198	response to ATP	3/192	34/28832	0.0882353	13.25	5.85178	0.00149433	0.0162508	0.0120237	Abcc9/Trpc3/Kcnj8	3
GO:0045766	positive regulation of angiogenesis	6/192	184/28832	0.0326087	4.89674	4.34167	0.00150375	0.0162916	0.0120539	Flt1/Pik3cd/Gab1/Ets1/Foxc2/Eng	6
GO:0030888	regulation of B cell proliferation	4/192	74/28832	0.0540541	8.11712	5.0192	0.00152452	0.0164424	0.0121655	Mef2c/Tnfrsf21/Pawr/Pten	4
GO:0033555	multicellular organismal response to stress	5/192	125/28832	0.04	6.00667	4.59308	0.00152912	0.0164424	0.0121655	Ednrb/Gja4/Mef2c/Pde8b/Pten	5
GO:0046620	regulation of organ growth	5/192	126/28832	0.0396825	5.95899	4.56758	0.00158385	0.0169368	0.0125313	Rgs4/Tbx2/Mef2c/Foxc2/Pten	5
GO:0050818	regulation of coagulation	4/192	75/28832	0.0533333	8.00889	4.97625	0.00160213	0.0169368	0.0125313	Pdgfa/Vtn/Prkg1/Sh2b3	4
GO:0042113	B cell activation	8/192	326/28832	0.0245399	3.68507	3.992	0.00160879	0.0169368	0.0125313	Pik3cd/Mef2c/Tnfrsf21/Irf8/Dock10/Pawr/Il2rg/Pten	8
GO:0045786	negative regulation of cell cycle	9/192	404/28832	0.0222772	3.3453	3.88695	0.00162612	0.0169368	0.0125313	Nr2f2/Ets1/Ptprk/Gper1/Cdk6/Prkacb/Pten/Susd2/Ccnd1	9
GO:0048679	regulation of axon regeneration	3/192	35/28832	0.0857143	12.8714	5.75383	0.00162646	0.0169368	0.0125313	Scarf1/Ptprf/Pten	3
GO:0097421	liver regeneration	3/192	35/28832	0.0857143	12.8714	5.75383	0.00162646	0.0169368	0.0125313	Vtn/Itpr1/Ccnd1	3
GO:0032412	regulation of monoatomic ion transmembrane transporter activity	6/192	187/28832	0.0320856	4.81818	4.28891	0.0016323	0.0169368	0.0125313	Abcc9/Trpc6/Atp1b2/Kcnj8/Kcne4/Jph2	6
GO:1904018	positive regulation of vasculature development	6/192	187/28832	0.0320856	4.81818	4.28891	0.0016323	0.0169368	0.0125313	Flt1/Pik3cd/Gab1/Ets1/Foxc2/Eng	6
GO:0014897	striated muscle hypertrophy	5/192	127/28832	0.0393701	5.91207	4.54236	0.00163999	0.0169368	0.0125313	Trpc3/Rgs4/Mef2c/Pde5a/Prkg1	5
GO:0098659	inorganic cation import across plasma membrane	5/192	127/28832	0.0393701	5.91207	4.54236	0.00163999	0.0169368	0.0125313	Abcc9/Atp1b2/Kcnj8/Slc12a2/Pawr	5
GO:0099587	inorganic ion import across plasma membrane	5/192	127/28832	0.0393701	5.91207	4.54236	0.00163999	0.0169368	0.0125313	Abcc9/Atp1b2/Kcnj8/Slc12a2/Pawr	5
GO:0033673	negative regulation of kinase activity	6/192	188/28832	0.0319149	4.79255	4.27157	0.00167696	0.017251	0.0127637	Fabp4/Nr2f2/Ajuba/Spry4/Spry1/Pten	6
GO:0001756	somitogenesis	4/192	76/28832	0.0526316	7.90351	4.93408	0.00168244	0.017251	0.0127637	Ifitm1/Nrarp/Meox2/Foxc2	4
GO:1990778	protein localization to cell periphery	9/192	408/28832	0.0220588	3.3125	3.8518	0.0017388	0.0177654	0.0131444	Mylk/Tspan15/Trarg1/Ramp1/Sorbs1/Lgi1/Gper1/Rapgef4/Cdh2	9
GO:0014896	muscle hypertrophy	5/192	129/28832	0.0387597	5.82041	4.49272	0.00175665	0.0178842	0.0132323	Trpc3/Rgs4/Mef2c/Pde5a/Prkg1	5
GO:0050869	negative regulation of B cell activation	3/192	36/28832	0.0833333	12.5139	5.6598	0.00176568	0.0179126	0.0132533	Tnfrsf21/Pawr/Pten	3
GO:0016358	dendrite development	8/192	332/28832	0.0240964	3.61847	3.92906	0.00180292	0.018226	0.0134852	Trpc6/Mef2c/Scarf1/Dock10/Ptprf/Rapgef4/Prkg1/Pten	8
GO:0099175	regulation of postsynapse organization	6/192	191/28832	0.0314136	4.71728	4.22028	0.0018165	0.0182988	0.013539	Dock10/Ptprf/Rapgef4/Pten/Cdh2/Nrp2	6
GO:0035904	aorta development	4/192	78/28832	0.0512821	7.70085	4.85202	0.00185136	0.0185848	0.0137507	Mylk/Tbx2/Adamts9/Eng	4
GO:0007411	axon guidance	7/192	261/28832	0.0268199	4.02746	4.02281	0.00190191	0.0187805	0.0138954	Notch3/Sema6d/Chn1/Mef2c/Sema5b/Lgi1/Nrp2	7
GO:0099504	synaptic vesicle cycle	7/192	261/28832	0.0268199	4.02746	4.02281	0.00190191	0.0187805	0.0138954	Sgip1/Slc4a8/Sh3gl2/Rapgef4/Pten/Cdh2/Dnajc6	7
GO:0016339	calcium-dependent cell-cell adhesion via plasma membrane cell adhesion molecules	3/192	37/28832	0.0810811	12.1757	5.56942	0.00191212	0.0187805	0.0138954	Pcdh1/Ajuba/Cdh2	3
GO:0043537	negative regulation of blood vessel endothelial cell migration	3/192	37/28832	0.0810811	12.1757	5.56942	0.00191212	0.0187805	0.0138954	Mef2c/Meox2/Stard13	3
GO:0048703	embryonic viscerocranium morphogenesis	2/192	10/28832	0.2	30.0333	7.51846	0.00191665	0.0187805	0.0138954	Mef2c/Foxc2	2
GO:2000109	regulation of macrophage apoptotic process	2/192	10/28832	0.2	30.0333	7.51846	0.00191665	0.0187805	0.0138954	Mef2c/Pten	2
GO:2000807	regulation of synaptic vesicle clustering	2/192	10/28832	0.2	30.0333	7.51846	0.00191665	0.0187805	0.0138954	Pten/Cdh2	2
GO:0002064	epithelial cell development	7/192	262/28832	0.0267176	4.01209	4.01012	0.00194335	0.0189131	0.0139935	Ednrb/Epas1/Col18a1/Foxc2/Acta2/Cdk6/Cdh2	7
GO:0097485	neuron projection guidance	7/192	262/28832	0.0267176	4.01209	4.01012	0.00194335	0.0189131	0.0139935	Notch3/Sema6d/Chn1/Mef2c/Sema5b/Lgi1/Nrp2	7
GO:0007389	pattern specification process	10/192	500/28832	0.02	3.00333	3.69993	0.00201527	0.0195467	0.0144623	Ifitm1/Nrarp/Tbx2/Mef2c/Meox2/Nr2f2/Foxc2/Spry1/Eng/Nrp2	10
GO:0014912	negative regulation of smooth muscle cell migration	3/192	38/28832	0.0789474	11.8553	5.48246	0.00206592	0.019837	0.0146771	Sema6d/Mef2c/Prkg1	3
GO:0050931	pigment cell differentiation	3/192	38/28832	0.0789474	11.8553	5.48246	0.00206592	0.019837	0.0146771	Ednrb/Mef2c/Adamts9	3
GO:0070633	transepithelial transport	3/192	38/28832	0.0789474	11.8553	5.48246	0.00206592	0.019837	0.0146771	Ednrb/Slc12a2/Itpr1	3
GO:0022898	regulation of transmembrane transporter activity	6/192	197/28832	0.0304569	4.5736	4.12083	0.00212182	0.0202807	0.0150054	Abcc9/Trpc6/Atp1b2/Kcnj8/Kcne4/Jph2	6
GO:1903036	positive regulation of response to wounding	4/192	81/28832	0.0493827	7.41564	4.73424	0.00212626	0.0202807	0.0150054	Mylk/Scarf1/Vtn/Foxc2	4
GO:0043491	phosphatidylinositol 3-kinase/protein kinase B signal transduction	8/192	342/28832	0.0233918	3.51267	3.82733	0.00216718	0.0206026	0.0152435	Flt1/Pdgfa/Pik3cd/Gcnt2/Gper1/Eng/Sh2b3/Pten	8
GO:0050708	regulation of protein secretion	8/192	343/28832	0.0233236	3.50243	3.81737	0.00220657	0.0208963	0.0154609	Ano1/Slc12a2/Pde8b/Gper1/Itpr1/Nr1h3/Rapgef4/Tbc1d1	8
GO:0048709	oligodendrocyte differentiation	5/192	136/28832	0.0367647	5.52083	4.32684	0.00221318	0.0208963	0.0154609	Tnfrsf21/Bok/Vtn/Sox5/Pten	5
GO:0042130	negative regulation of T cell proliferation	4/192	82/28832	0.0487805	7.3252	4.69631	0.00222381	0.0208963	0.0154609	Tnfrsf21/Pawr/Pde5a/Pten	4
GO:0033032	regulation of myeloid cell apoptotic process	3/192	39/28832	0.0769231	11.5513	5.39869	0.00222719	0.0208963	0.0154609	Pik3cd/Mef2c/Pten	3
GO:0031642	negative regulation of myelination	2/192	11/28832	0.181818	27.303	7.144	0.00233232	0.0213933	0.0158286	Tnfrsf21/Pten	2
GO:0033034	positive regulation of myeloid cell apoptotic process	2/192	11/28832	0.181818	27.303	7.144	0.00233232	0.0213933	0.0158286	Pik3cd/Mef2c	2
GO:0038060	nitric oxide-cGMP-mediated signaling	2/192	11/28832	0.181818	27.303	7.144	0.00233232	0.0213933	0.0158286	Gucy1a1/Gucy1b1	2
GO:0048251	elastic fiber assembly	2/192	11/28832	0.181818	27.303	7.144	0.00233232	0.0213933	0.0158286	Myh11/Ltbp4	2
GO:0061043	regulation of vascular wound healing	2/192	11/28832	0.181818	27.303	7.144	0.00233232	0.0213933	0.0158286	Slc12a2/Foxc2	2
GO:0072102	glomerulus morphogenesis	2/192	11/28832	0.181818	27.303	7.144	0.00233232	0.0213933	0.0158286	Notch3/Mef2c	2
GO:0090331	negative regulation of platelet aggregation	2/192	11/28832	0.181818	27.303	7.144	0.00233232	0.0213933	0.0158286	Prkg1/Sh2b3	2
GO:0001659	temperature homeostasis	6/192	201/28832	0.0298507	4.48259	4.05673	0.0023459	0.0214493	0.01587	Ednrb/Fabp4/Epas1/Fabp5/Foxc2/Nr1h3	6
GO:0010719	negative regulation of epithelial to mesenchymal transition	3/192	40/28832	0.075	11.2625	5.31791	0.00239607	0.0218385	0.016158	Pawr/Spry1/Pten	3
GO:0003208	cardiac ventricle morphogenesis	4/192	84/28832	0.047619	7.15079	4.62233	0.0024281	0.0219908	0.0162707	Mef2c/Cpe/Foxc2/Eng	4
GO:0010611	regulation of cardiac muscle hypertrophy	4/192	84/28832	0.047619	7.15079	4.62233	0.0024281	0.0219908	0.0162707	Trpc3/Rgs4/Mef2c/Pde5a	4
GO:0071248	cellular response to metal ion	6/192	204/28832	0.0294118	4.41667	4.00974	0.00252531	0.0227993	0.0168688	Fabp4/Abcc9/Rasgrp2/Mylk/Slc12a2/Mef2c	6
GO:0045746	negative regulation of Notch signaling pathway	3/192	41/28832	0.0731707	10.9878	5.23996	0.00257267	0.0230817	0.0170778	Dlk1/Tspan15/Nrarp	3
GO:0090049	regulation of cell migration involved in sprouting angiogenesis	3/192	41/28832	0.0731707	10.9878	5.23996	0.00257267	0.0230817	0.0170778	Meox2/Foxc2/Stard13	3
GO:0030100	regulation of endocytosis	8/192	352/28832	0.0227273	3.41288	3.72933	0.002587	0.023138	0.0171194	Sgip1/Bcr/Vtn/Sh3gl2/Nr1h3/Il2rg/Pten/Dnajc6	8
GO:0051149	positive regulation of muscle cell differentiation	4/192	86/28832	0.0465116	6.9845	4.55074	0.00264494	0.023365	0.0172874	Mef2c/Hopx/Gper1/Eng	4
GO:0055021	regulation of cardiac muscle tissue growth	4/192	86/28832	0.0465116	6.9845	4.55074	0.00264494	0.023365	0.0172874	Rgs4/Tbx2/Mef2c/Pten	4
GO:0060415	muscle tissue morphogenesis	4/192	86/28832	0.0465116	6.9845	4.55074	0.00264494	0.023365	0.0172874	Mylk/Foxc2/Actc1/Eng	4
GO:0071277	cellular response to calcium ion	4/192	86/28832	0.0465116	6.9845	4.55074	0.00264494	0.023365	0.0172874	Abcc9/Rasgrp2/Mylk/Mef2c	4
GO:0050868	negative regulation of T cell activation	5/192	143/28832	0.034965	5.25058	4.17208	0.00275061	0.0240246	0.0177754	Nrarp/Tnfrsf21/Pawr/Pde5a/Pten	5
GO:0070570	regulation of neuron projection regeneration	3/192	42/28832	0.0714286	10.7262	5.16465	0.0027571	0.0240246	0.0177754	Scarf1/Ptprf/Pten	3
GO:0014743	regulation of muscle hypertrophy	4/192	87/28832	0.045977	6.90421	4.5158	0.00275818	0.0240246	0.0177754	Trpc3/Rgs4/Mef2c/Pde5a	4
GO:0032409	regulation of transporter activity	6/192	208/28832	0.0288462	4.33173	3.94848	0.00278034	0.0240246	0.0177754	Abcc9/Trpc6/Atp1b2/Kcnj8/Kcne4/Jph2	6
GO:0006182	cGMP biosynthetic process	2/192	12/28832	0.166667	25.0278	6.81634	0.00278655	0.0240246	0.0177754	Gucy1a1/Gucy1b1	2
GO:0051971	positive regulation of transmission of nerve impulse	2/192	12/28832	0.166667	25.0278	6.81634	0.00278655	0.0240246	0.0177754	Pawr/Rapgef4	2
GO:0071888	macrophage apoptotic process	2/192	12/28832	0.166667	25.0278	6.81634	0.00278655	0.0240246	0.0177754	Mef2c/Pten	2
GO:1904238	pericyte cell differentiation	2/192	12/28832	0.166667	25.0278	6.81634	0.00278655	0.0240246	0.0177754	Foxc2/Acta2	2
GO:0001776	leukocyte homeostasis	5/192	145/28832	0.0344828	5.17816	4.12972	0.00292011	0.0249513	0.0184611	Pik3cd/Mef2c/Dock10/Pde4b/Sh2b3	5
GO:0043547	positive regulation of GTPase activity	5/192	145/28832	0.0344828	5.17816	4.12972	0.00292011	0.0249513	0.0184611	Rasgrp2/Itga6/Bcr/Dock10/Rgs16	5
GO:0046683	response to organophosphorus	5/192	145/28832	0.0344828	5.17816	4.12972	0.00292011	0.0249513	0.0184611	Abcc9/Trpc3/Kcnj8/Pde3a/Itpr1	5
GO:0043647	inositol phosphate metabolic process	3/192	43/28832	0.0697674	10.4767	5.09183	0.00294949	0.0250532	0.0185365	Gper1/Prkg1/Pten	3
GO:0086002	cardiac muscle cell action potential involved in contraction	3/192	43/28832	0.0697674	10.4767	5.09183	0.00294949	0.0250532	0.0185365	Kcnj8/Kcne4/Cacna2d1	3
GO:0051348	negative regulation of transferase activity	6/192	212/28832	0.0283019	4.25	3.88875	0.0030542	0.02579	0.0190816	Fabp4/Nr2f2/Ajuba/Spry4/Spry1/Pten	6
GO:0098739	import across plasma membrane	6/192	212/28832	0.0283019	4.25	3.88875	0.0030542	0.02579	0.0190816	Abcc9/Rgs4/Atp1b2/Kcnj8/Slc12a2/Pawr	6
GO:0046488	phosphatidylinositol metabolic process	5/192	147/28832	0.0340136	5.10771	4.08813	0.00309704	0.0260751	0.0192926	Pdgfa/Pik3cd/Impa2/Pten/Plce1	5
GO:0010559	regulation of glycoprotein biosynthetic process	3/192	44/28832	0.0681818	10.2386	5.02137	0.00314993	0.0264429	0.0195647	Ramp1/Pawr/Mustn1	3
GO:0048588	developmental cell growth	7/192	286/28832	0.0244755	3.67541	3.72301	0.00316539	0.0264952	0.0196034	Rgs4/Sema6d/Sema5b/Sh3gl2/Prkg1/Pten/Nrp2	7
GO:0050864	regulation of B cell activation	5/192	148/28832	0.0337838	5.0732	4.06762	0.00318834	0.0266097	0.0196881	Mef2c/Tnfrsf21/Pawr/Il2rg/Pten	5
GO:0003207	cardiac chamber formation	2/192	13/28832	0.153846	23.1026	6.52633	0.0032788	0.0268955	0.0198996	Tbx2/Mef2c	2
GO:0036302	atrioventricular canal development	2/192	13/28832	0.153846	23.1026	6.52633	0.0032788	0.0268955	0.0198996	Tbx2/Eng	2
GO:0042045	epithelial fluid transport	2/192	13/28832	0.153846	23.1026	6.52633	0.0032788	0.0268955	0.0198996	Ednrb/Itpr1	2
GO:0042693	muscle cell fate commitment	2/192	13/28832	0.153846	23.1026	6.52633	0.0032788	0.0268955	0.0198996	Tbx2/Mef2c	2
GO:0098917	retrograde trans-synaptic signaling	2/192	13/28832	0.153846	23.1026	6.52633	0.0032788	0.0268955	0.0198996	Gucy1a1/Fabp5	2
GO:1990314	cellular response to insulin-like growth factor stimulus	2/192	13/28832	0.153846	23.1026	6.52633	0.0032788	0.0268955	0.0198996	Slc25a33/Pten	2
GO:0000079	regulation of cyclin-dependent protein serine/threonine kinase activity	3/192	45/28832	0.0666667	10.0111	4.95314	0.00335855	0.0272384	0.0201533	Nr2f2/Pten/Ccnd1	3
GO:0002335	mature B cell differentiation	3/192	45/28832	0.0666667	10.0111	4.95314	0.00335855	0.0272384	0.0201533	Irf8/Dock10/Il2rg	3
GO:0010613	positive regulation of cardiac muscle hypertrophy	3/192	45/28832	0.0666667	10.0111	4.95314	0.00335855	0.0272384	0.0201533	Trpc3/Mef2c/Pde5a	3
GO:0055078	sodium ion homeostasis	3/192	45/28832	0.0666667	10.0111	4.95314	0.00335855	0.0272384	0.0201533	Ednrb/Atp1b2/Slc12a2	3
GO:0071901	negative regulation of protein serine/threonine kinase activity	4/192	92/28832	0.0434783	6.52899	4.34901	0.00337447	0.0272904	0.0201918	Nr2f2/Spry4/Spry1/Pten	4
GO:0008654	phospholipid biosynthetic process	6/192	217/28832	0.0276498	4.15207	3.81613	0.00342429	0.0276155	0.0204323	Adgrf5/Pdgfa/Pik3cd/Impa2/Fabp5/Ajuba	6
GO:0120161	regulation of cold-induced thermogenesis	5/192	151/28832	0.0331126	4.97241	4.00718	0.00347389	0.0279371	0.0206703	Fabp4/Epas1/Fabp5/Foxc2/Nr1h3	5
GO:0060420	regulation of heart growth	4/192	93/28832	0.0430108	6.45878	4.31713	0.00350806	0.0281331	0.0208152	Rgs4/Tbx2/Mef2c/Pten	4
GO:0001782	B cell homeostasis	3/192	46/28832	0.0652174	9.79348	4.88701	0.00357543	0.0283249	0.0209572	Pik3cd/Mef2c/Dock10	3
GO:0014742	positive regulation of muscle hypertrophy	3/192	46/28832	0.0652174	9.79348	4.88701	0.00357543	0.0283249	0.0209572	Trpc3/Mef2c/Pde5a	3
GO:0038179	neurotrophin signaling pathway	3/192	46/28832	0.0652174	9.79348	4.88701	0.00357543	0.0283249	0.0209572	Sort1/Ptprf/Spry1	3
GO:1901016	regulation of potassium ion transmembrane transporter activity	3/192	46/28832	0.0652174	9.79348	4.88701	0.00357543	0.0283249	0.0209572	Abcc9/Atp1b2/Kcne4	3
GO:0001764	neuron migration	6/192	219/28832	0.0273973	4.11416	3.78769	0.00358131	0.0283249	0.0209572	Filip1/Mef2c/Septin4/Nr2f2/Prkg1/Nrp2	6
GO:0046323	D-glucose import	4/192	94/28832	0.0425532	6.39007	4.28572	0.0036452	0.0286722	0.0212142	Trarg1/Sorbs1/Sort1/Slc2a3	4
GO:0061053	somite development	4/192	94/28832	0.0425532	6.39007	4.28572	0.0036452	0.0286722	0.0212142	Ifitm1/Nrarp/Meox2/Foxc2	4
GO:0048644	muscle organ morphogenesis	4/192	95/28832	0.0421053	6.32281	4.25477	0.00378594	0.0295523	0.0218653	Mylk/Foxc2/Actc1/Eng	4
GO:0033028	myeloid cell apoptotic process	3/192	47/28832	0.0638298	9.58511	4.82287	0.00380068	0.0295523	0.0218653	Pik3cd/Mef2c/Pten	3
GO:0030432	peristalsis	2/192	14/28832	0.142857	21.4524	6.26715	0.00380856	0.0295523	0.0218653	Tbx2/Sstr2	2
GO:0098908	regulation of neuronal action potential	2/192	14/28832	0.142857	21.4524	6.26715	0.00380856	0.0295523	0.0218653	Pawr/Rapgef4	2
GO:1905063	regulation of vascular associated smooth muscle cell differentiation	2/192	14/28832	0.142857	21.4524	6.26715	0.00380856	0.0295523	0.0218653	Gper1/Eng	2
GO:0050905	neuromuscular process	6/192	222/28832	0.027027	4.05856	3.74566	0.00382679	0.0296138	0.0219108	Kcnj8/Rcsd1/Bcr/Pde8b/Itpr1/Pten	6
GO:0010927	cellular component assembly involved in morphogenesis	5/192	155/28832	0.0322581	4.84409	3.92904	0.00388263	0.0297729	0.0220285	Myh11/Mef2c/Actc1/Lmod1/Myl9	5
GO:0032989	cellular anatomical entity morphogenesis	5/192	155/28832	0.0322581	4.84409	3.92904	0.00388263	0.0297729	0.0220285	Myh11/Mef2c/Actc1/Lmod1/Myl9	5
GO:0106106	cold-induced thermogenesis	5/192	155/28832	0.0322581	4.84409	3.92904	0.00388263	0.0297729	0.0220285	Fabp4/Epas1/Fabp5/Foxc2/Nr1h3	5
GO:0051896	regulation of phosphatidylinositol 3-kinase/protein kinase B signal transduction	7/192	297/28832	0.023569	3.53928	3.60159	0.0038907	0.0297729	0.0220285	Flt1/Pdgfa/Gcnt2/Gper1/Eng/Sh2b3/Pten	7
GO:0048771	tissue remodeling	6/192	223/28832	0.0269058	4.04036	3.73181	0.00391133	0.0297729	0.0220285	Dlk1/Mef2c/Bcr/Epas1/Foxc2/Cspg4	6
GO:0014855	striated muscle cell proliferation	4/192	96/28832	0.0416667	6.25694	4.22425	0.00393031	0.0297729	0.0220285	Tbx2/Mef2c/Foxc2/Pten	4
GO:0035050	embryonic heart tube development	4/192	96/28832	0.0416667	6.25694	4.22425	0.00393031	0.0297729	0.0220285	Tbx2/Mef2c/Foxc2/Eng	4
GO:2001257	regulation of cation channel activity	4/192	96/28832	0.0416667	6.25694	4.22425	0.00393031	0.0297729	0.0220285	Abcc9/Kcnj8/Kcne4/Jph2	4
GO:0007157	heterophilic cell-cell adhesion via plasma membrane cell adhesion molecules	3/192	48/28832	0.0625	9.38542	4.76062	0.00403439	0.0304809	0.0225524	Mcam/Scarf1/Cdh2	3
GO:0006470	protein dephosphorylation	4/192	97/28832	0.0412371	6.19244	4.19417	0.00407837	0.0306181	0.0226539	Dusp2/Ptprk/Ptprf/Pten	4
GO:0050672	negative regulation of lymphocyte proliferation	4/192	97/28832	0.0412371	6.19244	4.19417	0.00407837	0.0306181	0.0226539	Tnfrsf21/Pawr/Pde5a/Pten	4
GO:0031032	actomyosin structure organization	6/192	225/28832	0.0266667	4.00444	3.70436	0.00408454	0.0306181	0.0226539	Sorbs1/Myh11/Mef2c/Actc1/Lmod1/Myl9	6
GO:0035265	organ growth	6/192	227/28832	0.0264317	3.96916	3.67722	0.00426337	0.0318091	0.0235351	Rgs4/Tbx2/Mef2c/Foxc2/Prkg1/Pten	6
GO:0010543	regulation of platelet activation	3/192	49/28832	0.0612245	9.19388	4.70017	0.00427667	0.0318091	0.0235351	Pdgfa/Prkg1/Sh2b3	3
GO:1903018	regulation of glycoprotein metabolic process	3/192	49/28832	0.0612245	9.19388	4.70017	0.00427667	0.0318091	0.0235351	Ramp1/Pawr/Mustn1	3
GO:0001894	tissue homeostasis	7/192	303/28832	0.0231023	3.4692	3.53775	0.00433607	0.0320022	0.023678	Dlk1/Atp1b2/Slc12a2/Tspan12/Vstm4/Gcnt2/Sh3gl2	7
GO:0010001	glial cell differentiation	7/192	303/28832	0.0231023	3.4692	3.53775	0.00433607	0.0320022	0.023678	Ano1/Tnfrsf21/Bok/Vtn/Sox5/Pten/Cdh2	7
GO:0060249	anatomical structure homeostasis	7/192	303/28832	0.0231023	3.4692	3.53775	0.00433607	0.0320022	0.023678	Dlk1/Atp1b2/Slc12a2/Tspan12/Vstm4/Gcnt2/Sh3gl2	7
GO:0051124	synaptic assembly at neuromuscular junction	2/192	15/28832	0.133333	20.0222	6.0336	0.0043753	0.0320391	0.0237052	Kcnj8/Lin7a	2
GO:1904753	negative regulation of vascular associated smooth muscle cell migration	2/192	15/28832	0.133333	20.0222	6.0336	0.0043753	0.0320391	0.0237052	Mef2c/Prkg1	2
GO:1905209	positive regulation of cardiocyte differentiation	2/192	15/28832	0.133333	20.0222	6.0336	0.0043753	0.0320391	0.0237052	Mef2c/Gper1	2
GO:0032945	negative regulation of mononuclear cell proliferation	4/192	99/28832	0.040404	6.06734	4.13524	0.0043857	0.0320391	0.0237052	Tnfrsf21/Pawr/Pde5a/Pten	4
GO:1903038	negative regulation of leukocyte cell-cell adhesion	5/192	160/28832	0.03125	4.69271	3.83504	0.00444061	0.0323578	0.0239411	Nrarp/Tnfrsf21/Pawr/Pde5a/Pten	5
GO:0048483	autonomic nervous system development	3/192	50/28832	0.06	9.01	4.64142	0.0045276	0.0328251	0.0242868	Ednrb/Phox2a/Nrp2	3
GO:0072583	clathrin-dependent endocytosis	3/192	50/28832	0.06	9.01	4.64142	0.0045276	0.0328251	0.0242868	Sgip1/Sh3gl2/Dnajc6	3
GO:1904064	positive regulation of cation transmembrane transport	5/192	162/28832	0.0308642	4.63477	3.79853	0.00467902	0.0337708	0.0249865	Trpc3/Atp1b2/Gper1/Kcnmb1/Jph2	5
GO:0007015	actin filament organization	9/192	474/28832	0.0189873	2.85127	3.32747	0.00468156	0.0337708	0.0249865	Esam/Rgs4/Synpo2/Sorbs1/Pawr/Actc1/Myo1b/Lmod1/Cap2	9
GO:0090398	cellular senescence	4/192	101/28832	0.039604	5.94719	4.07792	0.00470828	0.0338663	0.0250572	Tbx2/Pawr/Cdk6/Pten	4
GO:0019216	regulation of lipid metabolic process	8/192	389/28832	0.0205656	3.08826	3.3952	0.0047184	0.0338663	0.0250572	Adgrf5/Sorbs1/Pdgfa/Fabp5/Pde8b/Gper1/Nr1h3/Prkg1	8
GO:0015711	organic anion transport	9/192	477/28832	0.0188679	2.83333	3.30582	0.00487465	0.0348137	0.0257582	Fabp4/Rgs4/Kcnj8/Slc12a2/Fabp5/Slc4a8/Slc16a12/Slc2a3/Prkg1	9
GO:0032496	response to lipopolysaccharide	9/192	477/28832	0.0188679	2.83333	3.30582	0.00487465	0.0348137	0.0257582	Ednrb/Kcnj8/Slc12a2/Mef2c/Irf8/Bcr/Akap12/Nr1h3/Pde4b	9
GO:0050796	regulation of insulin secretion	6/192	234/28832	0.025641	3.85043	3.58463	0.00493505	0.0351188	0.0259839	Ano1/Pde8b/Gper1/Itpr1/Rapgef4/Tbc1d1	6
GO:0030007	intracellular potassium ion homeostasis	2/192	16/28832	0.125	18.7708	5.82163	0.00497853	0.0351188	0.0259839	Atp1b2/Slc12a2	2
GO:0034111	negative regulation of homotypic cell-cell adhesion	2/192	16/28832	0.125	18.7708	5.82163	0.00497853	0.0351188	0.0259839	Prkg1/Sh2b3	2
GO:0043031	negative regulation of macrophage activation	2/192	16/28832	0.125	18.7708	5.82163	0.00497853	0.0351188	0.0259839	Adgrf5/Nr1h3	2
GO:0045760	positive regulation of action potential	2/192	16/28832	0.125	18.7708	5.82163	0.00497853	0.0351188	0.0259839	Pawr/Rapgef4	2
GO:0042100	B cell proliferation	4/192	103/28832	0.038835	5.83172	4.02211	0.00504644	0.0354733	0.0262462	Mef2c/Tnfrsf21/Pawr/Pten	4
GO:0014074	response to purine-containing compound	5/192	165/28832	0.030303	4.55051	3.74485	0.0050535	0.0354733	0.0262462	Abcc9/Trpc3/Kcnj8/Pde3a/Itpr1	5
GO:0030900	forebrain development	9/192	482/28832	0.0186722	2.80394	3.27012	0.00521018	0.0364741	0.0269866	Notch3/Atp1b2/Filip1/Nr2f2/Sstr2/Prkg1/Pten/Cdh2/Nrp2	9
GO:0030168	platelet activation	4/192	104/28832	0.0384615	5.77564	3.99475	0.00522147	0.0364741	0.0269866	Pdgfa/Rasa3/Prkg1/Sh2b3	4
GO:0046474	glycerophospholipid biosynthetic process	5/192	167/28832	0.0299401	4.49601	3.70978	0.00531465	0.0368952	0.0272982	Pdgfa/Pik3cd/Impa2/Fabp5/Ajuba	5
GO:0051147	regulation of muscle cell differentiation	5/192	167/28832	0.0299401	4.49601	3.70978	0.00531465	0.0368952	0.0272982	Rgs4/Mef2c/Hopx/Gper1/Eng	5
GO:0048066	developmental pigmentation	3/192	53/28832	0.0566038	8.5	4.47461	0.00533316	0.0368952	0.0272982	Ednrb/Mef2c/Adamts9	3
GO:0060043	regulation of cardiac muscle cell proliferation	3/192	53/28832	0.0566038	8.5	4.47461	0.00533316	0.0368952	0.0272982	Tbx2/Mef2c/Pten	3
GO:0070664	negative regulation of leukocyte proliferation	4/192	105/28832	0.0380952	5.72063	3.96775	0.00540052	0.0372714	0.0275765	Tnfrsf21/Pawr/Pde5a/Pten	4
GO:0060538	skeletal muscle organ development	6/192	239/28832	0.0251046	3.76987	3.52065	0.00546031	0.0375936	0.027815	Des/Abcc9/Mef2c/Meox2/Nr2f2/Gpcpd1	6
GO:2001235	positive regulation of apoptotic signaling pathway	5/192	169/28832	0.0295858	4.4428	3.67526	0.00558522	0.0382214	0.0282794	Septin4/Bok/Gper1/Pten/Trps1	5
GO:0016264	gap junction assembly	2/192	17/28832	0.117647	17.6667	5.62805	0.00561773	0.0382214	0.0282794	Gjc1/Hopx	2
GO:0051386	regulation of neurotrophin TRK receptor signaling pathway	2/192	17/28832	0.117647	17.6667	5.62805	0.00561773	0.0382214	0.0282794	Ptprf/Spry1	2
GO:0090051	negative regulation of cell migration involved in sprouting angiogenesis	2/192	17/28832	0.117647	17.6667	5.62805	0.00561773	0.0382214	0.0282794	Meox2/Stard13	2
GO:0099003	vesicle-mediated transport in synapse	7/192	318/28832	0.0220126	3.30556	3.38496	0.00561805	0.0382214	0.0282794	Sgip1/Slc4a8/Sh3gl2/Rapgef4/Pten/Cdh2/Dnajc6	7
GO:0030218	erythrocyte differentiation	5/192	170/28832	0.0294118	4.41667	3.6582	0.00572408	0.0388507	0.028745	Adgrf5/Epas1/Ets1/Cdk6/Sh2b3	5
GO:0001706	endoderm formation	3/192	55/28832	0.0545455	8.19091	4.37055	0.00591498	0.0400517	0.0296337	Dusp2/Vtn/Col4a2	3
GO:0019751	polyol metabolic process	4/192	108/28832	0.037037	5.56173	3.88877	0.00596218	0.0402763	0.0297998	Impa2/Gper1/Prkg1/Pten	4
GO:0001837	epithelial to mesenchymal transition	5/192	172/28832	0.0290698	4.36531	3.62448	0.00600909	0.0404979	0.0299638	Pawr/Gcnt2/Spry1/Eng/Pten	5
GO:0050727	regulation of inflammatory response	8/192	407/28832	0.019656	2.95168	3.24675	0.00614981	0.0413492	0.0305937	Ednrb/Fabp4/Bcr/Ets1/Aoc3/Gper1/Pde5a/Nr1h3	8
GO:0002237	response to molecule of bacterial origin	9/192	495/28832	0.0181818	2.7303	3.17938	0.00616672	0.041366	0.0306061	Ednrb/Kcnj8/Slc12a2/Mef2c/Irf8/Bcr/Akap12/Nr1h3/Pde4b	9
GO:0002042	cell migration involved in sprouting angiogenesis	3/192	56/28832	0.0535714	8.04464	4.32048	0.00621956	0.0416232	0.0307964	Meox2/Foxc2/Stard13	3
GO:0010919	regulation of inositol phosphate biosynthetic process	2/192	18/28832	0.111111	16.6852	5.45027	0.0062924	0.0417216	0.0308692	Gper1/Prkg1	2
GO:0035733	hepatic stellate cell activation	2/192	18/28832	0.111111	16.6852	5.45027	0.0062924	0.0417216	0.0308692	Akap12/Acta2	2
GO:0051152	positive regulation of smooth muscle cell differentiation	2/192	18/28832	0.111111	16.6852	5.45027	0.0062924	0.0417216	0.0308692	Gper1/Eng	2
GO:0072109	glomerular mesangium development	2/192	18/28832	0.111111	16.6852	5.45027	0.0062924	0.0417216	0.0308692	Foxc2/Acta2	2
GO:0045664	regulation of neuron differentiation	6/192	247/28832	0.0242915	3.64777	3.4218	0.00638425	0.0422331	0.0312477	Ednrb/Trpc6/Notch3/Mef2c/Sox5/Pten	6
GO:1990845	adaptive thermogenesis	5/192	175/28832	0.0285714	4.29048	3.57484	0.00645512	0.0426038	0.0315219	Fabp4/Epas1/Fabp5/Foxc2/Nr1h3	5
GO:0032330	regulation of chondrocyte differentiation	3/192	57/28832	0.0526316	7.90351	4.27163	0.00653335	0.0430212	0.0318308	Sox5/Mustn1/Trps1	3
GO:0006469	negative regulation of protein kinase activity	5/192	176/28832	0.0284091	4.2661	3.55854	0.00660882	0.0434186	0.0321248	Fabp4/Nr2f2/Spry4/Spry1/Pten	5
GO:0007156	homophilic cell adhesion via plasma membrane adhesion molecules	4/192	112/28832	0.0357143	5.3631	3.78796	0.00676975	0.0443743	0.0328319	Esam/Pcdh1/Ptprf/Cdh2	4
GO:0006518	peptide metabolic process	3/192	58/28832	0.0517241	7.76724	4.22396	0.00685641	0.0447381	0.033101	Cpe/Cpm/Ggt5	3
GO:0046578	regulation of Ras protein signal transduction	3/192	58/28832	0.0517241	7.76724	4.22396	0.00685641	0.0447381	0.033101	Rasa3/Spry4/Spry1	3
GO:0019226	transmission of nerve impulse	4/192	113/28832	0.0353982	5.31563	3.76351	0.00698237	0.0452767	0.0334996	Kcnj8/Pawr/Gper1/Rapgef4	4
GO:0016322	neuron remodeling	2/192	19/28832	0.105263	15.807	5.28621	0.00700204	0.0452767	0.0334996	Scarf1/Cspg4	2
GO:0021783	preganglionic parasympathetic fiber development	2/192	19/28832	0.105263	15.807	5.28621	0.00700204	0.0452767	0.0334996	Phox2a/Nrp2	2
GO:2000369	regulation of clathrin-dependent endocytosis	2/192	19/28832	0.105263	15.807	5.28621	0.00700204	0.0452767	0.0334996	Sh3gl2/Dnajc6	2
GO:0042326	negative regulation of phosphorylation	7/192	333/28832	0.021021	3.15666	3.24102	0.00716516	0.0460694	0.034086	Fabp4/Nr2f2/Ajuba/Sh3gl2/Spry4/Spry1/Pten	7
GO:0046879	hormone secretion	8/192	418/28832	0.0191388	2.874	3.15999	0.00717406	0.0460694	0.034086	Ano1/Cpe/Pde8b/Gper1/Itpr1/Ltbp4/Rapgef4/Tbc1d1	8
GO:0038063	collagen-activated tyrosine kinase receptor signaling pathway	3/192	59/28832	0.0508475	7.63559	4.17741	0.00718881	0.0460694	0.034086	Flt1/Col4a2/Col4a1	3
GO:0051955	regulation of amino acid transport	3/192	59/28832	0.0508475	7.63559	4.17741	0.00718881	0.0460694	0.034086	Rgs4/Slc12a2/Prkg1	3
GO:0051250	negative regulation of lymphocyte activation	5/192	180/28832	0.0277778	4.1713	3.49454	0.00724933	0.0462519	0.0342211	Nrarp/Tnfrsf21/Pawr/Pde5a/Pten	5
GO:0030072	peptide hormone secretion	7/192	334/28832	0.0209581	3.14721	3.23172	0.00727848	0.0462519	0.0342211	Ano1/Cpe/Pde8b/Gper1/Itpr1/Rapgef4/Tbc1d1	7
GO:0042593	glucose homeostasis	7/192	334/28832	0.0209581	3.14721	3.23172	0.00727848	0.0462519	0.0342211	Ano1/Adgrf5/Fabp5/Pde8b/Gper1/Mustn1/Tbc1d1	7
GO:0048469	cell maturation	6/192	254/28832	0.023622	3.54724	3.33861	0.00728174	0.0462519	0.0342211	Ednrb/Septin4/Epas1/Scarf1/Pde3a/Cspg4	6
GO:0033500	carbohydrate homeostasis	7/192	335/28832	0.0208955	3.13781	3.22245	0.00739312	0.0466193	0.0344929	Ano1/Adgrf5/Fabp5/Pde8b/Gper1/Mustn1/Tbc1d1	7
GO:0061448	connective tissue development	7/192	335/28832	0.0208955	3.13781	3.22245	0.00739312	0.0466193	0.0344929	Mef2c/Foxc2/Sox5/Rasal2/Acta2/Mustn1/Trps1	7
GO:0016311	dephosphorylation	5/192	181/28832	0.0276243	4.14825	3.47883	0.00741598	0.0466193	0.0344929	Mef2c/Dusp2/Ptprk/Ptprf/Pten	5
GO:0097529	myeloid leukocyte migration	6/192	255/28832	0.0235294	3.53333	3.32696	0.00741702	0.0466193	0.0344929	Ednrb/Flt1/Bcr/Pawr/Itga1/Pde4b	6
GO:0055013	cardiac muscle cell development	4/192	115/28832	0.0347826	5.22319	3.71547	0.00742077	0.0466193	0.0344929	Rgs4/Myh11/Actc1/Prkg1	4
GO:0001825	blastocyst formation	3/192	60/28832	0.05	7.50833	4.13194	0.00753061	0.0471032	0.034851	Hopx/Tead4/Tm4sf1	3
GO:0045599	negative regulation of fat cell differentiation	3/192	60/28832	0.05	7.50833	4.13194	0.00753061	0.0471032	0.034851	Dlk1/Sort1/Gper1	3
GO:0060326	cell chemotaxis	7/192	337/28832	0.0207715	3.11919	3.20401	0.00762641	0.0475988	0.0352176	Ednrb/Flt1/Slc12a2/Gab1/Itga1/Pde4b/Eng	7
GO:0043502	regulation of muscle adaptation	4/192	116/28832	0.0344828	5.17816	3.69187	0.00764661	0.0476213	0.0352343	Trpc3/Rgs4/Mef2c/Pde5a	4
GO:0040037	negative regulation of fibroblast growth factor receptor signaling pathway	2/192	20/28832	0.1	15.0167	5.13413	0.00774617	0.0477921	0.0353607	Spry4/Spry1	2
GO:0071071	regulation of phospholipid biosynthetic process	2/192	20/28832	0.1	15.0167	5.13413	0.00774617	0.0477921	0.0353607	Adgrf5/Pdgfa	2
GO:0097091	synaptic vesicle clustering	2/192	20/28832	0.1	15.0167	5.13413	0.00774617	0.0477921	0.0353607	Pten/Cdh2	2
GO:0007269	neurotransmitter secretion	5/192	183/28832	0.0273224	4.10291	3.44774	0.00775727	0.0477921	0.0353607	Kcnj8/Mef2c/Slc4a8/Gper1/Lin7a	5
GO:0099643	signal release from synapse	5/192	183/28832	0.0273224	4.10291	3.44774	0.00775727	0.0477921	0.0353607	Kcnj8/Mef2c/Slc4a8/Gper1/Lin7a	5
GO:0006874	intracellular calcium ion homeostasis	7/192	339/28832	0.020649	3.10079	3.18571	0.00786511	0.0481953	0.035659	Trpc6/Trpc3/Bok/Gper1/Jph2/Itpr1/Plce1	7
GO:0043473	pigmentation	4/192	117/28832	0.034188	5.1339	3.66854	0.00787693	0.0481953	0.035659	Ednrb/Tbx2/Mef2c/Adamts9	4
GO:0031103	axon regeneration	3/192	61/28832	0.0491803	7.38525	4.08751	0.00788188	0.0481953	0.035659	Scarf1/Ptprf/Pten	3
GO:0043010	camera-type eye development	8/192	425/28832	0.0188235	2.82667	3.10624	0.00788986	0.0481953	0.035659	Flt1/Tbx2/Adamts9/Tspan12/Vstm4/Foxc2/Col4a1/Spry1	8
GO:0034101	erythrocyte homeostasis	5/192	184/28832	0.0271739	4.08062	3.43236	0.00793195	0.0482471	0.0356973	Adgrf5/Epas1/Ets1/Cdk6/Sh2b3	5
GO:0043409	negative regulation of MAPK cascade	5/192	184/28832	0.0271739	4.08062	3.43236	0.00793195	0.0482471	0.0356973	Dusp2/Spry4/Gper1/Spry1/Sh2b3	5
GO:0009914	hormone transport	8/192	428/28832	0.0186916	2.80685	3.08354	0.00821257	0.0498204	0.0368614	Ano1/Cpe/Pde8b/Gper1/Itpr1/Ltbp4/Rapgef4/Tbc1d1	8
GO:0071222	cellular response to lipopolysaccharide	7/192	342/28832	0.0204678	3.07359	3.15852	0.00823344	0.0498204	0.0368614	Ednrb/Slc12a2/Mef2c/Irf8/Bcr/Nr1h3/Pde4b	7
GO:0086001	cardiac muscle cell action potential	3/192	62/28832	0.0483871	7.26613	4.04408	0.00824267	0.0498204	0.0368614	Kcnj8/Kcne4/Cacna2d1	3
GO:0002790	peptide secretion	7/192	343/28832	0.0204082	3.06463	3.14952	0.008359	0.0504174	0.0373031	Ano1/Cpe/Pde8b/Gper1/Itpr1/Rapgef4/Tbc1d1	7
GO:0010226	response to lithium ion	2/192	21/28832	0.0952381	14.3016	4.99261	0.0085243	0.050986	0.0377238	Fabp4/Impa2	2
GO:0043117	positive regulation of vascular permeability	2/192	21/28832	0.0952381	14.3016	4.99261	0.0085243	0.050986	0.0377238	Ptp4a3/Pde3a	2
GO:0051956	negative regulation of amino acid transport	2/192	21/28832	0.0952381	14.3016	4.99261	0.0085243	0.050986	0.0377238	Rgs4/Prkg1	2
GO:1905564	positive regulation of vascular endothelial cell proliferation	2/192	21/28832	0.0952381	14.3016	4.99261	0.0085243	0.050986	0.0377238	Nrarp/Col18a1	2
GO:0010812	negative regulation of cell-substrate adhesion	3/192	63/28832	0.047619	7.15079	4.00159	0.00861303	0.0513029	0.0379583	Gcnt2/Spry4/Pten	3
GO:0019228	neuronal action potential	3/192	63/28832	0.047619	7.15079	4.00159	0.00861303	0.0513029	0.0379583	Pawr/Gper1/Rapgef4	3
GO:0038065	collagen-activated signaling pathway	3/192	64/28832	0.046875	7.03906	3.96003	0.00899303	0.053324	0.0394537	Flt1/Col4a2/Col4a1	3
GO:0090303	positive regulation of wound healing	3/192	64/28832	0.046875	7.03906	3.96003	0.00899303	0.053324	0.0394537	Mylk/Vtn/Foxc2	3
GO:0051347	positive regulation of transferase activity	7/192	348/28832	0.0201149	3.02059	3.105	0.00900807	0.053324	0.0394537	Flt1/Pdgfa/Gab1/Ajuba/Pde5a/Pten/Ccnd1	7
GO:0032024	positive regulation of insulin secretion	4/192	122/28832	0.0327869	4.9235	3.55575	0.00909693	0.0537393	0.0397609	Ano1/Gper1/Itpr1/Rapgef4	4
GO:0022411	cellular component disassembly	8/192	437/28832	0.0183066	2.74905	3.01658	0.00924032	0.0544743	0.0403047	Bok/Nckap5/Ets1/Sh3gl2/Gper1/Lmod1/Eng/Dnajc6	8
GO:0034349	glial cell apoptotic process	2/192	22/28832	0.0909091	13.6515	4.86045	0.00933595	0.0544787	0.040308	Tnfrsf21/Akap12	2
GO:0045736	negative regulation of cyclin-dependent protein serine/threonine kinase activity	2/192	22/28832	0.0909091	13.6515	4.86045	0.00933595	0.0544787	0.040308	Nr2f2/Pten	2
GO:0048015	phosphatidylinositol-mediated signaling	2/192	22/28832	0.0909091	13.6515	4.86045	0.00933595	0.0544787	0.040308	Pik3cd/Plce1	2
GO:0048486	parasympathetic nervous system development	2/192	22/28832	0.0909091	13.6515	4.86045	0.00933595	0.0544787	0.040308	Phox2a/Nrp2	2
GO:0060307	regulation of ventricular cardiac muscle cell membrane repolarization	2/192	22/28832	0.0909091	13.6515	4.86045	0.00933595	0.0544787	0.040308	Kcne4/Cacna2d1	2
GO:0001947	heart looping	3/192	65/28832	0.0461538	6.93077	3.91935	0.00938271	0.0545299	0.0403458	Tbx2/Mef2c/Eng	3
GO:0031641	regulation of myelination	3/192	65/28832	0.0461538	6.93077	3.91935	0.00938271	0.0545299	0.0403458	Tnfrsf21/Pten/Cdh2	3
GO:0071219	cellular response to molecule of bacterial origin	7/192	351/28832	0.019943	2.99478	3.07868	0.00941484	0.0546061	0.0404022	Ednrb/Slc12a2/Mef2c/Irf8/Bcr/Nr1h3/Pde4b	7
GO:0045446	endothelial cell differentiation	4/192	124/28832	0.0322581	4.84409	3.51234	0.00961749	0.055669	0.0411886	Ednrb/Apold1/Col18a1/Nr2f2	4
GO:0046173	polyol biosynthetic process	3/192	66/28832	0.0454545	6.82576	3.87953	0.00978211	0.0565079	0.0418094	Impa2/Gper1/Prkg1	3
GO:0009190	cyclic nucleotide biosynthetic process	2/192	23/28832	0.0869565	13.058	4.73661	0.0101806	0.0581694	0.0430387	Gucy1a1/Gucy1b1	2
GO:0032332	positive regulation of chondrocyte differentiation	2/192	23/28832	0.0869565	13.058	4.73661	0.0101806	0.0581694	0.0430387	Sox5/Mustn1	2
GO:0035313	wound healing, spreading of epidermal cells	2/192	23/28832	0.0869565	13.058	4.73661	0.0101806	0.0581694	0.0430387	Ajuba/Pten	2
GO:0061179	negative regulation of insulin secretion involved in cellular response to glucose stimulus	2/192	23/28832	0.0869565	13.058	4.73661	0.0101806	0.0581694	0.0430387	Pde8b/Tbc1d1	2
GO:1904030	negative regulation of cyclin-dependent protein kinase activity	2/192	23/28832	0.0869565	13.058	4.73661	0.0101806	0.0581694	0.0430387	Nr2f2/Pten	2
GO:1902807	negative regulation of cell cycle G1/S phase transition	3/192	67/28832	0.0447761	6.72388	3.84052	0.0101913	0.0581694	0.0430387	Pten/Susd2/Ccnd1	3
GO:0007611	learning or memory	7/192	357/28832	0.0196078	2.94444	3.02686	0.0102685	0.058494	0.0432789	Prkar2b/Klk8/Mef2c/Pde8b/Pde5a/Pten/Specc1	7
GO:0002062	chondrocyte differentiation	4/192	127/28832	0.0314961	4.72966	3.44894	0.010434	0.0593189	0.0438892	Mef2c/Sox5/Mustn1/Trps1	4
GO:0007596	blood coagulation	5/192	197/28832	0.0253807	3.81134	3.24184	0.0104573	0.059334	0.0439003	Pdgfa/Vtn/Rasa3/Prkg1/Sh2b3	5
GO:0051055	negative regulation of lipid biosynthetic process	3/192	68/28832	0.0441176	6.625	3.8023	0.0106103	0.0599649	0.0443671	Pdgfa/Pde8b/Gper1	3
GO:0051058	negative regulation of small GTPase mediated signal transduction	3/192	68/28832	0.0441176	6.625	3.8023	0.0106103	0.0599649	0.0443671	Rasa3/Spry4/Spry1	3
GO:0001704	formation of primary germ layer	4/192	128/28832	0.03125	4.69271	3.42825	0.0107158	0.0603238	0.0446327	Dusp2/Vtn/Foxc2/Col4a2	4
GO:0045445	myoblast differentiation	4/192	128/28832	0.03125	4.69271	3.42825	0.0107158	0.0603238	0.0446327	Tbx2/Mef2c/Epas1/Mustn1	4
GO:1903531	negative regulation of secretion by cell	5/192	199/28832	0.0251256	3.77303	3.21397	0.0108894	0.0611809	0.0452669	Bcr/Pde8b/Nr1h3/Prkg1/Tbc1d1	5
GO:0030073	insulin secretion	6/192	278/28832	0.0215827	3.24101	3.07416	0.011054	0.0614067	0.0454339	Ano1/Pde8b/Gper1/Itpr1/Rapgef4/Tbc1d1	6
GO:0090276	regulation of peptide hormone secretion	6/192	278/28832	0.0215827	3.24101	3.07416	0.011054	0.0614067	0.0454339	Ano1/Pde8b/Gper1/Itpr1/Rapgef4/Tbc1d1	6
GO:0048485	sympathetic nervous system development	2/192	24/28832	0.0833333	12.5139	4.62025	0.0110579	0.0614067	0.0454339	Phox2a/Nrp2	2
GO:0061318	renal filtration cell differentiation	2/192	24/28832	0.0833333	12.5139	4.62025	0.0110579	0.0614067	0.0454339	Ednrb/Foxc2	2
GO:0072112	podocyte differentiation	2/192	24/28832	0.0833333	12.5139	4.62025	0.0110579	0.0614067	0.0454339	Ednrb/Foxc2	2
GO:2000353	positive regulation of endothelial cell apoptotic process	2/192	24/28832	0.0833333	12.5139	4.62025	0.0110579	0.0614067	0.0454339	Col18a1/Gper1	2
GO:0050817	coagulation	5/192	200/28832	0.025	3.75417	3.20017	0.0111099	0.0615765	0.0455595	Pdgfa/Vtn/Rasa3/Prkg1/Sh2b3	5
GO:0003279	cardiac septum development	4/192	130/28832	0.0307692	4.62051	3.3875	0.0112941	0.0623566	0.0461367	Kcnj8/Tbx2/Eng/Nrp2	4
GO:0008543	fibroblast growth factor receptor signaling pathway	4/192	130/28832	0.0307692	4.62051	3.3875	0.0112941	0.0623566	0.0461367	Flt1/Tbx2/Spry4/Spry1	4
GO:0007599	hemostasis	5/192	201/28832	0.0248756	3.73549	3.18646	0.0113335	0.0624539	0.0462088	Pdgfa/Vtn/Rasa3/Prkg1/Sh2b3	5
GO:0051898	negative regulation of phosphatidylinositol 3-kinase/protein kinase B signal transduction	3/192	70/28832	0.0428571	6.43571	3.72812	0.0114779	0.0630078	0.0466186	Gper1/Sh2b3/Pten	3
GO:0097479	synaptic vesicle localization	3/192	70/28832	0.0428571	6.43571	3.72812	0.0114779	0.0630078	0.0466186	Pten/Cdh2/Lin7a	3
GO:0055074	calcium ion homeostasis	7/192	366/28832	0.0191257	2.87204	2.95112	0.0116531	0.0638472	0.0472396	Trpc6/Trpc3/Bok/Gper1/Jph2/Itpr1/Plce1	7
GO:1990138	neuron projection extension	5/192	203/28832	0.0246305	3.69869	3.1593	0.0117898	0.0644447	0.0476817	Sema6d/Sema5b/Sh3gl2/Pten/Nrp2	5
GO:0045744	negative regulation of G protein-coupled receptor signaling pathway	3/192	71/28832	0.0422535	6.34507	3.69211	0.0119266	0.0644447	0.0476817	Rgs4/Pde3a/Sh2b3	3
GO:0061371	determination of heart left/right asymmetry	3/192	71/28832	0.0422535	6.34507	3.69211	0.0119266	0.0644447	0.0476817	Tbx2/Mef2c/Eng	3
GO:0003323	type B pancreatic cell development	2/192	25/28832	0.08	12.0133	4.51059	0.0119673	0.0644447	0.0476817	Cdk6/Cdh2	2
GO:0031645	negative regulation of nervous system process	2/192	25/28832	0.08	12.0133	4.51059	0.0119673	0.0644447	0.0476817	Tnfrsf21/Pten	2
GO:0044321	response to leptin	2/192	25/28832	0.08	12.0133	4.51059	0.0119673	0.0644447	0.0476817	Pten/Ccnd1	2
GO:0072311	glomerular epithelial cell differentiation	2/192	25/28832	0.08	12.0133	4.51059	0.0119673	0.0644447	0.0476817	Ednrb/Foxc2	2
GO:0072537	fibroblast activation	2/192	25/28832	0.08	12.0133	4.51059	0.0119673	0.0644447	0.0476817	Akap12/Acta2	2
GO:1901380	negative regulation of potassium ion transmembrane transport	2/192	25/28832	0.08	12.0133	4.51059	0.0119673	0.0644447	0.0476817	Rgs4/Kcne4	2
GO:0002791	regulation of peptide secretion	6/192	283/28832	0.0212014	3.18375	3.02269	0.0119866	0.0644447	0.0476817	Ano1/Pde8b/Gper1/Itpr1/Rapgef4/Tbc1d1	6
GO:0015833	peptide transport	7/192	369/28832	0.0189702	2.84869	2.92638	0.0121433	0.065165	0.0482146	Ano1/Cpe/Pde8b/Gper1/Itpr1/Rapgef4/Tbc1d1	7
GO:0090087	regulation of peptide transport	6/192	285/28832	0.0210526	3.1614	3.00242	0.0123747	0.0659706	0.0488106	Ano1/Pde8b/Gper1/Itpr1/Rapgef4/Tbc1d1	6
GO:0003143	embryonic heart tube morphogenesis	3/192	72/28832	0.0416667	6.25694	3.65678	0.0123853	0.0659706	0.0488106	Tbx2/Mef2c/Eng	3
GO:0042551	neuron maturation	3/192	72/28832	0.0416667	6.25694	3.65678	0.0123853	0.0659706	0.0488106	Ednrb/Scarf1/Cspg4	3
GO:0055008	cardiac muscle tissue morphogenesis	3/192	72/28832	0.0416667	6.25694	3.65678	0.0123853	0.0659706	0.0488106	Foxc2/Actc1/Eng	3
GO:0051261	protein depolymerization	4/192	134/28832	0.0298507	4.48259	3.30843	0.0125101	0.0665122	0.0492114	Nckap5/Sh3gl2/Lmod1/Dnajc6	4
GO:0014911	positive regulation of smooth muscle cell migration	3/192	73/28832	0.0410959	6.17123	3.62212	0.012854	0.0678748	0.0502196	Sema6d/Vtn/Rapgef4	3
GO:0031102	neuron projection regeneration	3/192	73/28832	0.0410959	6.17123	3.62212	0.012854	0.0678748	0.0502196	Scarf1/Ptprf/Pten	3
GO:0001829	trophectodermal cell differentiation	2/192	26/28832	0.0769231	11.5513	4.40701	0.0129083	0.0678748	0.0502196	Hopx/Tead4	2
GO:0010763	positive regulation of fibroblast migration	2/192	26/28832	0.0769231	11.5513	4.40701	0.0129083	0.0678748	0.0502196	Akap12/Acta2	2
GO:0050965	detection of temperature stimulus involved in sensory perception of pain	2/192	26/28832	0.0769231	11.5513	4.40701	0.0129083	0.0678748	0.0502196	Ano1/Pawr	2
GO:0099623	regulation of cardiac muscle cell membrane repolarization	2/192	26/28832	0.0769231	11.5513	4.40701	0.0129083	0.0678748	0.0502196	Kcne4/Cacna2d1	2
GO:0045860	positive regulation of protein kinase activity	6/192	288/28832	0.0208333	3.12847	2.97236	0.0129734	0.0680287	0.0503334	Flt1/Pdgfa/Gab1/Ajuba/Pde5a/Ccnd1	6
GO:0009755	hormone-mediated signaling pathway	5/192	208/28832	0.0240385	3.60978	3.09288	0.0129849	0.0680287	0.0503334	Pde3a/Sstr2/Gper1/Nr1h3/Pten	5
GO:0051897	positive regulation of phosphatidylinositol 3-kinase/protein kinase B signal transduction	5/192	209/28832	0.0239234	3.5925	3.07985	0.0132334	0.0692042	0.0512032	Flt1/Pdgfa/Gcnt2/Gper1/Eng	5
GO:0098900	regulation of action potential	3/192	74/28832	0.0405405	6.08784	3.58809	0.0133327	0.0695965	0.0514934	Pawr/Rapgef4/Cacna2d1	3
GO:0046942	carboxylic acid transport	7/192	378/28832	0.0185185	2.78086	2.85364	0.0137032	0.0714008	0.0528284	Fabp4/Rgs4/Kcnj8/Slc12a2/Fabp5/Slc16a12/Prkg1	7
GO:0010761	fibroblast migration	3/192	75/28832	0.04	6.00667	3.55469	0.0138214	0.0714173	0.0528406	Akap12/Acta2/Tns1	3
GO:1905330	regulation of morphogenesis of an epithelium	3/192	75/28832	0.04	6.00667	3.55469	0.0138214	0.0714173	0.0528406	Tbx2/Pdgfa/Pik3cd	3
GO:0001956	positive regulation of neurotransmitter secretion	2/192	27/28832	0.0740741	11.1235	4.30894	0.0138805	0.0714173	0.0528406	Slc4a8/Gper1	2
GO:0003084	positive regulation of systemic arterial blood pressure	2/192	27/28832	0.0740741	11.1235	4.30894	0.0138805	0.0714173	0.0528406	Nr2f2/Eng	2
GO:0045742	positive regulation of epidermal growth factor receptor signaling pathway	2/192	27/28832	0.0740741	11.1235	4.30894	0.0138805	0.0714173	0.0528406	Afap1l2/Gper1	2
GO:0051969	regulation of transmission of nerve impulse	2/192	27/28832	0.0740741	11.1235	4.30894	0.0138805	0.0714173	0.0528406	Pawr/Rapgef4	2
GO:1904996	positive regulation of leukocyte adhesion to vascular endothelial cell	2/192	27/28832	0.0740741	11.1235	4.30894	0.0138805	0.0714173	0.0528406	Pawr/Ets1	2
GO:0060541	respiratory system development	6/192	293/28832	0.0204778	3.07509	2.9231	0.0140158	0.0719845	0.0532603	Ano1/Tbx2/Pdgfa/Epas1/Hopx/Spry1	6
GO:0071216	cellular response to biotic stimulus	7/192	380/28832	0.0184211	2.76623	2.83776	0.0140685	0.072126	0.053365	Ednrb/Slc12a2/Mef2c/Irf8/Bcr/Nr1h3/Pde4b	7
GO:0007200	phospholipase C-activating G protein-coupled receptor signaling pathway	4/192	139/28832	0.028777	4.32134	3.21386	0.0141439	0.0723833	0.0535554	Ednrb/Ano1/Itpr1/Plce1	4
GO:0015849	organic acid transport	7/192	381/28832	0.0183727	2.75897	2.82986	0.0142537	0.0728157	0.0538752	Fabp4/Rgs4/Kcnj8/Slc12a2/Fabp5/Slc16a12/Prkg1	7
GO:0031100	animal organ regeneration	3/192	76/28832	0.0394737	5.92763	3.52188	0.0143203	0.0728964	0.053935	Vtn/Itpr1/Ccnd1	3
GO:1903539	protein localization to postsynaptic membrane	3/192	76/28832	0.0394737	5.92763	3.52188	0.0143203	0.0728964	0.053935	Mylk/Lgi1/Rapgef4	3
GO:0051209	release of sequestered calcium ion into cytosol	4/192	140/28832	0.0285714	4.29048	3.19548	0.014486	0.0736096	0.0544627	Gper1/Jph2/Itpr1/Plce1	4
GO:0001654	eye development	8/192	475/28832	0.0168421	2.52912	2.7514	0.0146642	0.0743134	0.0549834	Flt1/Tbx2/Adamts9/Tspan12/Vstm4/Foxc2/Col4a1/Spry1	8
GO:0061035	regulation of cartilage development	3/192	77/28832	0.038961	5.85065	3.48966	0.0148293	0.0743134	0.0549834	Sox5/Mustn1/Trps1	3
GO:0062237	protein localization to postsynapse	3/192	77/28832	0.038961	5.85065	3.48966	0.0148293	0.0743134	0.0549834	Mylk/Lgi1/Rapgef4	3
GO:0003014	renal system process	4/192	141/28832	0.0283688	4.26005	3.17727	0.0148334	0.0743134	0.0549834	Ednrb/Adgrf5/Mcam/Bcr	4
GO:0051283	negative regulation of sequestering of calcium ion	4/192	141/28832	0.0283688	4.26005	3.17727	0.0148334	0.0743134	0.0549834	Gper1/Jph2/Itpr1/Plce1	4
GO:0003272	endocardial cushion formation	2/192	28/28832	0.0714286	10.7262	4.21589	0.0148834	0.0743134	0.0549834	Tbx2/Eng	2
GO:0006883	intracellular sodium ion homeostasis	2/192	28/28832	0.0714286	10.7262	4.21589	0.0148834	0.0743134	0.0549834	Atp1b2/Slc12a2	2
GO:0072010	glomerular epithelium development	2/192	28/28832	0.0714286	10.7262	4.21589	0.0148834	0.0743134	0.0549834	Ednrb/Foxc2	2
GO:0090330	regulation of platelet aggregation	2/192	28/28832	0.0714286	10.7262	4.21589	0.0148834	0.0743134	0.0549834	Prkg1/Sh2b3	2
GO:1905207	regulation of cardiocyte differentiation	2/192	28/28832	0.0714286	10.7262	4.21589	0.0148834	0.0743134	0.0549834	Mef2c/Gper1	2
GO:0071383	cellular response to steroid hormone stimulus	5/192	216/28832	0.0231481	3.47608	2.99076	0.0150631	0.0750803	0.0555508	Tbx2/Pde3a/Sstr2/Gper1/Pten	5
GO:0150063	visual system development	8/192	478/28832	0.0167364	2.51325	2.73156	0.0151738	0.0755006	0.0558618	Flt1/Tbx2/Adamts9/Tspan12/Vstm4/Foxc2/Col4a1/Spry1	8
GO:0071466	cellular response to xenobiotic stimulus	5/192	217/28832	0.0230415	3.46006	2.97833	0.0153376	0.076184	0.0563674	Ppp1r14a/Abcc9/Mylk/Mef2c/Pde4b	5
GO:1903037	regulation of leukocyte cell-cell adhesion	7/192	387/28832	0.0180879	2.71619	2.783	0.015402	0.0763715	0.0565061	Nrarp/Tnfrsf21/Pawr/Ets1/Pde5a/Il2rg/Pten	7
GO:0051282	regulation of sequestering of calcium ion	4/192	143/28832	0.027972	4.20047	3.14136	0.0155439	0.0769422	0.0569284	Gper1/Jph2/Itpr1/Plce1	4
GO:0033674	positive regulation of kinase activity	6/192	300/28832	0.02	3.00333	2.85589	0.0155715	0.0769464	0.0569315	Flt1/Pdgfa/Gab1/Ajuba/Pde5a/Ccnd1	6
GO:0007179	transforming growth factor beta receptor signaling pathway	5/192	218/28832	0.0229358	3.44419	2.96598	0.0156155	0.0770309	0.056994	Gcnt2/Ptprk/Ltbp4/Spry1/Eng	5
GO:0032414	positive regulation of ion transmembrane transporter activity	3/192	79/28832	0.0379747	5.70253	3.42687	0.0158777	0.0778477	0.0575983	Trpc6/Atp1b2/Jph2	3
GO:0010811	positive regulation of cell-substrate adhesion	4/192	144/28832	0.0277778	4.1713	3.12365	0.015907	0.0778477	0.0575983	Itga6/Vtn/Egflam/Cdk6	4
GO:0048259	regulation of receptor-mediated endocytosis	4/192	144/28832	0.0277778	4.1713	3.12365	0.015907	0.0778477	0.0575983	Sgip1/Vtn/Sh3gl2/Dnajc6	4
GO:0042059	negative regulation of epidermal growth factor receptor signaling pathway	2/192	29/28832	0.0689655	10.3563	4.12743	0.0159166	0.0778477	0.0575983	Itga1/Ptprf	2
GO:1901186	positive regulation of ERBB signaling pathway	2/192	29/28832	0.0689655	10.3563	4.12743	0.0159166	0.0778477	0.0575983	Afap1l2/Gper1	2
GO:0031345	negative regulation of cell projection organization	5/192	220/28832	0.0227273	3.41288	2.94149	0.0161812	0.0789303	0.0583994	Trpc6/Sema6d/Ptprf/Pten/Cspg4	5
GO:0050863	regulation of T cell activation	7/192	391/28832	0.0179028	2.68841	2.75224	0.0162032	0.0789303	0.0583994	Nrarp/Tnfrsf21/Pawr/Pde5a/Il2rg/Sh2b3/Pten	7
GO:0002429	immune response-activating cell surface receptor signaling pathway	6/192	303/28832	0.019802	2.9736	2.82768	0.0162735	0.0789303	0.0583994	Mef2c/Tnfrsf21/Pawr/Nr1h3/Pde4b/Pten	6
GO:0009582	detection of abiotic stimulus	4/192	145/28832	0.0275862	4.14253	3.10609	0.0162754	0.0789303	0.0583994	Ano1/Slc12a2/Sema5b/Pawr	4
GO:0051208	sequestering of calcium ion	4/192	145/28832	0.0275862	4.14253	3.10609	0.0162754	0.0789303	0.0583994	Gper1/Jph2/Itpr1/Plce1	4
GO:0048880	sensory system development	8/192	485/28832	0.0164948	2.47698	2.68587	0.0164127	0.0793494	0.0587095	Flt1/Tbx2/Adamts9/Tspan12/Vstm4/Foxc2/Col4a1/Spry1	8
GO:0060976	coronary vasculature development	3/192	80/28832	0.0375	5.63125	3.39628	0.0164171	0.0793494	0.0587095	Abcc9/Kcnj8/Gper1	3
GO:0051048	negative regulation of secretion	5/192	221/28832	0.0226244	3.39744	2.92935	0.0164691	0.0794667	0.0587963	Bcr/Pde8b/Nr1h3/Prkg1/Tbc1d1	5
GO:0009581	detection of external stimulus	4/192	146/28832	0.0273973	4.11416	3.0887	0.0166492	0.0800666	0.0592401	Ano1/Slc12a2/Sema5b/Pawr	4
GO:0043500	muscle adaptation	4/192	146/28832	0.0273973	4.11416	3.0887	0.0166492	0.0800666	0.0592401	Trpc3/Rgs4/Mef2c/Pde5a	4
GO:0007416	synapse assembly	6/192	305/28832	0.0196721	2.9541	2.80907	0.0167535	0.0804337	0.0595117	Kcnj8/Mef2c/Dock10/Pten/Cdh2/Lin7a	6
GO:0014829	vascular associated smooth muscle contraction	2/192	30/28832	0.0666667	10.0111	4.04317	0.0169797	0.0808435	0.0598149	Ednrb/Acta2	2
GO:0032891	negative regulation of organic acid transport	2/192	30/28832	0.0666667	10.0111	4.04317	0.0169797	0.0808435	0.0598149	Rgs4/Prkg1	2
GO:0050961	detection of temperature stimulus involved in sensory perception	2/192	30/28832	0.0666667	10.0111	4.04317	0.0169797	0.0808435	0.0598149	Ano1/Pawr	2
GO:0060045	positive regulation of cardiac muscle cell proliferation	2/192	30/28832	0.0666667	10.0111	4.04317	0.0169797	0.0808435	0.0598149	Tbx2/Mef2c	2
GO:0061298	retina vasculature development in camera-type eye	2/192	30/28832	0.0666667	10.0111	4.04317	0.0169797	0.0808435	0.0598149	Vstm4/Col4a1	2
GO:0030522	intracellular receptor signaling pathway	7/192	396/28832	0.0176768	2.65446	2.71434	0.0172458	0.081839	0.0605514	Flt1/Kcnj8/Fabp5/Nr2f2/Gper1/Nr1h3/Pten	7
GO:0051402	neuron apoptotic process	7/192	396/28832	0.0176768	2.65446	2.71434	0.0172458	0.081839	0.0605514	Mef2c/Tnfrsf21/Bok/Pawr/Itga1/Ptprf/Ccnd1	7
GO:0007519	skeletal muscle tissue development	5/192	224/28832	0.0223214	3.35193	2.89334	0.0173532	0.0822129	0.0608281	Abcc9/Mef2c/Meox2/Nr2f2/Gpcpd1	5
GO:0045123	cellular extravasation	3/192	82/28832	0.0365854	5.4939	3.33661	0.0175266	0.0827614	0.0612339	Bcr/Pawr/Itga1	3
GO:0071384	cellular response to corticosteroid stimulus	3/192	82/28832	0.0365854	5.4939	3.33661	0.0175266	0.0827614	0.0612339	Tbx2/Sstr2/Gper1	3
GO:2000241	regulation of reproductive process	5/192	225/28832	0.0222222	3.33704	2.88147	0.0176548	0.0832296	0.0615803	Ednrb/Arhgdib/Pde3a/Pde5a/Prkacb	5
GO:0021602	cranial nerve morphogenesis	2/192	31/28832	0.0645161	9.68817	3.96278	0.0180721	0.0846412	0.0626248	Phox2a/Nrp2	2
GO:0032958	inositol phosphate biosynthetic process	2/192	31/28832	0.0645161	9.68817	3.96278	0.0180721	0.0846412	0.0626248	Gper1/Prkg1	2
GO:0061484	hematopoietic stem cell homeostasis	2/192	31/28832	0.0645161	9.68817	3.96278	0.0180721	0.0846412	0.0626248	Emcn/Septin4	2
GO:0086005	ventricular cardiac muscle cell action potential	2/192	31/28832	0.0645161	9.68817	3.96278	0.0180721	0.0846412	0.0626248	Kcnj8/Kcne4	2
GO:0032411	positive regulation of transporter activity	3/192	84/28832	0.0357143	5.3631	3.27887	0.018677	0.0873318	0.0646155	Trpc6/Atp1b2/Jph2	3
GO:0001933	negative regulation of protein phosphorylation	6/192	313/28832	0.0191693	2.87859	2.7361	0.0187711	0.087546	0.064774	Fabp4/Nr2f2/Sh3gl2/Spry4/Spry1/Pten	6
GO:0050890	cognition	7/192	403/28832	0.0173697	2.60835	2.66224	0.0187838	0.087546	0.064774	Prkar2b/Klk8/Mef2c/Pde8b/Pde5a/Pten/Specc1	7
GO:0072659	protein localization to plasma membrane	6/192	314/28832	0.0191083	2.86943	2.72714	0.0190345	0.0885076	0.0654855	Tspan15/Trarg1/Ramp1/Sorbs1/Gper1/Cdh2	6
GO:0003094	glomerular filtration	2/192	32/28832	0.0625	9.38542	3.88595	0.0191935	0.0885076	0.0654855	Adgrf5/Mcam	2
GO:0055022	negative regulation of cardiac muscle tissue growth	2/192	32/28832	0.0625	9.38542	3.88595	0.0191935	0.0885076	0.0654855	Rgs4/Pten	2
GO:0060402	calcium ion transport into cytosol	2/192	32/28832	0.0625	9.38542	3.88595	0.0191935	0.0885076	0.0654855	Trpc3/Cacna2d1	2
GO:0061117	negative regulation of heart growth	2/192	32/28832	0.0625	9.38542	3.88595	0.0191935	0.0885076	0.0654855	Rgs4/Pten	2
GO:1901185	negative regulation of ERBB signaling pathway	2/192	32/28832	0.0625	9.38542	3.88595	0.0191935	0.0885076	0.0654855	Itga1/Ptprf	2
GO:1905475	regulation of protein localization to membrane	5/192	230/28832	0.0217391	3.26449	2.82313	0.0192146	0.0885076	0.0654855	Sorbs1/Gper1/Rapgef4/Cdh2/Stom	5
GO:0048488	synaptic vesicle endocytosis	3/192	85/28832	0.0352941	5.3	3.25069	0.0192676	0.0885076	0.0654855	Sgip1/Sh3gl2/Dnajc6	3
GO:0060411	cardiac septum morphogenesis	3/192	85/28832	0.0352941	5.3	3.25069	0.0192676	0.0885076	0.0654855	Tbx2/Eng/Nrp2	3
GO:0010721	negative regulation of cell development	6/192	315/28832	0.0190476	2.86032	2.71822	0.0193004	0.0885166	0.0654921	Ednrb/Trpc6/Nrarp/Sema6d/Cdk6/Pten	6
GO:0015800	acidic amino acid transport	3/192	86/28832	0.0348837	5.23837	3.22295	0.0198684	0.0908315	0.0672049	Kcnj8/Slc12a2/Prkg1	3
GO:0070373	negative regulation of ERK1 and ERK2 cascade	3/192	86/28832	0.0348837	5.23837	3.22295	0.0198684	0.0908315	0.0672049	Spry4/Gper1/Spry1	3
GO:0050729	positive regulation of inflammatory response	4/192	155/28832	0.0258065	3.87527	2.93881	0.0202556	0.0916895	0.0678397	Fabp4/Ets1/Aoc3/Pde5a	4
GO:0001945	lymph vessel development	2/192	33/28832	0.0606061	9.10101	3.81243	0.0203435	0.0916895	0.0678397	Nr2f2/Foxc2	2
GO:0003299	muscle hypertrophy in response to stress	2/192	33/28832	0.0606061	9.10101	3.81243	0.0203435	0.0916895	0.0678397	Trpc3/Mef2c	2
GO:0014898	cardiac muscle hypertrophy in response to stress	2/192	33/28832	0.0606061	9.10101	3.81243	0.0203435	0.0916895	0.0678397	Trpc3/Mef2c	2
GO:0016048	detection of temperature stimulus	2/192	33/28832	0.0606061	9.10101	3.81243	0.0203435	0.0916895	0.0678397	Ano1/Pawr	2
GO:0043129	surfactant homeostasis	2/192	33/28832	0.0606061	9.10101	3.81243	0.0203435	0.0916895	0.0678397	Adgrf5/Epas1	2
GO:0048745	smooth muscle tissue development	2/192	33/28832	0.0606061	9.10101	3.81243	0.0203435	0.0916895	0.0678397	Mylk/Eng	2
GO:0051590	positive regulation of neurotransmitter transport	2/192	33/28832	0.0606061	9.10101	3.81243	0.0203435	0.0916895	0.0678397	Slc4a8/Gper1	2
GO:0060317	cardiac epithelial to mesenchymal transition	2/192	33/28832	0.0606061	9.10101	3.81243	0.0203435	0.0916895	0.0678397	Spry1/Eng	2
GO:0042886	amide transport	7/192	410/28832	0.0170732	2.56382	2.61123	0.0204158	0.0918713	0.0679742	Ano1/Cpe/Pde8b/Gper1/Itpr1/Rapgef4/Tbc1d1	7
GO:0002768	immune response-regulating cell surface receptor signaling pathway	6/192	320/28832	0.01875	2.81562	2.67412	0.0206679	0.0926407	0.0685435	Mef2c/Tnfrsf21/Pawr/Nr1h3/Pde4b/Pten	6
GO:0003231	cardiac ventricle development	4/192	156/28832	0.025641	3.85043	2.92285	0.0206836	0.0926407	0.0685435	Mef2c/Cpe/Foxc2/Eng	4
GO:0044344	cellular response to fibroblast growth factor stimulus	4/192	156/28832	0.025641	3.85043	2.92285	0.0206836	0.0926407	0.0685435	Flt1/Tbx2/Spry4/Spry1	4
GO:0009880	embryonic pattern specification	3/192	88/28832	0.0340909	5.11932	3.16874	0.0211008	0.0942885	0.0697627	Nrarp/Meox2/Nrp2	3
GO:0090277	positive regulation of peptide hormone secretion	4/192	157/28832	0.0254777	3.8259	2.90703	0.0211172	0.0942885	0.0697627	Ano1/Gper1/Itpr1/Rapgef4	4
GO:0006909	phagocytosis	5/192	236/28832	0.0211864	3.1815	2.75519	0.0212028	0.0945239	0.0699368	Irf8/Bcr/Nr1h3/Il2rg/Pten	5
GO:0006921	cellular component disassembly involved in execution phase of apoptosis	2/192	34/28832	0.0588235	8.83333	3.74196	0.0215216	0.0954999	0.070659	Bok/Gper1	2
GO:0014887	cardiac muscle adaptation	2/192	34/28832	0.0588235	8.83333	3.74196	0.0215216	0.0954999	0.070659	Trpc3/Mef2c	2
GO:0060037	pharyngeal system development	2/192	34/28832	0.0588235	8.83333	3.74196	0.0215216	0.0954999	0.070659	Adgrf5/Tbx2	2
GO:0045927	positive regulation of growth	6/192	324/28832	0.0185185	2.78086	2.63945	0.0218082	0.0966226	0.0714896	Tbx2/Mef2c/Sgip1/Hopx/Lgi1/Slc25a33	6
GO:0032970	regulation of actin filament-based process	7/192	416/28832	0.0168269	2.52684	2.56835	0.0218915	0.0967053	0.0715509	Esam/Rgs4/Synpo2/Mef2c/Arap2/Acta2/Lmod1	7
GO:0009952	anterior/posterior pattern specification	5/192	238/28832	0.0210084	3.15476	2.73303	0.0218943	0.0967053	0.0715509	Ifitm1/Nrarp/Meox2/Nr2f2/Foxc2	5
GO:0010976	positive regulation of neuron projection development	5/192	239/28832	0.0209205	3.14156	2.72204	0.0222454	0.0981054	0.0725868	Atp1b2/Itga6/Scarf1/Itpr1/Cpeb1	5
GO:0031400	negative regulation of protein modification process	7/192	418/28832	0.0167464	2.51475	2.55422	0.0223994	0.098633	0.0729771	Fabp4/Nr2f2/Fry/Sh3gl2/Spry4/Spry1/Pten	7
GO:0003309	type B pancreatic cell differentiation	2/192	35/28832	0.0571429	8.58095	3.67433	0.0227273	0.0990139	0.073259	Cdk6/Cdh2	2
GO:0040036	regulation of fibroblast growth factor receptor signaling pathway	2/192	35/28832	0.0571429	8.58095	3.67433	0.0227273	0.0990139	0.073259	Spry4/Spry1	2
GO:0042044	fluid transport	2/192	35/28832	0.0571429	8.58095	3.67433	0.0227273	0.0990139	0.073259	Ednrb/Itpr1	2
GO:0055075	potassium ion homeostasis	2/192	35/28832	0.0571429	8.58095	3.67433	0.0227273	0.0990139	0.073259	Atp1b2/Slc12a2	2
GO:0060306	regulation of membrane repolarization	2/192	35/28832	0.0571429	8.58095	3.67433	0.0227273	0.0990139	0.073259	Kcne4/Cacna2d1	2
GO:0061036	positive regulation of cartilage development	2/192	35/28832	0.0571429	8.58095	3.67433	0.0227273	0.0990139	0.073259	Sox5/Mustn1	2
GO:0097205	renal filtration	2/192	35/28832	0.0571429	8.58095	3.67433	0.0227273	0.0990139	0.073259	Adgrf5/Mcam	2
GO:0002793	positive regulation of peptide secretion	4/192	161/28832	0.0248447	3.73085	2.84501	0.0229071	0.0994953	0.0736151	Ano1/Gper1/Itpr1/Rapgef4	4
GO:0071456	cellular response to hypoxia	4/192	161/28832	0.0248447	3.73085	2.84501	0.0229071	0.0994953	0.0736151	Epas1/Ajuba/Pten/Cpeb1	4
GO:0050679	positive regulation of epithelial cell proliferation	5/192	241/28832	0.0207469	3.11549	2.70022	0.0229587	0.0995685	0.0736693	Nrarp/Pik3cd/Col18a1/Itpr1/Ccnd1	5
GO:0140238	presynaptic endocytosis	3/192	91/28832	0.032967	4.95055	3.09045	0.0230265	0.099712	0.0737754	Sgip1/Sh3gl2/Dnajc6	3
GO:0006836	neurotransmitter transport	5/192	242/28832	0.0206612	3.10262	2.6894	0.0233208	0.100683	0.0744936	Kcnj8/Mef2c/Slc4a8/Gper1/Lin7a	5
GO:0030595	leukocyte chemotaxis	5/192	242/28832	0.0206612	3.10262	2.6894	0.0233208	0.100683	0.0744936	Ednrb/Flt1/Slc12a2/Itga1/Pde4b	5
GO:0043523	regulation of neuron apoptotic process	6/192	330/28832	0.0181818	2.7303	2.58842	0.0235973	0.10161	0.07518	Mef2c/Bok/Pawr/Itga1/Ptprf/Ccnd1	6
GO:0007492	endoderm development	3/192	92/28832	0.0326087	4.89674	3.06511	0.0236889	0.10161	0.07518	Dusp2/Vtn/Col4a2	3
GO:0010827	regulation of D-glucose transmembrane transport	3/192	92/28832	0.0326087	4.89674	3.06511	0.0236889	0.10161	0.07518	Sorbs1/Fabp5/Aoc3	3
GO:0021700	developmental maturation	7/192	423/28832	0.0165485	2.48503	2.51925	0.0237048	0.10161	0.07518	Ednrb/Septin4/Epas1/Scarf1/Pde3a/Pten/Cspg4	7
GO:0007601	visual perception	4/192	163/28832	0.0245399	3.68507	2.81473	0.0238357	0.10161	0.07518	Gjc1/Sema5b/Epas1/Gprc5c	4
GO:0022612	gland morphogenesis	4/192	163/28832	0.0245399	3.68507	2.81473	0.0238357	0.10161	0.07518	Tbx2/Pdgfa/Slc12a2/Itpr1	4
GO:0071774	response to fibroblast growth factor	4/192	163/28832	0.0245399	3.68507	2.81473	0.0238357	0.10161	0.07518	Flt1/Tbx2/Spry4/Spry1	4
GO:0071887	leukocyte apoptotic process	4/192	163/28832	0.0245399	3.68507	2.81473	0.0238357	0.10161	0.07518	Pik3cd/Mef2c/Tnfrsf21/Pten	4
GO:0002313	mature B cell differentiation involved in immune response	2/192	36/28832	0.0555556	8.34259	3.60935	0.0239604	0.10161	0.07518	Irf8/Dock10	2
GO:0043267	negative regulation of potassium ion transport	2/192	36/28832	0.0555556	8.34259	3.60935	0.0239604	0.10161	0.07518	Rgs4/Kcne4	2
GO:0045987	positive regulation of smooth muscle contraction	2/192	36/28832	0.0555556	8.34259	3.60935	0.0239604	0.10161	0.07518	Pawr/Gper1	2
GO:2000108	positive regulation of leukocyte apoptotic process	2/192	36/28832	0.0555556	8.34259	3.60935	0.0239604	0.10161	0.07518	Pik3cd/Mef2c	2
GO:0001824	blastocyst development	4/192	164/28832	0.0243902	3.6626	2.79978	0.0243084	0.102783	0.0760475	Hopx/Tead4/Specc1/Tm4sf1	4
GO:0045667	regulation of osteoblast differentiation	4/192	164/28832	0.0243902	3.6626	2.79978	0.0243084	0.102783	0.0760475	Dlk1/Ifitm1/Mef2c/Cdk6	4
GO:0007159	leukocyte cell-cell adhesion	7/192	427/28832	0.0163934	2.46175	2.49163	0.0247863	0.104649	0.0774283	Nrarp/Tnfrsf21/Pawr/Ets1/Pde5a/Il2rg/Pten	7
GO:0021591	ventricular system development	2/192	37/28832	0.0540541	8.11712	3.54683	0.0252203	0.10555	0.078095	Atp1b2/Sema6d	2
GO:0022617	extracellular matrix disassembly	2/192	37/28832	0.0540541	8.11712	3.54683	0.0252203	0.10555	0.078095	Ets1/Eng	2
GO:0071361	cellular response to ethanol	2/192	37/28832	0.0540541	8.11712	3.54683	0.0252203	0.10555	0.078095	Kcnmb1/Pten	2
GO:0071392	cellular response to estradiol stimulus	2/192	37/28832	0.0540541	8.11712	3.54683	0.0252203	0.10555	0.078095	Sstr2/Gper1	2
GO:0086091	regulation of heart rate by cardiac conduction	2/192	37/28832	0.0540541	8.11712	3.54683	0.0252203	0.10555	0.078095	Kcne4/Cacna2d1	2
GO:1901381	positive regulation of potassium ion transmembrane transport	2/192	37/28832	0.0540541	8.11712	3.54683	0.0252203	0.10555	0.078095	Atp1b2/Kcnmb1	2
GO:0071695	anatomical structure maturation	6/192	336/28832	0.0178571	2.68155	2.53852	0.0254825	0.106492	0.0787922	Ednrb/Septin4/Epas1/Scarf1/Pde3a/Cspg4	6
GO:0006661	phosphatidylinositol biosynthetic process	3/192	95/28832	0.0315789	4.74211	2.99124	0.0257378	0.107342	0.0794208	Pdgfa/Pik3cd/Impa2	3
GO:0050953	sensory perception of light stimulus	4/192	167/28832	0.0239521	3.59681	2.7556	0.0257606	0.107342	0.0794208	Gjc1/Sema5b/Epas1/Gprc5c	4
GO:0048593	camera-type eye morphogenesis	4/192	168/28832	0.0238095	3.5754	2.7411	0.026256	0.109248	0.0808309	Flt1/Tbx2/Adamts9/Tspan12	4
GO:0035264	multicellular organism growth	5/192	250/28832	0.02	3.00333	2.60478	0.0263511	0.109326	0.080889	Dlk1/Slc12a2/Sgip1/Rasal2/Gamt	5
GO:0097191	extrinsic apoptotic signaling pathway	5/192	250/28832	0.02	3.00333	2.60478	0.0263511	0.109326	0.080889	Itga6/Bok/Sort1/Gper1/Trps1	5
GO:0051150	regulation of smooth muscle cell differentiation	2/192	38/28832	0.0526316	7.90351	3.48662	0.0265066	0.109655	0.0811321	Gper1/Eng	2
GO:1904994	regulation of leukocyte adhesion to vascular endothelial cell	2/192	38/28832	0.0526316	7.90351	3.48662	0.0265066	0.109655	0.0811321	Pawr/Ets1	2
GO:0002260	lymphocyte homeostasis	3/192	97/28832	0.0309278	4.64433	2.94369	0.027155	0.112175	0.0829969	Pik3cd/Mef2c/Dock10	3
GO:0044843	cell cycle G1/S phase transition	5/192	253/28832	0.0197628	2.96772	2.57391	0.0275493	0.113641	0.0840811	Tbx2/Cdk6/Pten/Susd2/Ccnd1	5
GO:0003203	endocardial cushion morphogenesis	2/192	39/28832	0.0512821	7.70085	3.42857	0.027819	0.113694	0.0841203	Tbx2/Eng	2
GO:0034110	regulation of homotypic cell-cell adhesion	2/192	39/28832	0.0512821	7.70085	3.42857	0.027819	0.113694	0.0841203	Prkg1/Sh2b3	2
GO:0050951	sensory perception of temperature stimulus	2/192	39/28832	0.0512821	7.70085	3.42857	0.027819	0.113694	0.0841203	Ano1/Pawr	2
GO:0051953	negative regulation of amine transport	2/192	39/28832	0.0512821	7.70085	3.42857	0.027819	0.113694	0.0841203	Rgs4/Prkg1	2
GO:0060441	epithelial tube branching involved in lung morphogenesis	2/192	39/28832	0.0512821	7.70085	3.42857	0.027819	0.113694	0.0841203	Tbx2/Spry1	2
GO:1904752	regulation of vascular associated smooth muscle cell migration	2/192	39/28832	0.0512821	7.70085	3.42857	0.027819	0.113694	0.0841203	Mef2c/Prkg1	2
GO:0048678	response to axon injury	3/192	98/28832	0.0306122	4.59694	2.9204	0.0278789	0.113694	0.0841203	Scarf1/Ptprf/Pten	3
GO:1904427	positive regulation of calcium ion transmembrane transport	3/192	98/28832	0.0306122	4.59694	2.9204	0.0278789	0.113694	0.0841203	Trpc3/Gper1/Jph2	3
GO:0007043	cell-cell junction assembly	4/192	172/28832	0.0232558	3.49225	2.68418	0.0282948	0.115226	0.0852539	Esam/Gjc1/Hopx/Cdh2	4
GO:0008593	regulation of Notch signaling pathway	3/192	99/28832	0.030303	4.55051	2.89742	0.0286131	0.116028	0.0858477	Dlk1/Tspan15/Nrarp	3
GO:0036465	synaptic vesicle recycling	3/192	99/28832	0.030303	4.55051	2.89742	0.0286131	0.116028	0.0858477	Sgip1/Sh3gl2/Dnajc6	3
GO:0050709	negative regulation of protein secretion	3/192	99/28832	0.030303	4.55051	2.89742	0.0286131	0.116028	0.0858477	Pde8b/Nr1h3/Tbc1d1	3
GO:0072073	kidney epithelium development	4/192	173/28832	0.0231214	3.47206	2.67021	0.0288188	0.116698	0.0863429	Ednrb/Mef2c/Foxc2/Spry1	4
GO:0044319	wound healing, spreading of cells	2/192	40/28832	0.05	7.50833	3.37255	0.0291571	0.11757	0.0869885	Ajuba/Pten	2
GO:0090505	epiboly involved in wound healing	2/192	40/28832	0.05	7.50833	3.37255	0.0291571	0.11757	0.0869885	Ajuba/Pten	2
GO:1903725	regulation of phospholipid metabolic process	2/192	40/28832	0.05	7.50833	3.37255	0.0291571	0.11757	0.0869885	Adgrf5/Pdgfa	2
GO:0009749	response to glucose	5/192	257/28832	0.0194553	2.92153	2.53346	0.0292	0.117578	0.0869944	Ano1/Pde8b/Gper1/Rasal2/Tbc1d1	5
GO:0061178	regulation of insulin secretion involved in cellular response to glucose stimulus	3/192	100/28832	0.03	4.505	2.87474	0.0293574	0.118047	0.0873409	Ano1/Pde8b/Tbc1d1	3
GO:0050770	regulation of axonogenesis	4/192	175/28832	0.0228571	3.43238	2.64259	0.029884	0.119996	0.0887832	Sema6d/Chn1/Pten/Cdh2	4
GO:0030324	lung development	5/192	259/28832	0.019305	2.89897	2.51353	0.0300484	0.120406	0.0890867	Tbx2/Pdgfa/Epas1/Hopx/Spry1	5
GO:0001656	metanephros development	3/192	101/28832	0.029703	4.4604	2.85236	0.030112	0.120406	0.0890867	Pdgfa/Foxc2/Spry1	3
GO:0120162	positive regulation of cold-induced thermogenesis	3/192	101/28832	0.029703	4.4604	2.85236	0.030112	0.120406	0.0890867	Fabp4/Epas1/Fabp5	3
GO:0046883	regulation of hormone secretion	6/192	350/28832	0.0171429	2.57429	2.4262	0.0302653	0.120528	0.0891771	Ano1/Pde8b/Gper1/Itpr1/Rapgef4/Tbc1d1	6
GO:0062197	cellular response to chemical stress	6/192	350/28832	0.0171429	2.57429	2.4262	0.0302653	0.120528	0.0891771	Abcc9/Trpc6/Mylk/Rcsd1/Pawr/Ptprk	6
GO:0050670	regulation of lymphocyte proliferation	5/192	260/28832	0.0192308	2.88782	2.50364	0.0304784	0.120528	0.0891771	Mef2c/Tnfrsf21/Pawr/Pde5a/Pten	5
GO:0001709	cell fate determination	2/192	41/28832	0.0487805	7.3252	3.31842	0.0305204	0.120528	0.0891771	Tbx2/Mef2c	2
GO:0006972	hyperosmotic response	2/192	41/28832	0.0487805	7.3252	3.31842	0.0305204	0.120528	0.0891771	Rcsd1/Slc12a2	2
GO:0010092	specification of animal organ identity	2/192	41/28832	0.0487805	7.3252	3.31842	0.0305204	0.120528	0.0891771	Mef2c/Spry1	2
GO:0062149	detection of stimulus involved in sensory perception of pain	2/192	41/28832	0.0487805	7.3252	3.31842	0.0305204	0.120528	0.0891771	Ano1/Pawr	2
GO:0086065	cell communication involved in cardiac conduction	2/192	41/28832	0.0487805	7.3252	3.31842	0.0305204	0.120528	0.0891771	Gjc1/Cacna2d1	2
GO:0090504	epiboly	2/192	41/28832	0.0487805	7.3252	3.31842	0.0305204	0.120528	0.0891771	Ajuba/Pten	2
GO:0050728	negative regulation of inflammatory response	4/192	177/28832	0.0225989	3.3936	2.61536	0.0309724	0.122145	0.0903735	Bcr/Ets1/Gper1/Nr1h3	4
GO:0030323	respiratory tube development	5/192	262/28832	0.019084	2.86578	2.48399	0.0313498	0.123464	0.0913493	Tbx2/Pdgfa/Epas1/Hopx/Spry1	5
GO:0051017	actin filament bundle assembly	4/192	178/28832	0.0224719	3.37453	2.60189	0.0315252	0.123985	0.0917346	Synpo2/Sorbs1/Pawr/Myo1b	4
GO:0097120	receptor localization to synapse	3/192	103/28832	0.0291262	4.37379	2.80847	0.0316517	0.124132	0.0918435	Mylk/Lgi1/Rapgef4	3
GO:0099068	postsynapse assembly	3/192	103/28832	0.0291262	4.37379	2.80847	0.0316517	0.124132	0.0918435	Dock10/Pten/Cdh2	3
GO:0009746	response to hexose	5/192	263/28832	0.0190114	2.85488	2.47423	0.0317914	0.124132	0.0918435	Ano1/Pde8b/Gper1/Rasal2/Tbc1d1	5
GO:0014047	glutamate secretion	2/192	42/28832	0.047619	7.15079	3.2661	0.0319085	0.124132	0.0918435	Kcnj8/Prkg1	2
GO:0035883	enteroendocrine cell differentiation	2/192	42/28832	0.047619	7.15079	3.2661	0.0319085	0.124132	0.0918435	Cdk6/Cdh2	2
GO:0042398	modified amino acid biosynthetic process	2/192	42/28832	0.047619	7.15079	3.2661	0.0319085	0.124132	0.0918435	Ggt5/Gamt	2
GO:0050919	negative chemotaxis	2/192	42/28832	0.047619	7.15079	3.2661	0.0319085	0.124132	0.0918435	Pdgfa/Nrp2	2
GO:2000463	positive regulation of excitatory postsynaptic potential	2/192	42/28832	0.047619	7.15079	3.2661	0.0319085	0.124132	0.0918435	Rgs4/Pten	2
GO:0046434	organophosphate catabolic process	5/192	264/28832	0.0189394	2.84407	2.46452	0.0322368	0.125239	0.0926629	Pde1a/Pde8b/Pde5a/Pten/Gpcpd1	5
GO:0001938	positive regulation of endothelial cell proliferation	3/192	104/28832	0.0288462	4.33173	2.78694	0.0324367	0.125676	0.0929857	Nrarp/Pik3cd/Col18a1	3
GO:0043525	positive regulation of neuron apoptotic process	3/192	104/28832	0.0288462	4.33173	2.78694	0.0324367	0.125676	0.0929857	Pawr/Itga1/Ptprf	3
GO:0048545	response to steroid hormone	6/192	356/28832	0.0168539	2.5309	2.37972	0.0324838	0.125688	0.0929951	Tbx2/Pde3a/Sstr2/Gper1/Nr1h3/Pten	6
[truncated: 2,129 more rows]

## Sheet: res035_myCAF2-vs-all
Supplementary Data3_Header res035_myCAF2-vs-all
[truncated: 2,438 more rows]

## Sheet: res035_myCAF1-vs-myCAF2
Supplementary Data3_Header res035_myCAF1-vs-myCAF2
[truncated: 3,168 more rows]

## Sheet: res035_myCAF2-vs-myCAF1
Supplementary Data3_Header res035_myCAF2-vs-myCAF1
[truncated: 3,181 more rows]

[truncated: 2 more sheets: res035_myCAF1-vs-vCAF pericytes, res035_vCAF pericytes-vs-myCAF1]
