# Supplementary material for: Bone-derived Osterix+ osteolineage cells are a source of tumor-promoting myofibroblastic cancer-associated fibroblasts in breast cancer
Source: Nat Commun. 2026 Jun 11;17:7452. doi: 10.1038/s41467-026-73980-7 (PMC13408961; doi:10.1038/s41467-026-73980-7)
Supplement: Supplementary file 6 — Supplementary Data 4 [file 41467_2026_73980_MOESM6_ESM.xlsx]

## Sheet: human_CAF_res01_markers
Supplementary Data 4.The tables generated for human scRNA-seq data analysis, including the marker table of human CAF resolution = 0.1 clusters, the GSEA results for the markers, and the GO enrichment analysis for the markers. The differential expression analysis that generated the marker table was performed using the FindAllMarkers function using default parameters.
human_CAF_res01_markers
p_val	avg_log2FC	pct.1	pct.2	p_val_adj	cluster	gene
0	4.55038	0.682	0.125	0	c3 apCAF	CXCR4
0	4.94681	0.567	0.032	0	c3 apCAF	PTPRC
0	4.59069	0.522	0.064	0	c3 apCAF	CD69
0	4.72364	0.491	0.033	0	c3 apCAF	CORO1A
0	4.21316	0.509	0.062	0	c3 apCAF	LAPTM5
0	5.06284	0.474	0.027	0	c3 apCAF	CD37
0	4.4227	0.421	0.024	0	c3 apCAF	CD52
0	4.67223	0.415	0.023	0	c3 apCAF	CYTIP
0	4.79456	0.394	0.022	0	c3 apCAF	CD48
0	4.71798	0.382	0.022	0	c3 apCAF	HCST
0	4.4072	0.382	0.028	0	c3 apCAF	LCP1
0	4.59824	0.364	0.029	0	c3 apCAF	SAMSN1
0	4.4715	0.359	0.028	0	c3 apCAF	RAC2
0	4.31523	0.344	0.023	0	c3 apCAF	CD53
0	5.02018	0.337	0.018	0	c3 apCAF	TAGAP
0	5.16922	0.331	0.024	0	c3 apCAF	NKG7
0	4.43768	0.324	0.02	0	c3 apCAF	RHOH
0	5.06312	0.313	0.011	0	c3 apCAF	CD2
0	4.71517	0.312	0.017	0	c3 apCAF	LTB
0	4.58479	0.31	0.015	0	c3 apCAF	IL2RG
0	5.12523	0.289	0.011	0	c3 apCAF	CD3E
0	5.12463	0.286	0.01	0	c3 apCAF	CD3D
0	4.46498	0.284	0.015	0	c3 apCAF	TRBC2
0	5.10371	0.281	0.013	0	c3 apCAF	CD7
0	4.8094	0.284	0.016	0	c3 apCAF	FYB1
0	4.71711	0.283	0.016	0	c3 apCAF	DOK2
0	5.10943	0.259	0.008	0	c3 apCAF	PTPN7
0	5.15435	0.258	0.014	0	c3 apCAF	SLA
0	4.96237	0.238	0.008	0	c3 apCAF	IKZF1
0	4.7423	0.238	0.012	0	c3 apCAF	SPOCK2
0	4.72049	0.229	0.011	0	c3 apCAF	TRBC1
0	4.8202	0.226	0.011	0	c3 apCAF	CTSW
0	4.63047	0.213	0.008	0	c3 apCAF	LCK
0	4.56955	0.213	0.012	0	c3 apCAF	SYTL3
0	5.20756	0.207	0.009	0	c3 apCAF	GZMA
0	4.81925	0.198	0.008	0	c3 apCAF	CD247
0	5.3703	0.184	0.005	0	c3 apCAF	CD96
0	6.08978	0.181	0.005	0	c3 apCAF	CD8A
0	4.62554	0.182	0.007	0	c3 apCAF	INPP5D
0	5.3778	0.178	0.004	0	c3 apCAF	CD3G
0	5.20329	0.169	0.006	0	c3 apCAF	ARHGAP9
0	5.04651	0.165	0.007	0	c3 apCAF	ARHGAP30
0	5.35726	0.162	0.005	0	c3 apCAF	CD27
0	4.79734	0.16	0.004	0	c3 apCAF	IKZF3
0	4.407	0.156	0.006	0	c3 apCAF	BIN2
0	5.13306	0.156	0.006	0	c3 apCAF	SKAP1
0	5.02267	0.14	0.003	0	c3 apCAF	P2RY10
0	5.53274	0.137	0.004	0	c3 apCAF	GZMM
0	5.1943	0.131	0.003	0	c3 apCAF	BICDL1
2.82304063373568e-311	3.67001	0.343	0.039	7.81926e-307	c3 apCAF	ACAP1
3.45204e-300	4.23899	0.157	0.007	9.56147e-296	c3 apCAF	TRAF3IP3
6.31396e-298	4.55319	0.13	0.005	1.74884e-293	c3 apCAF	PRKCB
4.16931e-296	5.51231	0.093	0.002	1.15482e-291	c3 apCAF	SCML4
5.40247e-290	4.1979	0.156	0.008	1.49638e-285	c3 apCAF	TBC1D10C
7.59548e-285	4.66241	0.156	0.008	2.1038e-280	c3 apCAF	PSTPIP1
1.15631e-281	4.87652	0.21	0.016	3.20274e-277	c3 apCAF	CCR7
6.58733e-279	4.68279	0.165	0.009	1.82456e-274	c3 apCAF	PTPN22
6.70721e-277	5.31073	0.12	0.004	1.85776e-272	c3 apCAF	MATK
2.21446e-276	3.23558	0.691	0.199	6.13362e-272	c3 apCAF	DUSP2
4.07043e-276	3.19155	0.751	0.25	1.12743e-271	c3 apCAF	SRGN
5.62681e-275	3.52106	0.353	0.046	1.55851e-270	c3 apCAF	RUNX3
3.19526e-274	4.40848	0.159	0.008	8.85022e-270	c3 apCAF	RASAL3
1.39341e-272	4.0674	0.385	0.057	3.85947e-268	c3 apCAF	IL7R
3.85765e-271	7.35746	0.076	0.001	1.06849e-266	c3 apCAF	THEMIS
4.59854e-271	4.11462	0.213	0.016	1.2737e-266	c3 apCAF	EVI2B
1.35852e-266	4.94892	0.121	0.005	3.76284e-262	c3 apCAF	ZAP70
3.44771e-265	4.86909	0.134	0.006	9.54947e-261	c3 apCAF	ITK
5.68049e-261	4.80611	0.13	0.006	1.57338e-256	c3 apCAF	TIGIT
3.3128e-260	6.11809	0.09	0.002	9.1758e-256	c3 apCAF	TRGC2
1.10349e-259	4.29911	0.162	0.009	3.05644e-255	c3 apCAF	CCDC88C
1.20538e-255	4.70777	0.124	0.005	3.33867e-251	c3 apCAF	RASGRP1
6.00703e-255	2.94611	0.506	0.105	1.66383e-250	c3 apCAF	CCL5
2.3952e-254	4.49941	0.121	0.005	6.63423e-250	c3 apCAF	SP140
3.91397e-254	4.88333	0.162	0.01	1.08409e-249	c3 apCAF	GZMK
1.07369e-253	4.93732	0.153	0.009	2.9739e-249	c3 apCAF	WAS
8.85999e-253	3.15235	0.392	0.061	2.45404e-248	c3 apCAF	TUBA4A
1.33159e-252	5.25255	0.103	0.003	3.68824e-248	c3 apCAF	SIT1
1.38415e-251	3.75696	0.567	0.14	3.83381e-247	c3 apCAF	RGS1
1.49259e-247	4.32048	0.128	0.006	4.13418e-243	c3 apCAF	KLRB1
5.30299e-245	5.02153	0.102	0.003	1.46882e-240	c3 apCAF	S1PR4
3.67339e-242	4.01022	0.262	0.029	1.01746e-237	c3 apCAF	UCP2
1.94766e-233	5.39909	0.112	0.005	5.39463e-229	c3 apCAF	XCL2
1.00715e-227	4.88099	0.112	0.005	2.78961e-223	c3 apCAF	GPR171
3.93844e-224	5.51593	0.083	0.002	1.09087e-219	c3 apCAF	SLA2
3.23449e-221	3.80032	0.464	0.1	8.95888e-217	c3 apCAF	HLA-DQB1
2.14906e-220	4.30614	0.079	0.002	5.95245e-216	c3 apCAF	TRAT1
3.57744e-220	3.92847	0.137	0.008	9.90879e-216	c3 apCAF	CD84
1.17785e-219	5.51583	0.101	0.004	3.26242e-215	c3 apCAF	SH2D1A
4.21604e-219	3.79167	0.241	0.027	1.16776e-214	c3 apCAF	CST7
6.98501e-217	4.81483	0.101	0.004	1.93471e-212	c3 apCAF	ZNF683
3.95243e-216	4.87226	0.093	0.003	1.09474e-211	c3 apCAF	CD6
1.27001e-213	4.67758	0.103	0.004	3.51767e-209	c3 apCAF	BCL11B
4.31567e-213	3.29409	0.353	0.058	1.19535e-208	c3 apCAF	ITGB2
1.03184e-212	4.35968	0.095	0.004	2.85798e-208	c3 apCAF	LY9
2.68573e-209	4.26131	0.137	0.009	7.43893e-205	c3 apCAF	MYO1G
3.06926e-208	5.63284	0.109	0.005	8.50123e-204	c3 apCAF	MS4A1
2.04834e-202	3.55636	0.14	0.009	5.67349e-198	c3 apCAF	ARHGAP45
1.49176e-200	5.19108	0.085	0.003	4.13187e-196	c3 apCAF	PPP1R16B
3.12649e-197	5.21555	0.115	0.006	8.65976e-193	c3 apCAF	CD8B
6.32815e-195	3.72277	0.157	0.012	1.75277e-190	c3 apCAF	STAT4
3.40735e-193	3.7581	0.157	0.013	9.43768e-189	c3 apCAF	DEF6
2.7799e-189	4.14121	0.115	0.007	7.69978e-185	c3 apCAF	ITGAL
3.73627e-188	3.4256	0.147	0.011	1.03487e-183	c3 apCAF	TMC8
1.07235e-185	4.22143	0.415	0.095	2.97019e-181	c3 apCAF	HLA-DQA1
1.72515e-185	3.56608	0.66	0.247	4.77831e-181	c3 apCAF	HLA-DRB1
1.81524e-185	4.99802	0.101	0.005	5.02785e-181	c3 apCAF	JAML
3.32498e-184	3.0274	0.34	0.061	9.20953e-180	c3 apCAF	PDE4B
1.67379e-183	4.81285	0.14	0.01	4.63607e-179	c3 apCAF	IFNG
1.21621e-181	4.36452	0.165	0.015	3.36865e-177	c3 apCAF	TNFRSF18
1.43426e-181	4.64949	0.105	0.006	3.97262e-177	c3 apCAF	KLHL6
2.33489e-177	3.63807	0.146	0.012	6.46718e-173	c3 apCAF	SELL
1.43304e-176	2.47739	0.513	0.137	3.96923e-172	c3 apCAF	BIRC3
9.55204e-172	6.84233	0.057	0.001	2.64572e-167	c3 apCAF	SIRPG
5.06511e-171	5.14318	0.103	0.006	1.40293e-166	c3 apCAF	ICOS
5.98696e-171	4.50326	0.171	0.017	1.65827e-166	c3 apCAF	GZMB
1.40989e-170	4.57492	0.117	0.008	3.90512e-166	c3 apCAF	CD79A
1.57495e-170	4.91481	0.101	0.005	4.36231e-166	c3 apCAF	CYTH4
7.87128e-170	5.05161	0.067	0.002	2.18019e-165	c3 apCAF	PDCD1
6.24617e-169	3.13925	0.229	0.031	1.73006e-164	c3 apCAF	IL10RA
2.91832e-168	4.02426	0.169	0.017	8.08315e-164	c3 apCAF	NCF1
6.63477e-168	3.33687	0.825	0.435	1.8377e-163	c3 apCAF	CD74
8.98889e-167	4.28043	0.106	0.006	2.48974e-162	c3 apCAF	SELPLG
9.60999e-167	3.67737	0.166	0.016	2.66177e-162	c3 apCAF	GIMAP4
1.04331e-166	4.18784	0.083	0.004	2.88977e-162	c3 apCAF	SASH3
1.88433e-166	3.66343	0.155	0.014	5.21921e-162	c3 apCAF	PRKCH
1.0298e-164	5.82515	0.09	0.005	2.85233e-160	c3 apCAF	XCL1
3.81556e-163	3.72134	0.625	0.237	1.05683e-158	c3 apCAF	HLA-DPA1
2.02024e-162	4.11836	0.108	0.007	5.59566e-158	c3 apCAF	DAPP1
7.44242e-162	4.99126	0.069	0.002	2.0614e-157	c3 apCAF	CXCR6
2.61394e-161	3.38875	0.155	0.015	7.2401e-157	c3 apCAF	GIMAP7
4.32906e-161	3.83135	0.099	0.006	1.19906e-156	c3 apCAF	PLAC8
2.82883e-160	3.5608	0.168	0.018	7.83529e-156	c3 apCAF	IL2RB
1.28547e-159	2.5319	0.515	0.152	3.56049e-155	c3 apCAF	ISG20
1.4787e-157	4.26069	0.103	0.006	4.0957e-153	c3 apCAF	GPR132
1.92625e-156	3.67191	0.171	0.019	5.33532e-152	c3 apCAF	GPR65
2.68262e-156	3.92996	0.103	0.007	7.43032e-152	c3 apCAF	NUP210
2.94302e-156	4.40207	0.07	0.003	8.15158e-152	c3 apCAF	DENND1C
5.12115e-156	5.13942	0.08	0.004	1.41846e-151	c3 apCAF	GZMH
1.53197e-155	4.41963	0.055	0.001	4.24325e-151	c3 apCAF	C16orf54
1.89656e-155	3.97833	0.558	0.196	5.25308e-151	c3 apCAF	CCL4
2.20269e-154	4.83961	0.079	0.004	6.101e-150	c3 apCAF	VAV1
7.78446e-151	2.94073	0.273	0.047	2.15614e-146	c3 apCAF	HCLS1
3.68113e-150	4.23047	0.102	0.007	1.0196e-145	c3 apCAF	DOCK2
4.73642e-148	3.83861	0.106	0.007	1.31189e-143	c3 apCAF	SPN
6.64967e-148	4.14163	0.309	0.063	1.84183e-143	c3 apCAF	TYROBP
3.49382e-147	4.81586	0.054	0.001	9.67717e-143	c3 apCAF	NLRC3
6.04163e-145	3.94304	0.099	0.006	1.67341e-140	c3 apCAF	HSH2D
1.79767e-144	4.17975	0.06	0.002	4.97919e-140	c3 apCAF	GRAP2
4.73453e-144	5.51826	0.05	0.001	1.31137e-139	c3 apCAF	FASLG
3.6548e-141	3.19983	0.226	0.035	1.01231e-136	c3 apCAF	ALOX5AP
4.43327e-141	3.87455	0.102	0.007	1.22793e-136	c3 apCAF	CXCR3
1.79647e-140	4.77361	0.058	0.002	4.97586e-136	c3 apCAF	CD5
7.99893e-140	7.81354	0.034	0	2.21554e-135	c3 apCAF	TRBV20-1
5.58569e-139	4.8141	0.052	0.001	1.54712e-134	c3 apCAF	TBX21
2.49222e-137	3.338	0.35	0.084	6.90294e-133	c3 apCAF	AREG
4.73894e-135	4.44727	0.067	0.003	1.31259e-130	c3 apCAF	SNX20
2.31837e-134	4.86642	0.087	0.005	6.42143e-130	c3 apCAF	LY86
6.40499e-134	3.96985	0.089	0.006	1.77406e-129	c3 apCAF	ITGB7
8.35813e-133	3.09405	0.369	0.095	2.31503e-128	c3 apCAF	DUSP4
2.22165e-132	4.70948	0.245	0.045	6.15352e-128	c3 apCAF	GNLY
9.01498e-132	3.37429	0.319	0.072	2.49697e-127	c3 apCAF	GPR183
6.10783e-131	4.01851	0.115	0.01	1.69175e-126	c3 apCAF	HAVCR2
2.28212e-130	2.3129	0.385	0.099	6.32102e-126	c3 apCAF	GPSM3
3.91316e-130	2.55826	0.128	0.013	1.08387e-125	c3 apCAF	PRF1
1.38125e-129	9.91601	0.023	0	3.82578e-125	c3 apCAF	TRGV10
1.56056e-129	3.69571	0.157	0.019	4.32243e-125	c3 apCAF	C1orf162
2.19327e-129	3.57822	0.684	0.349	6.07492e-125	c3 apCAF	HLA-DRA
4.5771e-129	3.61316	0.12	0.011	1.26777e-124	c3 apCAF	LAT2
4.53833e-127	2.56735	0.322	0.074	1.25703e-122	c3 apCAF	TRAC
1.54914e-126	3.15032	0.149	0.017	4.2908e-122	c3 apCAF	SEMA4D
3.89599e-126	3.70905	0.302	0.067	1.07911e-121	c3 apCAF	HLA-DRB5
2.34566e-125	4.12198	0.103	0.008	6.497e-121	c3 apCAF	NCKAP1L
4.47476e-125	6.23359	0.038	0.001	1.23942e-120	c3 apCAF	CLECL1
5.64003e-125	2.36001	0.558	0.213	1.56218e-120	c3 apCAF	EZR
2.86756e-124	3.74081	0.103	0.009	7.94257e-120	c3 apCAF	SAMD3
7.19887e-124	4.70979	0.061	0.003	1.99394e-119	c3 apCAF	TESPA1
2.03163e-123	7.54287	0.034	0	5.6272e-119	c3 apCAF	DTHD1
9.00768e-123	2.75825	0.173	0.024	2.49495e-118	c3 apCAF	MYO1F
3.45027e-122	6.12052	0.038	0.001	9.55656e-118	c3 apCAF	TRGC1
5.18739e-122	3.48341	0.188	0.028	1.4368e-117	c3 apCAF	ARAP2
3.972e-121	4.24178	0.07	0.004	1.10016e-116	c3 apCAF	ZBP1
1.13328e-120	2.75998	0.178	0.025	3.13897e-116	c3 apCAF	PREX1
1.14428e-120	4.66082	0.039	0.001	3.16943e-116	c3 apCAF	CD40LG
2.4789e-120	3.41712	0.137	0.015	6.86607e-116	c3 apCAF	BATF
1.87035e-119	4.41121	0.08	0.005	5.18051e-115	c3 apCAF	SYK
5.15733e-119	4.874	0.058	0.003	1.42848e-114	c3 apCAF	TNFRSF13C
1.45871e-118	3.01417	0.152	0.019	4.04033e-114	c3 apCAF	ARHGAP4
1.6786e-118	4.27802	0.074	0.004	4.64939e-114	c3 apCAF	PDE3B
2.74893e-117	4.1105	0.114	0.011	7.61398e-113	c3 apCAF	CRTAM
3.55298e-117	5.10108	0.047	0.001	9.84105e-113	c3 apCAF	P2RY8
2.41752e-116	3.19469	0.087	0.006	6.69604e-112	c3 apCAF	AOAH
2.44537e-116	3.19298	0.171	0.024	6.77318e-112	c3 apCAF	SH2D2A
5.91358e-115	3.59812	0.102	0.009	1.63794e-110	c3 apCAF	NCF4
6.51552e-115	2.6159	0.277	0.061	1.80467e-110	c3 apCAF	CLEC2D
8.96093e-113	4.15399	0.064	0.003	2.482e-108	c3 apCAF	TMEM156
1.21764e-112	2.50252	0.322	0.082	3.37262e-108	c3 apCAF	FMNL1
4.68624e-112	3.44295	0.103	0.009	1.298e-107	c3 apCAF	PARVG
5.6602e-111	3.35031	0.602	0.276	1.56776e-106	c3 apCAF	HLA-DPB1
6.01913e-111	1.49122	0.745	0.392	1.66718e-106	c3 apCAF	TNFAIP3
1.25711e-110	3.25657	0.155	0.021	3.48195e-106	c3 apCAF	HLA-DMB
1.89739e-110	4.95395	0.047	0.002	5.25539e-106	c3 apCAF	PIK3CG
1.96304e-110	3.47321	0.067	0.004	5.43723e-106	c3 apCAF	LAX1
3.16038e-110	4.84303	0.055	0.002	8.75361e-106	c3 apCAF	KLRC1
4.69526e-110	4.42044	0.06	0.003	1.30049e-105	c3 apCAF	CARD11
2.02893e-109	5.89748	0.032	0.001	5.61974e-105	c3 apCAF	TNFSF8
2.73204e-109	3.6065	0.095	0.008	7.5672e-105	c3 apCAF	GIMAP1
5.60905e-109	5.84885	0.042	0.001	1.55359e-104	c3 apCAF	EOMES
6.44095e-106	2.91164	0.287	0.068	1.78401e-101	c3 apCAF	TNFRSF1B
4.13867e-105	2.97632	0.185	0.031	1.14633e-100	c3 apCAF	RHOF
9.73949e-104	2.74932	0.117	0.013	2.69764e-99	c3 apCAF	ARHGAP25
1.52589e-103	2.75297	0.258	0.058	4.2264e-99	c3 apCAF	NFKBID
2.71211e-103	3.45812	0.188	0.033	7.51201e-99	c3 apCAF	CRYBG1
1.40622e-102	4.60346	0.146	0.021	3.89496e-98	c3 apCAF	FCGR3A
2.31389e-101	3.51513	0.076	0.006	6.40902e-97	c3 apCAF	2025-03-01
3.24165e-98	2.426	0.315	0.083	8.97872e-94	c3 apCAF	VAMP8
6.20907e-98	2.90173	0.181	0.032	1.71979e-93	c3 apCAF	KLRD1
8.42702e-98	4.125	0.061	0.004	2.33412e-93	c3 apCAF	FGD2
9.68821e-97	4.24943	0.069	0.005	2.68344e-92	c3 apCAF	ZC3H12D
1.38773e-96	3.6714	0.182	0.033	3.84373e-92	c3 apCAF	PLEK
5.66888e-96	2.18215	0.398	0.13	1.57017e-91	c3 apCAF	AC027290.2
1.57785e-95	4.88867	0.042	0.002	4.37033e-91	c3 apCAF	GPR18
9.77743e-95	2.69706	0.248	0.057	2.70815e-90	c3 apCAF	LCP2
6.03843e-94	4.22455	0.2	0.04	1.67252e-89	c3 apCAF	AIF1
1.32476e-93	4.30429	0.058	0.003	3.66933e-89	c3 apCAF	CD28
1.53635e-93	3.56769	0.206	0.042	4.25538e-89	c3 apCAF	BCL2A1
4.8599e-92	2.32265	0.178	0.032	1.3461e-87	c3 apCAF	PTPN6
1.55975e-91	5.62322	0.028	0.001	4.32019e-87	c3 apCAF	TMIGD2
1.3026e-90	4.71483	0.034	0.001	3.60793e-86	c3 apCAF	NCR3
2.76558e-89	2.94627	0.249	0.061	7.6601e-85	c3 apCAF	HLA-DMA
6.96185e-89	4.20356	0.069	0.005	1.92829e-84	c3 apCAF	IPCEF1
1.36395e-88	4.42097	0.06	0.004	3.77787e-84	c3 apCAF	LRMP
1.96631e-88	1.93918	0.462	0.18	5.44629e-84	c3 apCAF	STK4
2.15499e-88	3.13004	0.197	0.04	5.96889e-84	c3 apCAF	EMB
1.52028e-87	3.41598	0.108	0.013	4.21088e-83	c3 apCAF	ADAM8
4.38224e-86	4.80087	0.042	0.002	1.21379e-81	c3 apCAF	TXK
8.0173e-86	1.74499	0.675	0.388	2.22063e-81	c3 apCAF	REL
1.25266e-85	2.47974	0.203	0.043	3.46961e-81	c3 apCAF	RBM38
2.36971e-85	3.25638	0.149	0.025	6.56361e-81	c3 apCAF	LAT
2.77813e-85	3.05488	0.115	0.015	7.69486e-81	c3 apCAF	CCDC88B
3.99594e-85	4.34622	0.051	0.003	1.1068e-80	c3 apCAF	FAM159A
4.09001e-85	4.55812	0.064	0.005	1.13285e-80	c3 apCAF	TRDC
6.52306e-85	4.26559	0.105	0.013	1.80676e-80	c3 apCAF	IGKV1-5
2.73546e-84	3.50146	0.092	0.01	7.57668e-80	c3 apCAF	SLAMF7
3.15029e-84	2.20907	0.488	0.206	8.72566e-80	c3 apCAF	CD83
1.46693e-83	3.61929	0.082	0.008	4.06312e-79	c3 apCAF	PARP15
2.90057e-82	4.41172	0.041	0.002	8.03399e-78	c3 apCAF	LTA
4.49668e-81	4.40369	0.041	0.002	1.24549e-76	c3 apCAF	GAPT
3.85621e-80	2.5345	0.141	0.023	1.06809e-75	c3 apCAF	SORL1
1.09117e-79	3.61247	0.063	0.005	3.02233e-75	c3 apCAF	MFNG
2.2849e-79	5.47527	0.042	0.002	6.3287e-75	c3 apCAF	IGLV7-46
1.19242e-78	1.19943	0.879	0.779	3.30278e-74	c3 apCAF	BTG1
2.24052e-78	2.42115	0.175	0.035	6.2058e-74	c3 apCAF	TNFSF14
4.23746e-78	4.08566	0.042	0.002	1.17369e-73	c3 apCAF	CCR5
9.90835e-78	3.29605	0.155	0.029	2.74442e-73	c3 apCAF	TNF
1.08042e-77	4.20608	0.195	0.045	2.99256e-73	c3 apCAF	C1QC
2.81091e-77	4.06264	0.085	0.009	7.78566e-73	c3 apCAF	IGLV1-40
1.29568e-76	4.64034	0.054	0.004	3.58878e-72	c3 apCAF	IL2RA
2.20568e-76	2.00983	0.241	0.061	6.10929e-72	c3 apCAF	DOCK8
3.76417e-76	3.82463	0.052	0.004	1.0426e-71	c3 apCAF	CCR6
3.79591e-76	1.31277	0.606	0.302	1.05139e-71	c3 apCAF	ZNF331
6.49413e-76	6.2073	0.022	0	1.79874e-71	c3 apCAF	KLRC4
6.49413e-76	5.3594	0.022	0	1.79874e-71	c3 apCAF	RP11-291B21.2
6.70245e-75	2.81933	0.092	0.011	1.85644e-70	c3 apCAF	DENND2D
9.55285e-75	3.54114	0.087	0.01	2.64595e-70	c3 apCAF	TNFRSF25
2.08173e-74	2.80698	0.156	0.03	5.76598e-70	c3 apCAF	MGAT4A
6.87614e-74	2.62566	0.14	0.025	1.90455e-69	c3 apCAF	PIM2
2.03369e-73	3.65709	0.095	0.012	5.63292e-69	c3 apCAF	CD38
2.082e-73	5.18273	0.031	0.001	5.76672e-69	c3 apCAF	ZNF831
4.90067e-73	2.90695	0.117	0.018	1.35739e-68	c3 apCAF	PBX4
6.38607e-73	3.65773	0.066	0.006	1.76882e-68	c3 apCAF	BTK
8.2246e-73	2.98209	0.12	0.019	2.27805e-68	c3 apCAF	NBEAL2
1.70317e-72	5.73536	0.026	0.001	4.71745e-68	c3 apCAF	PAX5
1.85126e-72	3.79167	0.064	0.006	5.12761e-68	c3 apCAF	MCOLN2
1.90706e-72	2.58709	0.185	0.042	5.28216e-68	c3 apCAF	RASSF5
2.19128e-72	3.75896	0.06	0.005	6.06941e-68	c3 apCAF	TOX
4.60975e-72	8.84823	0.015	0	1.27681e-67	c3 apCAF	IL21
7.426e-72	3.86472	0.09	0.011	2.05685e-67	c3 apCAF	CTLA4
6.38573e-71	2.91941	0.055	0.004	1.76872e-66	c3 apCAF	SLAMF1
2.69147e-69	3.47806	0.152	0.03	7.45483e-65	c3 apCAF	LST1
4.80865e-69	1.72	0.431	0.182	1.3319e-64	c3 apCAF	SMAP2
7.64022e-69	3.42053	0.338	0.127	2.11619e-64	c3 apCAF	CCL4L2
1.00797e-68	2.83181	0.159	0.033	2.79186e-64	c3 apCAF	LPXN
7.15266e-68	1.71911	0.497	0.231	1.98114e-63	c3 apCAF	STK17B
8.20299e-68	3.52094	0.092	0.012	2.27206e-63	c3 apCAF	HLA-DQA2
1.74837e-67	3.81693	0.243	0.072	4.84262e-63	c3 apCAF	C1QB
7.39087e-67	1.86338	0.458	0.204	2.04712e-62	c3 apCAF	ADGRE5
9.6746e-67	3.53292	0.115	0.019	2.67967e-62	c3 apCAF	SPI1
1.4166e-66	6.45004	0.023	0.001	3.92369e-62	c3 apCAF	UBASH3A
1.9806e-66	2.83301	0.128	0.023	5.48585e-62	c3 apCAF	PTK2B
2.12749e-66	5.60004	0.025	0.001	5.89271e-62	c3 apCAF	KLRC2
3.71027e-66	1.8115	0.238	0.066	1.02767e-61	c3 apCAF	SLC38A1
1.95735e-65	3.78774	0.08	0.01	5.42146e-61	c3 apCAF	FCGR2B
2.20692e-65	3.36423	0.114	0.019	6.11272e-61	c3 apCAF	CYBB
1.63858e-64	3.15651	0.071	0.008	4.53855e-60	c3 apCAF	CD300A
4.48167e-63	4.85758	0.071	0.008	1.24133e-58	c3 apCAF	IGKV1-9
6.26462e-63	1.74752	0.439	0.192	1.73517e-58	c3 apCAF	LIMD2
1.27333e-62	5.672	0.025	0.001	3.52688e-58	c3 apCAF	SNAI3
2.29425e-62	2.69518	0.394	0.171	6.35461e-58	c3 apCAF	CCL3
7.16058e-62	4.11089	0.093	0.014	1.98334e-57	c3 apCAF	IGKV3-11
7.21996e-62	4.35733	0.045	0.003	1.99979e-57	c3 apCAF	POU2AF1
1.21023e-61	3.93885	0.071	0.008	3.3521e-57	c3 apCAF	BANK1
8.38489e-61	6.35793	0.02	0	2.32245e-56	c3 apCAF	TRBV7-9
9.68517e-61	3.84041	0.289	0.106	2.6826e-56	c3 apCAF	LYZ
1.23443e-60	3.50358	0.05	0.004	3.41913e-56	c3 apCAF	CD226
1.8979e-60	3.722	0.09	0.013	5.2568e-56	c3 apCAF	OSM
2.29862e-60	1.18035	0.708	0.435	6.3667e-56	c3 apCAF	NR4A2
2.36455e-60	3.19685	0.055	0.005	6.54933e-56	c3 apCAF	HLA-DOA
2.56528e-60	4.04575	0.071	0.008	7.10531e-56	c3 apCAF	CD86
8.61405e-60	1.78937	0.277	0.091	2.38592e-55	c3 apCAF	RAB11FIP1
1.49566e-59	3.035	0.066	0.007	4.14267e-55	c3 apCAF	ATP8A1
1.81361e-59	4.55955	0.042	0.003	5.02335e-55	c3 apCAF	VPREB3
2.54706e-59	5.29736	0.051	0.004	7.05484e-55	c3 apCAF	IGLV3-1
2.63926e-59	3.05881	0.245	0.08	7.31022e-55	c3 apCAF	FCER1G
3.21272e-59	3.77434	0.077	0.01	8.8986e-55	c3 apCAF	NLRP3
6.30438e-59	2.80964	0.076	0.01	1.74619e-54	c3 apCAF	FGD3
1.27463e-58	4.09072	0.035	0.002	3.53048e-54	c3 apCAF	APOBR
2.72084e-58	1.89265	0.178	0.044	7.53619e-54	c3 apCAF	RIPOR2
5.30359e-58	5.41941	0.017	0	1.46899e-53	c3 apCAF	PTPRCAP
1.96929e-57	1.72885	0.561	0.306	5.45455e-53	c3 apCAF	COTL1
2.06496e-57	1.70321	0.246	0.077	5.71952e-53	c3 apCAF	FAM46C
2.42669e-57	1.61553	0.219	0.062	6.72143e-53	c3 apCAF	TMC6
3.09173e-57	3.74607	0.099	0.016	8.56347e-53	c3 apCAF	TNFRSF9
3.19982e-57	3.28752	0.07	0.009	8.86285e-53	c3 apCAF	PSD4
3.44551e-57	2.16236	0.178	0.045	9.54338e-53	c3 apCAF	IL27RA
5.23953e-57	3.8548	0.109	0.02	1.45125e-52	c3 apCAF	MS4A7
5.86891e-57	3.97323	0.041	0.003	1.62557e-52	c3 apCAF	LILRB1
1.00468e-56	2.32694	0.136	0.028	2.78277e-52	c3 apCAF	EPB41
1.03002e-56	2.5396	0.095	0.015	2.85296e-52	c3 apCAF	SYTL1
1.15972e-56	3.08251	0.073	0.009	3.21218e-52	c3 apCAF	ADAM28
2.86983e-56	3.98797	0.032	0.002	7.94886e-52	c3 apCAF	BLK
7.82787e-56	4.23724	0.026	0.001	2.16816e-51	c3 apCAF	TNFRSF13B
1.22195e-55	2.13613	0.163	0.04	3.38456e-51	c3 apCAF	POU2F2
2.59816e-55	3.2674	0.096	0.016	7.19638e-51	c3 apCAF	ATP2A3
5.03036e-55	3.2431	0.057	0.006	1.39331e-50	c3 apCAF	TFEC
5.3482e-55	4.21178	0.048	0.004	1.48135e-50	c3 apCAF	LILRB2
8.53855e-55	1.00537	0.538	0.274	2.36501e-50	c3 apCAF	RGCC
4.12225e-54	3.97499	0.042	0.003	1.14178e-49	c3 apCAF	CXorf21
7.75494e-54	1.80181	0.347	0.14	2.14796e-49	c3 apCAF	APOBEC3G
9.26884e-54	3.12787	0.073	0.01	2.56728e-49	c3 apCAF	CYSLTR1
2.38197e-53	2.59309	0.099	0.017	6.59757e-49	c3 apCAF	STXBP2
8.79307e-53	3.19313	0.243	0.083	2.4355e-48	c3 apCAF	CCL3L3
1.2533e-52	2.21636	0.152	0.036	3.47139e-48	c3 apCAF	GPRIN3
1.3287e-52	1.94954	0.235	0.075	3.68024e-48	c3 apCAF	APBB1IP
1.71441e-52	4.16735	0.028	0.001	4.74857e-48	c3 apCAF	SLAMF6
1.89272e-52	2.27863	0.125	0.026	5.24245e-48	c3 apCAF	RNF125
2.395e-52	1.92729	0.073	0.01	6.63368e-48	c3 apCAF	IGKV3-15
2.92007e-52	4.50742	0.023	0.001	8.08802e-48	c3 apCAF	FCRL6
4.36127e-52	4.99551	0.025	0.001	1.20798e-47	c3 apCAF	LPAR5
5.98672e-52	2.70412	0.112	0.022	1.6582e-47	c3 apCAF	IL21R
1.43313e-51	4.35486	0.039	0.003	3.96948e-47	c3 apCAF	SCIMP
1.90218e-51	4.14392	0.028	0.001	5.26866e-47	c3 apCAF	RGL4
2.06475e-51	3.18645	0.044	0.004	5.71895e-47	c3 apCAF	ABCB1
3.07404e-51	3.32563	0.055	0.006	8.51449e-47	c3 apCAF	RNASE6
3.36828e-51	1.53762	0.423	0.199	9.32947e-47	c3 apCAF	KIAA1551
5.69177e-51	3.62851	0.211	0.068	1.57651e-46	c3 apCAF	C1QA
6.92206e-51	5.71927	0.023	0.001	1.91727e-46	c3 apCAF	JAKMIP1
7.95974e-51	4.96427	0.025	0.001	2.20469e-46	c3 apCAF	GFI1
1.27671e-50	4.9022	0.02	0.001	3.53622e-46	c3 apCAF	CD244
3.91259e-50	4.00635	0.041	0.003	1.08371e-45	c3 apCAF	PIK3R5
4.20796e-50	2.13966	0.308	0.122	1.16552e-45	c3 apCAF	FAM49B
6.05346e-50	1.83189	0.243	0.082	1.67669e-45	c3 apCAF	AKNA
6.97771e-50	3.497	0.079	0.012	1.93269e-45	c3 apCAF	PIK3AP1
1.12534e-49	2.31774	0.175	0.048	3.11698e-45	c3 apCAF	GBP5
2.77169e-49	3.72145	0.054	0.006	7.67702e-45	c3 apCAF	PLCB2
2.989e-49	1.50953	0.172	0.047	8.27894e-45	c3 apCAF	OCIAD2
4.00971e-49	1.58936	0.286	0.108	1.11061e-44	c3 apCAF	ICAM3
2.61256e-48	2.00728	0.093	0.017	7.23628e-44	c3 apCAF	ST6GAL1
2.93084e-48	2.52019	0.089	0.015	8.11784e-44	c3 apCAF	PYHIN1
4.16241e-48	3.60805	0.108	0.022	1.1529e-43	c3 apCAF	MS4A6A
4.29998e-48	1.30443	0.434	0.211	1.19101e-43	c3 apCAF	PMAIP1
7.43564e-48	4.54838	0.031	0.002	2.05952e-43	c3 apCAF	CD19
9.75854e-48	1.88301	0.289	0.111	2.70292e-43	c3 apCAF	SERPINB9
1.11187e-47	3.0924	0.074	0.011	3.07966e-43	c3 apCAF	CLEC7A
1.22969e-47	2.78255	0.048	0.005	3.406e-43	c3 apCAF	SIDT1
1.69974e-47	6.46043	0.01	0	4.70795e-43	c3 apCAF	TRAV12-1
4.6527e-47	4.81643	0.022	0.001	1.2887e-42	c3 apCAF	ADGRG3
7.73272e-47	3.3024	0.083	0.014	2.14181e-42	c3 apCAF	ABI3
1.13655e-46	5.39309	0.019	0.001	3.148e-42	c3 apCAF	FCRL3
1.67583e-46	0.574777	0.958	0.92	4.64171e-42	c3 apCAF	HLA-B
2.60715e-46	5.70189	0.016	0	7.22128e-42	c3 apCAF	ZNF80
2.68641e-46	2.06269	0.188	0.057	7.44081e-42	c3 apCAF	TRAF1
2.98841e-46	6.09564	0.013	0	8.2773e-42	c3 apCAF	TRAV12-3
3.00141e-46	5.32512	0.045	0.004	8.31331e-42	c3 apCAF	IGHV3-23
3.94267e-46	4.1289	0.032	0.002	1.09204e-41	c3 apCAF	IGHV4-34
4.48958e-46	4.60479	0.052	0.006	1.24352e-41	c3 apCAF	IGLV3-25
5.01706e-46	-0.761908	0.758	0.896	1.38963e-41	c3 apCAF	LAPTM4A
7.01248e-46	1.46488	0.536	0.318	1.94232e-41	c3 apCAF	CREM
8.82455e-46	1.54935	0.335	0.142	2.44423e-41	c3 apCAF	RASGEF1B
1.21437e-45	3.45674	0.036	0.003	3.36356e-41	c3 apCAF	IRF5
2.55722e-45	4.65438	0.025	0.001	7.08299e-41	c3 apCAF	C11orf21
2.9247e-45	3.89583	0.048	0.005	8.10085e-41	c3 apCAF	C1orf228
4.21936e-45	4.48585	0.026	0.001	1.16868e-40	c3 apCAF	PPP1R2P9
4.5653e-45	2.65067	0.14	0.036	1.2645e-40	c3 apCAF	CXCL13
4.77392e-45	4.19007	0.026	0.001	1.32228e-40	c3 apCAF	PLCH2
2.23702e-44	1.31923	0.507	0.281	6.19608e-40	c3 apCAF	STK17A
2.24476e-44	1.60336	0.319	0.134	6.21753e-40	c3 apCAF	SLC7A5
2.59459e-44	1.7363	0.185	0.057	7.1865e-40	c3 apCAF	ANKRD44
2.83347e-44	2.51457	0.226	0.081	7.84813e-40	c3 apCAF	C15orf48
2.86957e-44	2.91892	0.089	0.017	7.94814e-40	c3 apCAF	IRF4
6.37006e-44	4.25682	0.035	0.003	1.76438e-39	c3 apCAF	IGHV3-30
7.85741e-44	3.96989	0.029	0.002	2.17635e-39	c3 apCAF	PRKCQ
1.3581e-43	3.56077	0.067	0.01	3.76167e-39	c3 apCAF	LILRB4
1.6628e-43	4.12554	0.019	0.001	4.60562e-39	c3 apCAF	ADGRG5
2.30511e-43	3.11582	0.112	0.025	6.38469e-39	c3 apCAF	SERPINA1
2.482e-43	1.2048	0.411	0.197	6.87464e-39	c3 apCAF	DEDD2
3.28844e-43	3.78698	0.045	0.005	9.10831e-39	c3 apCAF	MPEG1
3.64531e-43	1.81626	0.284	0.114	1.00968e-38	c3 apCAF	CDC42SE2
5.22204e-43	3.53205	0.077	0.013	1.4464e-38	c3 apCAF	ITGAX
8.64128e-43	4.13682	0.052	0.006	2.39346e-38	c3 apCAF	FYB
9.99803e-43	3.97698	0.052	0.006	2.76925e-38	c3 apCAF	CIITA
1.98223e-42	0.685654	0.854	0.765	5.49038e-38	c3 apCAF	KLF6
2.11112e-42	5.70227	0.012	0	5.84737e-38	c3 apCAF	KIR3DL2
3.3143e-42	2.71149	0.147	0.041	9.17994e-38	c3 apCAF	TNFRSF4
4.87674e-42	0.870047	0.637	0.366	1.35076e-37	c3 apCAF	ARHGDIB
5.48525e-42	4.47644	0.038	0.003	1.5193e-37	c3 apCAF	IGLV2-11
6.78744e-42	3.16269	0.233	0.088	1.87999e-37	c3 apCAF	IL1B
1.00613e-41	2.99445	0.029	0.002	2.78678e-37	c3 apCAF	RAB37
1.77633e-41	1.79711	0.112	0.026	4.92009e-37	c3 apCAF	FCMR
3.9119e-41	3.40265	0.029	0.002	1.08352e-36	c3 apCAF	KLRF1
5.6097e-41	4.35	0.039	0.004	1.55377e-36	c3 apCAF	IGLV3-21
6.75953e-41	1.33634	0.312	0.132	1.87226e-36	c3 apCAF	MBP
7.13776e-41	3.48805	0.063	0.009	1.97702e-36	c3 apCAF	FPR3
7.27705e-41	3.88227	0.044	0.005	2.0156e-36	c3 apCAF	LAMP3
7.38496e-41	1.8961	0.185	0.059	2.04549e-36	c3 apCAF	FERMT3
7.71931e-41	1.01938	0.401	0.182	2.13809e-36	c3 apCAF	GMFG
7.99107e-41	4.32831	0.025	0.001	2.21337e-36	c3 apCAF	P2RX5
8.98302e-41	2.11191	0.047	0.005	2.48812e-36	c3 apCAF	APOBEC3H
9.40292e-41	3.4056	0.041	0.004	2.60442e-36	c3 apCAF	IL23A
1.43171e-40	0.98365	0.745	0.593	3.96555e-36	c3 apCAF	CYBA
1.48708e-40	4.24389	0.013	0	4.11892e-36	c3 apCAF	CRYBG2
1.63163e-40	4.3205	0.029	0.002	4.51929e-36	c3 apCAF	CD22
2.87111e-40	2.28756	0.176	0.056	7.95239e-36	c3 apCAF	CASP8
3.66286e-40	2.67437	0.136	0.037	1.01454e-35	c3 apCAF	OXNAD1
3.81288e-40	2.81416	0.147	0.042	1.05609e-35	c3 apCAF	LAG3
4.6295e-40	3.3557	0.034	0.003	1.28228e-35	c3 apCAF	KRT86
7.10363e-40	1.70561	0.331	0.153	1.96756e-35	c3 apCAF	CNOT6L
9.24421e-40	6.50545	0.02	0.001	2.56046e-35	c3 apCAF	IGKV1-6
1.28996e-39	3.13698	0.136	0.037	3.57293e-35	c3 apCAF	OLR1
1.39336e-39	1.16247	0.203	0.067	3.85933e-35	c3 apCAF	IQGAP2
2.42887e-39	2.45607	0.045	0.005	6.72748e-35	c3 apCAF	TMEM71
2.81738e-39	3.26768	0.066	0.011	7.80358e-35	c3 apCAF	SPIB
4.97093e-39	2.12042	0.138	0.039	1.37685e-34	c3 apCAF	RCAN3
7.65325e-39	5.0176	0.029	0.002	2.1198e-34	c3 apCAF	IGHV3-15
1.72126e-38	1.97745	0.128	0.034	4.76755e-34	c3 apCAF	ELMO1
1.73125e-38	2.60286	0.085	0.017	4.79522e-34	c3 apCAF	GNA15
1.73256e-38	4.04904	0.025	0.002	4.79884e-34	c3 apCAF	IGHV5-51
2.22235e-38	2.96251	0.076	0.014	6.15546e-34	c3 apCAF	LPAR2
2.9318e-38	4.01137	0.023	0.001	8.12049e-34	c3 apCAF	GIMAP5
2.99334e-38	4.87621	0.017	0.001	8.29095e-34	c3 apCAF	IL12RB2
3.04899e-38	3.57491	0.034	0.003	8.4451e-34	c3 apCAF	IGLV1-47
3.16306e-38	3.90004	0.032	0.003	8.76104e-34	c3 apCAF	CXCR5
9.99128e-38	2.76889	0.087	0.018	2.76738e-33	c3 apCAF	SEL1L3
2.48166e-37	2.1143	0.163	0.052	6.87369e-33	c3 apCAF	LYN
2.50559e-37	2.86732	0.076	0.014	6.93997e-33	c3 apCAF	IGSF6
4.70243e-37	3.05371	0.06	0.009	1.30248e-32	c3 apCAF	HIST1H1D
4.82534e-37	1.20915	0.483	0.275	1.33652e-32	c3 apCAF	SOCS1
1.1542e-36	3.03456	0.05	0.007	3.19691e-32	c3 apCAF	FGR
1.25827e-36	2.88884	0.035	0.003	3.48515e-32	c3 apCAF	TSPAN32
2.05558e-36	4.8644	0.015	0	5.69356e-32	c3 apCAF	FCER2
2.61479e-36	3.28998	0.057	0.009	7.24245e-32	c3 apCAF	C3AR1
3.93878e-36	1.51467	0.22	0.083	1.09096e-31	c3 apCAF	HMGA1
4.28862e-36	1.4187	0.203	0.073	1.18786e-31	c3 apCAF	GATA3
4.57947e-36	3.6798	0.019	0.001	1.26842e-31	c3 apCAF	TNFRSF17
1.12106e-35	5.6142	0.054	0.008	3.1051e-31	c3 apCAF	APOBEC3A
1.3529e-35	3.01067	0.061	0.01	3.74725e-31	c3 apCAF	CD72
2.35003e-35	2.4013	0.039	0.004	6.5091e-31	c3 apCAF	CSF3R
2.60742e-35	6.0617	0.01	0	7.22204e-31	c3 apCAF	FAM177B
2.87718e-35	3.88097	0.036	0.004	7.96922e-31	c3 apCAF	MAP4K1
3.3531e-35	2.41226	0.085	0.018	9.28742e-31	c3 apCAF	LYL1
3.54808e-35	3.40832	0.05	0.007	9.82748e-31	c3 apCAF	SIGLEC1
4.94527e-35	0.45884	0.945	0.921	1.36974e-30	c3 apCAF	HLA-A
7.71936e-35	4.15335	0.02	0.001	2.13811e-30	c3 apCAF	CD180
1.0333e-34	3.19753	0.042	0.005	2.86203e-30	c3 apCAF	DOK3
1.33422e-34	3.88704	0.034	0.003	3.69552e-30	c3 apCAF	BTLA
2.43313e-34	0.782526	0.808	0.711	6.73929e-30	c3 apCAF	ZFP36L2
2.78925e-34	1.92615	0.232	0.094	7.72568e-30	c3 apCAF	ORAI1
3.43633e-34	2.7406	0.041	0.005	9.51794e-30	c3 apCAF	B3GNT7
4.50078e-34	1.97529	0.15	0.048	1.24663e-29	c3 apCAF	STX11
5.30869e-34	0.653188	0.697	0.481	1.4704e-29	c3 apCAF	IL32
5.72423e-34	1.4402	0.293	0.132	1.5855e-29	c3 apCAF	TNFAIP8
1.03437e-33	1.57532	0.271	0.118	2.865e-29	c3 apCAF	TSTD1
1.14708e-33	3.01343	0.044	0.006	3.17717e-29	c3 apCAF	ITGAM
1.83282e-33	1.65339	0.351	0.177	5.07653e-29	c3 apCAF	PRDM1
2.8519e-33	4.14201	0.023	0.002	7.89918e-29	c3 apCAF	FCRLA
3.09029e-33	3.19225	0.025	0.002	8.55948e-29	c3 apCAF	DPEP2
3.13756e-33	4.03066	0.025	0.002	8.69042e-29	c3 apCAF	CLNK
3.27098e-33	4.55079	0.05	0.007	9.05996e-29	c3 apCAF	FCN1
3.33723e-33	3.60592	0.198	0.077	9.24347e-29	c3 apCAF	CD24
4.43954e-33	1.14151	0.28	0.124	1.22966e-28	c3 apCAF	OASL
4.93239e-33	1.32876	0.415	0.232	1.36617e-28	c3 apCAF	PPP2R5C
6.23776e-33	3.16328	0.038	0.004	1.72774e-28	c3 apCAF	CASS4
1.43358e-32	-1.68571	0.105	0.322	3.97072e-28	c3 apCAF	SELM
1.59341e-32	1.48255	0.271	0.121	4.41342e-28	c3 apCAF	VPS37B
1.71872e-32	3.83433	0.01	0	4.76051e-28	c3 apCAF	IL5RA
1.88636e-32	2.75578	0.017	0.001	5.22484e-28	c3 apCAF	SPINK2
2.00635e-32	3.68328	0.048	0.007	5.55718e-28	c3 apCAF	IGLV1-51
2.47145e-32	1.26082	0.49	0.302	6.84543e-28	c3 apCAF	NFKB1
2.63617e-32	2.66711	0.05	0.007	7.30167e-28	c3 apCAF	GPR35
3.34288e-32	1.84758	0.204	0.079	9.25911e-28	c3 apCAF	STK10
6.11003e-32	2.10512	0.114	0.032	1.69236e-27	c3 apCAF	GCHFR
7.09307e-32	1.665	0.153	0.051	1.96464e-27	c3 apCAF	EVI2A
9.2965e-32	3.97529	0.032	0.003	2.57494e-27	c3 apCAF	FPR1
1.16649e-31	3.60922	0.02	0.001	3.23093e-27	c3 apCAF	CARMIL2
1.17895e-31	2.44727	0.092	0.022	3.26546e-27	c3 apCAF	SRGAP3
1.32457e-31	3.05653	0.029	0.003	3.6688e-27	c3 apCAF	MYO7A
1.74074e-31	5.1017	0.023	0.002	4.8215e-27	c3 apCAF	IGHV2-26
1.79437e-31	1.1781	0.44	0.246	4.97005e-27	c3 apCAF	CHD2
2.07331e-31	1.54425	0.271	0.121	5.74264e-27	c3 apCAF	PTGER4
2.2018e-31	1.11574	0.433	0.245	6.09855e-27	c3 apCAF	JPT1
3.53709e-31	3.20022	0.067	0.013	9.79702e-27	c3 apCAF	RPS6KA1
6.55153e-31	2.91633	0.016	0.001	1.81464e-26	c3 apCAF	NLRP2
6.65293e-31	5.07957	0.023	0.002	1.84273e-26	c3 apCAF	P2RY13
6.77273e-31	2.21677	0.058	0.01	1.87591e-26	c3 apCAF	ADRB2
8.23032e-31	-1.56741	0.178	0.393	2.27963e-26	c3 apCAF	MALAT1
9.92601e-31	4.18123	0.032	0.003	2.74931e-26	c3 apCAF	ANO9
3.59256e-30	2.95419	0.038	0.005	9.95067e-26	c3 apCAF	NELL2
3.75449e-30	4.4581	0.012	0	1.03992e-25	c3 apCAF	SH2D1B
4.04036e-30	1.30306	0.398	0.223	1.1191e-25	c3 apCAF	CTSS
4.81961e-30	2.09409	0.09	0.023	1.33494e-25	c3 apCAF	ADA2
4.95089e-30	3.32739	0.082	0.019	1.3713e-25	c3 apCAF	IL1RN
5.3078e-30	1.68552	0.254	0.115	1.47016e-25	c3 apCAF	DENND4A
6.57403e-30	3.66313	0.036	0.005	1.82087e-25	c3 apCAF	MPZL3
1.09624e-29	1.95049	0.171	0.062	3.03637e-25	c3 apCAF	CD4
1.13863e-29	5.14451	0.022	0.002	3.15377e-25	c3 apCAF	IGHV3-66
1.17993e-29	4.92624	0.02	0.001	3.26818e-25	c3 apCAF	IGHV3-53
1.2188e-29	4.30682	0.026	0.002	3.37583e-25	c3 apCAF	KCNQ1
1.34053e-29	2.65726	0.02	0.001	3.713e-25	c3 apCAF	NRROS
1.35956e-29	1.43039	0.335	0.171	3.76572e-25	c3 apCAF	PIK3IP1
1.58881e-29	1.67821	0.261	0.121	4.40067e-25	c3 apCAF	LDLRAD4
2.59984e-29	0.931912	0.59	0.416	7.20103e-25	c3 apCAF	SELENOK
3.93385e-29	0.965692	0.436	0.249	1.0896e-24	c3 apCAF	ARL4C
7.69515e-29	2.95288	0.032	0.004	2.1314e-24	c3 apCAF	KCNA3
1.05255e-28	2.3078	0.149	0.052	2.91536e-24	c3 apCAF	ARRB2
1.12377e-28	1.01141	0.519	0.335	3.11263e-24	c3 apCAF	EVL
1.75528e-28	4.61751	0.012	0	4.86177e-24	c3 apCAF	RP5-1171I10.5
1.97115e-28	1.39986	0.293	0.144	5.45968e-24	c3 apCAF	GRK2
2.89388e-28	3.03807	0.029	0.003	8.01547e-24	c3 apCAF	BLNK
3.2449e-28	3.35138	0.07	0.015	8.98774e-24	c3 apCAF	CSF1R
3.31506e-28	1.17082	0.258	0.12	9.18206e-24	c3 apCAF	PDE7A
3.38938e-28	-1.33541	0.156	0.361	9.38791e-24	c3 apCAF	GNB2L1
3.9455e-28	4.83753	0.017	0.001	1.09283e-23	c3 apCAF	FCRL5
4.79336e-28	3.9367	0.026	0.003	1.32766e-23	c3 apCAF	FOXP3
4.84493e-28	3.47356	0.051	0.009	1.34195e-23	c3 apCAF	MSR1
4.90949e-28	2.136	0.069	0.015	1.35983e-23	c3 apCAF	VAV3
6.27426e-28	2.68819	0.029	0.003	1.73785e-23	c3 apCAF	GIMAP8
6.62353e-28	1.61541	0.054	0.01	1.83458e-23	c3 apCAF	RASGRP3
9.93713e-28	2.26966	0.042	0.006	2.75239e-23	c3 apCAF	SH2D3A
1.02769e-27	1.38186	0.246	0.112	2.84649e-23	c3 apCAF	GNG2
1.05498e-27	0.759792	0.599	0.409	2.92209e-23	c3 apCAF	KDM6B
2.13913e-27	2.68521	0.025	0.002	5.92496e-23	c3 apCAF	GRAP
2.41408e-27	0.432791	0.948	0.944	6.6865e-23	c3 apCAF	HSP90AA1
2.50522e-27	0.948773	0.577	0.409	6.93897e-23	c3 apCAF	XAF1
3.79403e-27	-1.67467	0.087	0.274	1.05087e-22	c3 apCAF	PTRF
4.80563e-27	0.987643	0.5	0.319	1.33106e-22	c3 apCAF	MX1
4.94578e-27	3.1184	0.066	0.014	1.36988e-22	c3 apCAF	SDS
5.51218e-27	2.01172	0.106	0.032	1.52676e-22	c3 apCAF	TRIM14
5.73661e-27	4.46928	0.012	0	1.58893e-22	c3 apCAF	CR1
5.78877e-27	3.96992	0.012	0	1.60337e-22	c3 apCAF	FCRL1
6.47227e-27	1.07406	0.517	0.339	1.79269e-22	c3 apCAF	ELF1
6.95378e-27	3.28181	0.023	0.002	1.92606e-22	c3 apCAF	CD300C
8.13591e-27	-1.72679	0.127	0.32	2.25349e-22	c3 apCAF	NEAT1
8.48406e-27	1.72117	0.063	0.013	2.34992e-22	c3 apCAF	RIC3
1.17277e-26	1.07898	0.283	0.137	3.24834e-22	c3 apCAF	LGALS9
1.21293e-26	2.7876	0.054	0.01	3.35958e-22	c3 apCAF	CCR1
1.27828e-26	1.49504	0.238	0.108	3.54059e-22	c3 apCAF	2025-09-01
1.57785e-26	1.94363	0.061	0.013	4.37034e-22	c3 apCAF	KBTBD8
1.58496e-26	2.17752	0.09	0.025	4.39001e-22	c3 apCAF	LAIR1
2.05938e-26	1.41912	0.332	0.179	5.70406e-22	c3 apCAF	ARHGEF1
2.20304e-26	4.80558	0.034	0.004	6.10198e-22	c3 apCAF	IGLV3-19
2.36295e-26	1.66953	0.061	0.013	6.5449e-22	c3 apCAF	BEX2
3.2842e-26	2.35155	0.162	0.062	9.09657e-22	c3 apCAF	CD14
3.64622e-26	1.77859	0.22	0.098	1.00993e-21	c3 apCAF	RAPGEF1
3.71488e-26	5.61893	0.01	0	1.02895e-21	c3 apCAF	RP11-325F22.2
4.15254e-26	1.23118	0.45	0.277	1.15017e-21	c3 apCAF	RNF19A
5.06159e-26	1.42398	0.354	0.199	1.40196e-21	c3 apCAF	GRASP
5.23341e-26	5.52822	0.017	0.001	1.44955e-21	c3 apCAF	HK3
5.50385e-26	1.10561	0.5	0.324	1.52446e-21	c3 apCAF	RGS2
6.243e-26	0.416918	0.931	0.919	1.72919e-21	c3 apCAF	HLA-C
7.45789e-26	4.12545	0.044	0.007	2.06569e-21	c3 apCAF	IGHV4-39
8.29636e-26	2.42836	0.026	0.003	2.29793e-21	c3 apCAF	LRRC25
9.11678e-26	2.83571	0.095	0.027	2.52517e-21	c3 apCAF	CCL20
1.00279e-25	0.41891	0.851	0.759	2.77753e-21	c3 apCAF	JUND
1.01605e-25	2.3725	0.05	0.009	2.81426e-21	c3 apCAF	ALOX5
1.18349e-25	1.70978	0.168	0.066	3.27804e-21	c3 apCAF	PRKX
1.45088e-25	3.52817	0.054	0.011	4.01864e-21	c3 apCAF	LGALS2
1.59263e-25	1.14984	0.382	0.215	4.41128e-21	c3 apCAF	2025-09-06
1.78552e-25	4.42517	0.015	0.001	4.94553e-21	c3 apCAF	CNR2
2.04161e-25	2.09746	0.103	0.031	5.65485e-21	c3 apCAF	TC2N
2.72727e-25	-1.35249	0.09	0.276	7.554e-21	c3 apCAF	TCEB2
2.78937e-25	2.58057	0.051	0.01	7.72601e-21	c3 apCAF	TLR2
3.75037e-25	3.02454	0.032	0.004	1.03878e-20	c3 apCAF	VSIG4
4.12658e-25	0.534242	0.808	0.746	1.14298e-20	c3 apCAF	HSPD1
4.34769e-25	2.07019	0.152	0.057	1.20422e-20	c3 apCAF	GK
4.41576e-25	1.36994	0.213	0.094	1.22308e-20	c3 apCAF	CNTRL
4.76178e-25	-2.06579	0.071	0.241	1.31892e-20	c3 apCAF	SEPP1
4.9069e-25	2.83489	0.048	0.009	1.35911e-20	c3 apCAF	TNIP3
5.41876e-25	1.33588	0.286	0.144	1.50089e-20	c3 apCAF	JMY
6.93366e-25	1.40887	0.105	0.032	1.92048e-20	c3 apCAF	ABCG1
7.98035e-25	2.16254	0.089	0.025	2.2104e-20	c3 apCAF	SLFN12L
8.35423e-25	0.974413	0.595	0.425	2.31395e-20	c3 apCAF	RNF213
9.56835e-25	3.83976	0.035	0.005	2.65024e-20	c3 apCAF	CFP
1.11861e-24	2.28937	0.022	0.002	3.09833e-20	c3 apCAF	TNFAIP8L2
1.26564e-24	1.81735	0.096	0.028	3.50557e-20	c3 apCAF	IFI30
1.56543e-24	1.67963	0.195	0.084	4.33593e-20	c3 apCAF	IRF8
1.75043e-24	1.00091	0.417	0.243	4.84835e-20	c3 apCAF	NABP1
1.78977e-24	0.434392	0.864	0.845	4.9573e-20	c3 apCAF	HLA-E
2.0251e-24	2.75556	0.058	0.013	5.60913e-20	c3 apCAF	MZB1
2.29778e-24	1.57012	0.103	0.032	6.3644e-20	c3 apCAF	PTPRJ
2.30393e-24	2.54765	0.029	0.004	6.38142e-20	c3 apCAF	CD200R1
2.31131e-24	5.45061	0.012	0.001	6.40187e-20	c3 apCAF	FCRL2
2.37853e-24	3.46728	0.054	0.011	6.58805e-20	c3 apCAF	FCGR1A
2.56484e-24	4.21553	0.019	0.002	7.10411e-20	c3 apCAF	IL18RAP
2.60866e-24	-0.508062	0.736	0.851	7.22547e-20	c3 apCAF	C12orf57
2.74654e-24	1.655	0.124	0.043	7.60737e-20	c3 apCAF	SH3BP1
2.90874e-24	2.67029	0.048	0.009	8.05662e-20	c3 apCAF	ZNF165
2.90965e-24	1.85725	0.106	0.034	8.05914e-20	c3 apCAF	PECAM1
2.91784e-24	2.30274	0.05	0.01	8.08183e-20	c3 apCAF	KLRG1
2.99787e-24	3.54177	0.086	0.025	8.30351e-20	c3 apCAF	IGKV3-20
3.54614e-24	0.622491	0.781	0.69	9.82209e-20	c3 apCAF	SH3BGRL3
3.75926e-24	1.25695	0.171	0.069	1.04124e-19	c3 apCAF	GCH1
4.25642e-24	1.76884	0.041	0.007	1.17894e-19	c3 apCAF	KLHDC7B
4.61569e-24	3.373	0.054	0.011	1.27845e-19	c3 apCAF	CSF2RA
4.73875e-24	-2.65761	0.041	0.193	1.31254e-19	c3 apCAF	WBP5
5.17523e-24	2.29499	0.067	0.016	1.43344e-19	c3 apCAF	IGKV4-1
5.3335e-24	1.27328	0.274	0.138	1.47727e-19	c3 apCAF	CSK
5.66758e-24	0.911506	0.504	0.328	1.56981e-19	c3 apCAF	SMCHD1
6.65306e-24	0.858324	0.424	0.245	1.84276e-19	c3 apCAF	CELF2
8.06173e-24	4.33569	0.019	0.002	2.23294e-19	c3 apCAF	IGSF21
8.47444e-24	0.542857	0.859	0.766	2.34725e-19	c3 apCAF	SAT1
9.58707e-24	2.2121	0.133	0.048	2.65543e-19	c3 apCAF	SNX10
1.02694e-23	1.32483	0.13	0.046	2.84443e-19	c3 apCAF	ARHGEF3
1.05561e-23	2.87981	0.039	0.006	2.92382e-19	c3 apCAF	GIMAP6
1.3304e-23	2.36866	0.047	0.009	3.68493e-19	c3 apCAF	PASK
1.50349e-23	0.951883	0.459	0.278	4.16437e-19	c3 apCAF	EML4
1.60085e-23	1.54721	0.089	0.026	4.43403e-19	c3 apCAF	PIK3CD
1.72385e-23	0.339428	0.927	0.887	4.77471e-19	c3 apCAF	HSPA8
1.84862e-23	2.224	0.036	0.006	5.1203e-19	c3 apCAF	IGFLR1
1.95894e-23	-1.3704	0.112	0.29	5.42586e-19	c3 apCAF	SEPW1
2.82284e-23	3.05354	0.035	0.005	7.81871e-19	c3 apCAF	CPNE5
2.848e-23	0.891564	0.243	0.115	7.8884e-19	c3 apCAF	ARHGAP15
3.05109e-23	3.99512	0.029	0.004	8.45091e-19	c3 apCAF	IGHV1-18
3.05905e-23	2.80044	0.124	0.044	8.47296e-19	c3 apCAF	CGA
3.15657e-23	3.91659	0.012	0.001	8.74306e-19	c3 apCAF	SHISA8
3.37815e-23	0.628607	0.517	0.335	9.35679e-19	c3 apCAF	IFI44L
3.47722e-23	1.55479	0.325	0.183	9.63119e-19	c3 apCAF	G0S2
3.70478e-23	3.61432	0.052	0.011	1.02615e-18	c3 apCAF	IGLV2-14
3.71962e-23	0.455997	0.792	0.583	1.03026e-18	c3 apCAF	MT-RNR1
3.73189e-23	-1.90124	0.076	0.238	1.03366e-18	c3 apCAF	NGFRAP1
4.31016e-23	3.9097	0.015	0.001	1.19383e-18	c3 apCAF	TCL1A
5.15039e-23	3.63564	0.034	0.005	1.42656e-18	c3 apCAF	C19orf38
5.29864e-23	1.16159	0.382	0.226	1.46762e-18	c3 apCAF	EFHD2
5.36484e-23	1.0253	0.262	0.13	1.48595e-18	c3 apCAF	CGAS
8.35134e-23	0.58292	0.794	0.7	2.31316e-18	c3 apCAF	TSC22D3
1.02465e-22	2.14539	0.108	0.036	2.83807e-18	c3 apCAF	THEMIS2
1.25023e-22	0.942636	0.465	0.293	3.46289e-18	c3 apCAF	FNBP1
1.26175e-22	1.04904	0.449	0.278	3.4948e-18	c3 apCAF	NR4A3
1.30847e-22	0.974502	0.595	0.449	3.6242e-18	c3 apCAF	YPEL5
1.43127e-22	1.42012	0.223	0.105	3.96434e-18	c3 apCAF	ITGA4
1.58303e-22	1.7207	0.108	0.036	4.38466e-18	c3 apCAF	CCDC69
1.65718e-22	2.63976	0.032	0.005	4.59006e-18	c3 apCAF	WDFY4
2.26394e-22	3.17428	0.045	0.009	6.27067e-18	c3 apCAF	PLA2G7
2.49923e-22	2.93582	0.058	0.013	6.92238e-18	c3 apCAF	PRRG4
2.74523e-22	3.8217	0.016	0.001	7.60373e-18	c3 apCAF	GCSAM
2.75597e-22	1.41113	0.144	0.056	7.63349e-18	c3 apCAF	LFNG
2.86171e-22	0.985025	0.216	0.1	7.92636e-18	c3 apCAF	CYTH1
2.89937e-22	1.12413	0.496	0.32	8.03069e-18	c3 apCAF	IRF7
3.14098e-22	2.6827	0.076	0.021	8.69989e-18	c3 apCAF	PCED1B
3.29271e-22	2.5305	0.035	0.005	9.12015e-18	c3 apCAF	RAB11FIP4
3.38145e-22	0.894821	0.408	0.245	9.36594e-18	c3 apCAF	JOSD1
4.7438e-22	-2.00307	0.07	0.224	1.31394e-17	c3 apCAF	2025-09-15
6.67621e-22	1.10099	0.233	0.113	1.84918e-17	c3 apCAF	SC5D
7.44793e-22	1.47749	0.233	0.113	2.06293e-17	c3 apCAF	CASP1
9.21591e-22	2.87591	0.086	0.026	2.55262e-17	c3 apCAF	CAMK4
9.86414e-22	1.65429	0.125	0.046	2.73217e-17	c3 apCAF	GLCCI1
1.16483e-21	-1.17579	0.093	0.259	3.22635e-17	c3 apCAF	SHFM1
1.24886e-21	3.28172	0.045	0.009	3.45909e-17	c3 apCAF	SH3TC1
1.29197e-21	1.69296	0.071	0.019	3.57851e-17	c3 apCAF	TMEM154
1.32067e-21	3.61665	0.036	0.006	3.65799e-17	c3 apCAF	TREM2
1.48385e-21	1.56774	0.203	0.095	4.10997e-17	c3 apCAF	RGS19
1.64694e-21	1.08339	0.3	0.164	4.56169e-17	c3 apCAF	DIAPH1
1.64759e-21	1.25698	0.284	0.151	4.56348e-17	c3 apCAF	MXD1
1.65336e-21	3.5596	0.026	0.003	4.57947e-17	c3 apCAF	GPR34
1.88573e-21	2.61904	0.073	0.02	5.2231e-17	c3 apCAF	IL18
2.23468e-21	0.999092	0.243	0.12	6.18961e-17	c3 apCAF	PRMT9
2.63049e-21	2.48224	0.06	0.014	7.28594e-17	c3 apCAF	UNC13D
2.73632e-21	-0.443567	0.869	0.925	7.57906e-17	c3 apCAF	S100A6
3.09541e-21	1.43924	0.15	0.06	8.57368e-17	c3 apCAF	ST8SIA4
3.47635e-21	-1.0982	0.108	0.278	9.62878e-17	c3 apCAF	LHFP
3.59528e-21	1.86674	0.038	0.007	9.95821e-17	c3 apCAF	MAL
3.68693e-21	3.43638	0.016	0.001	1.02121e-16	c3 apCAF	PLCXD2
4.22016e-21	1.7022	0.118	0.043	1.1689e-16	c3 apCAF	FLI1
4.78932e-21	0.985908	0.235	0.116	1.32655e-16	c3 apCAF	TNFSF9
5.01732e-21	4.88413	0.02	0.002	1.3897e-16	c3 apCAF	IGHV4-59
6.04404e-21	0.448429	0.768	0.679	1.67408e-16	c3 apCAF	HSPH1
6.99442e-21	0.873454	0.415	0.258	1.93732e-16	c3 apCAF	FYN
6.99737e-21	2.20955	0.098	0.032	1.93813e-16	c3 apCAF	MNDA
7.59692e-21	2.5158	0.055	0.013	2.10419e-16	c3 apCAF	CCRL2
8.68453e-21	1.13468	0.235	0.116	2.40544e-16	c3 apCAF	MOB3A
8.99565e-21	0.939104	0.325	0.184	2.49161e-16	c3 apCAF	USP36
1.20152e-20	2.42922	0.085	0.026	3.32796e-16	c3 apCAF	RBM47
1.25768e-20	6.19532	0.017	0.002	3.48353e-16	c3 apCAF	IGLV3-9
1.41577e-20	4.63007	0.017	0.002	3.92141e-16	c3 apCAF	BCL2L14
2.34764e-20	-3.54708	0.017	0.141	6.50249e-16	c3 apCAF	MEG3
2.5945e-20	0.356816	0.818	0.597	7.18626e-16	c3 apCAF	MT-RNR2
2.91934e-20	3.28268	0.05	0.011	8.08599e-16	c3 apCAF	IL12RB1
3.01922e-20	-1.4414	0.09	0.246	8.36264e-16	c3 apCAF	PRKCDBP
3.08811e-20	1.97818	0.099	0.033	8.55345e-16	c3 apCAF	FRMD4B
3.21462e-20	1.93311	0.156	0.066	8.90386e-16	c3 apCAF	PHACTR1
3.87488e-20	1.88815	0.05	0.011	1.07326e-15	c3 apCAF	ADAP1
4.11563e-20	0.773674	0.552	0.398	1.13995e-15	c3 apCAF	PIM3
4.80972e-20	0.890679	0.388	0.235	1.3322e-15	c3 apCAF	RALGAPA1
4.84433e-20	-1.74456	0.076	0.222	1.34178e-15	c3 apCAF	AC090498.1
4.86008e-20	0.984324	0.509	0.354	1.34615e-15	c3 apCAF	CFLAR
6.24043e-20	-1.12576	0.098	0.254	1.72847e-15	c3 apCAF	ZFAS1
6.37871e-20	7.92257	0.028	0.004	1.76677e-15	c3 apCAF	IGHD
6.77503e-20	0.936971	0.38	0.235	1.87655e-15	c3 apCAF	UBALD2
7.13248e-20	2.3112	0.071	0.02	1.97556e-15	c3 apCAF	TTN
7.30327e-20	2.49238	0.128	0.051	2.02286e-15	c3 apCAF	CPB1
7.54646e-20	0.387618	0.867	0.822	2.09022e-15	c3 apCAF	DNAJA1
7.60896e-20	1.41094	0.211	0.103	2.10753e-15	c3 apCAF	PARP8
7.73464e-20	-0.508887	0.717	0.83	2.14234e-15	c3 apCAF	MGST3
1.17572e-19	3.07202	0.016	0.001	3.2565e-15	c3 apCAF	RGS18
1.19172e-19	0.879159	0.541	0.397	3.30083e-15	c3 apCAF	PPP1R2
1.21245e-19	1.97963	0.052	0.012	3.35823e-15	c3 apCAF	MYBL1
1.27741e-19	5.47789	0.01	0.001	3.53817e-15	c3 apCAF	CCR2
1.29564e-19	1.24894	0.19	0.089	3.58865e-15	c3 apCAF	DUSP10
1.46779e-19	2.05524	0.063	0.016	4.06548e-15	c3 apCAF	HCK
1.67238e-19	4.2611	0.028	0.004	4.63216e-15	c3 apCAF	CLEC5A
1.72262e-19	1.28044	0.226	0.113	4.77131e-15	c3 apCAF	HERC5
2.07481e-19	0.148576	0.999	0.996	5.7468e-15	c3 apCAF	B2M
2.15237e-19	2.10663	0.063	0.017	5.96163e-15	c3 apCAF	KYNU
2.20559e-19	3.30456	0.047	0.01	6.10905e-15	c3 apCAF	CPNE7
2.24213e-19	1.04984	0.208	0.1	6.21026e-15	c3 apCAF	HELB
2.42758e-19	3.42521	0.015	0.001	6.72391e-15	c3 apCAF	TLR10
2.49003e-19	1.98069	0.067	0.018	6.89688e-15	c3 apCAF	LLGL2
2.88788e-19	1.06523	0.235	0.12	7.99884e-15	c3 apCAF	PAG1
3.39123e-19	4.15903	0.031	0.005	9.39304e-15	c3 apCAF	IGLV2-23
4.53899e-19	0.769402	0.625	0.462	1.25721e-14	c3 apCAF	PSMB9
4.56924e-19	2.34582	0.066	0.018	1.26559e-14	c3 apCAF	S100A8
4.97138e-19	0.439224	0.805	0.773	1.37697e-14	c3 apCAF	HSPE1
5.28918e-19	1.14747	0.281	0.155	1.465e-14	c3 apCAF	OAS2
6.40269e-19	0.931081	0.223	0.115	1.77342e-14	c3 apCAF	CXCL9
6.92205e-19	1.84043	0.085	0.027	1.91727e-14	c3 apCAF	KCNAB2
7.19179e-19	0.699935	0.394	0.248	1.99198e-14	c3 apCAF	CYLD
7.56017e-19	2.5989	0.194	0.096	2.09401e-14	c3 apCAF	SPP1
7.96145e-19	4.07068	0.015	0.001	2.20516e-14	c3 apCAF	TMIGD3
8.08171e-19	0.815301	0.434	0.276	2.23847e-14	c3 apCAF	NFKB2
8.13699e-19	1.37735	0.082	0.026	2.25378e-14	c3 apCAF	TPD52
8.7204e-19	5.55431	0.012	0.001	2.41538e-14	c3 apCAF	IGLV5-45
8.93101e-19	4.74034	0.02	0.002	2.47371e-14	c3 apCAF	CH17-224D4.2
9.01468e-19	2.45226	0.012	0.001	2.49689e-14	c3 apCAF	AC006129.2
9.39552e-19	1.44723	0.103	0.037	2.60237e-14	c3 apCAF	DENND3
9.69926e-19	1.12895	0.229	0.117	2.6865e-14	c3 apCAF	CARD16
9.98214e-19	0.974736	0.201	0.097	2.76485e-14	c3 apCAF	C17orf67
1.03255e-18	1.28057	0.09	0.03	2.85996e-14	c3 apCAF	CD79B
1.08753e-18	1.07552	0.395	0.252	3.01225e-14	c3 apCAF	TMEM2
1.12273e-18	1.17497	0.257	0.137	3.10974e-14	c3 apCAF	DOCK10
1.34879e-18	2.04213	0.134	0.056	3.73587e-14	c3 apCAF	IL4I1
1.3689e-18	-0.764409	0.56	0.679	3.79157e-14	c3 apCAF	MXRA8
1.51961e-18	0.753917	0.152	0.064	4.20902e-14	c3 apCAF	CYFIP2
1.78733e-18	-0.401433	0.894	0.961	4.95054e-14	c3 apCAF	LGALS1
1.97779e-18	4.28352	0.031	0.005	5.47809e-14	c3 apCAF	EBI3
2.08475e-18	1.20612	0.229	0.118	5.77434e-14	c3 apCAF	GTPBP1
2.1913e-18	1.59904	0.067	0.019	6.06946e-14	c3 apCAF	AIM2
2.27142e-18	3.76989	0.357	0.228	6.29137e-14	c3 apCAF	IGLC2
2.42546e-18	-0.307667	0.783	0.879	6.71803e-14	c3 apCAF	SERPING1
2.88137e-18	-1.30872	0.074	0.214	7.98083e-14	c3 apCAF	C14orf166
4.56303e-18	4.51151	0.013	0.001	1.26387e-13	c3 apCAF	IGKV2-29
4.64034e-18	-3.11796	0.028	0.143	1.28528e-13	c3 apCAF	KCNQ1OT1
5.77562e-18	0.92009	0.401	0.254	1.59973e-13	c3 apCAF	RNASET2
6.14602e-18	0.964662	0.271	0.15	1.70233e-13	c3 apCAF	RALGDS
6.30981e-18	1.05917	0.284	0.16	1.74769e-13	c3 apCAF	SIAH2
6.58297e-18	3.4163	0.051	0.013	1.82335e-13	c3 apCAF	EREG
6.59671e-18	1.00025	0.338	0.204	1.82716e-13	c3 apCAF	SAMD9L
6.92009e-18	1.64569	0.138	0.059	1.91673e-13	c3 apCAF	MAP3K1
7.93678e-18	0.666285	0.49	0.33	2.19833e-13	c3 apCAF	CTSC
8.30909e-18	0.569995	0.698	0.584	2.30145e-13	c3 apCAF	KLF2
8.57591e-18	5.26935	0.01	0.001	2.37535e-13	c3 apCAF	STAP1
1.02718e-17	1.06234	0.173	0.08	2.84508e-13	c3 apCAF	DBF4
1.03678e-17	2.5361	0.548	0.41	2.87167e-13	c3 apCAF	IGKC
1.09554e-17	3.10882	0.052	0.013	3.03444e-13	c3 apCAF	AKAP5
1.20831e-17	1.27305	0.095	0.034	3.34679e-13	c3 apCAF	MCTP2
1.22802e-17	0.401616	0.765	0.583	3.40137e-13	c3 apCAF	RACK1
1.25531e-17	2.26044	0.042	0.009	3.47695e-13	c3 apCAF	AC092139.3
1.30338e-17	-2.26054	0.048	0.169	3.6101e-13	c3 apCAF	MYEOV2
1.41462e-17	1.18181	0.153	0.068	3.9182e-13	c3 apCAF	KIF20B
1.51908e-17	1.90841	0.044	0.01	4.20754e-13	c3 apCAF	AL049776.1
1.62884e-17	-2.2434	0.048	0.169	4.51156e-13	c3 apCAF	SNHG8
2.0189e-17	1.12278	0.191	0.094	5.59196e-13	c3 apCAF	NLRC5
2.02101e-17	4.69029	0.012	0.001	5.59781e-13	c3 apCAF	IGHV1-24
2.03134e-17	0.271339	0.984	0.979	5.62641e-13	c3 apCAF	TMSB4X
2.10176e-17	1.30413	0.198	0.099	5.82145e-13	c3 apCAF	RNF166
2.16981e-17	-1.48297	0.08	0.216	6.00995e-13	c3 apCAF	SELK
2.23951e-17	-0.868599	0.458	0.571	6.203e-13	c3 apCAF	EMP2
2.55149e-17	0.855146	0.391	0.25	7.06712e-13	c3 apCAF	SP110
2.68976e-17	-0.452609	0.668	0.766	7.45009e-13	c3 apCAF	CNN3
2.71995e-17	2.36285	0.025	0.004	7.53372e-13	c3 apCAF	CD33
2.86811e-17	2.3293	0.066	0.019	7.9441e-13	c3 apCAF	ZNF101
3.32386e-17	1.35619	0.144	0.063	9.20644e-13	c3 apCAF	ICAM2
3.62302e-17	0.264267	0.872	0.791	1.00351e-12	c3 apCAF	NFKBIA
3.7787e-17	0.365357	0.738	0.616	1.04663e-12	c3 apCAF	ISG15
4.75677e-17	0.870905	0.236	0.125	1.31753e-12	c3 apCAF	ZCCHC2
4.81246e-17	3.69242	0.019	0.002	1.33295e-12	c3 apCAF	FCGR2C
5.17189e-17	-1.60643	0.077	0.208	1.43251e-12	c3 apCAF	XIST
5.20565e-17	5.39119	0.01	0.001	1.44186e-12	c3 apCAF	CXorf65
5.24868e-17	2.65447	0.109	0.043	1.45378e-12	c3 apCAF	RNASE1
5.32498e-17	5.16883	0.01	0.001	1.47491e-12	c3 apCAF	IGHV3-49
5.35523e-17	4.45229	0.01	0.001	1.48329e-12	c3 apCAF	SIRPB2
6.65259e-17	1.39603	0.099	0.037	1.84263e-12	c3 apCAF	GIMAP2
6.70324e-17	-1.00939	0.095	0.236	1.85666e-12	c3 apCAF	GLTSCR2
8.14089e-17	2.79973	0.023	0.003	2.25486e-12	c3 apCAF	CD80
8.36482e-17	4.00307	0.012	0.001	2.31689e-12	c3 apCAF	ZBED2
8.60343e-17	1.00806	0.418	0.274	2.38298e-12	c3 apCAF	PTPN1
9.48779e-17	1.11146	0.302	0.177	2.62793e-12	c3 apCAF	LYST
1.21473e-16	1.80823	0.051	0.013	3.36455e-12	c3 apCAF	HIP1R
1.34469e-16	2.11739	0.052	0.014	3.72453e-12	c3 apCAF	ARHGAP27
1.59226e-16	0.981819	0.251	0.139	4.41024e-12	c3 apCAF	GNA13
1.81726e-16	-1.30823	0.07	0.197	5.03344e-12	c3 apCAF	TCEB1
2.17094e-16	2.24248	0.047	0.012	6.01307e-12	c3 apCAF	AP1S3
2.19194e-16	1.69201	0.036	0.008	6.07123e-12	c3 apCAF	N4BP3
2.41863e-16	1.09775	0.157	0.072	6.69913e-12	c3 apCAF	TMEM131L
2.51477e-16	0.177436	0.532	0.374	6.9654e-12	c3 apCAF	HSPA6
2.65445e-16	2.85203	0.039	0.009	7.35229e-12	c3 apCAF	ZNF296
2.77388e-16	0.74404	0.431	0.281	7.6831e-12	c3 apCAF	USP15
2.85081e-16	5.81444	0.01	0.001	7.89617e-12	c3 apCAF	RETN
2.86457e-16	3.41541	0.017	0.002	7.93429e-12	c3 apCAF	C1orf186
2.96948e-16	-2.06534	0.05	0.164	8.22487e-12	c3 apCAF	LINC00493
3.23559e-16	4.35083	0.012	0.001	8.96194e-12	c3 apCAF	LILRA2
3.25555e-16	3.44139	0.012	0.001	9.01723e-12	c3 apCAF	TTLL10
3.43817e-16	-0.399213	0.603	0.702	9.52304e-12	c3 apCAF	ERH
4.36126e-16	-0.473179	0.548	0.637	1.20798e-11	c3 apCAF	TMED2
5.04483e-16	3.11373	0.085	0.03	1.39732e-11	c3 apCAF	C5AR1
5.17626e-16	-0.521593	0.748	0.838	1.43372e-11	c3 apCAF	CD99
5.56803e-16	0.830615	0.574	0.439	1.54223e-11	c3 apCAF	STAT1
5.5704e-16	2.06106	0.121	0.052	1.54289e-11	c3 apCAF	CALHM6
5.9982e-16	0.909308	0.38	0.243	1.66138e-11	c3 apCAF	PAXX
6.38129e-16	1.77301	0.118	0.049	1.76749e-11	c3 apCAF	RIN3
7.54558e-16	-0.366569	0.758	0.86	2.08998e-11	c3 apCAF	GSTP1
7.83087e-16	-0.51783	0.636	0.741	2.169e-11	c3 apCAF	NUPR1
8.69155e-16	-0.493064	0.813	0.899	2.40739e-11	c3 apCAF	CALM2
9.87308e-16	-1.14451	0.37	0.486	2.73465e-11	c3 apCAF	MMP14
1.00825e-15	0.769326	0.347	0.214	2.79265e-11	c3 apCAF	OFD1
1.1695e-15	0.911727	0.332	0.207	3.23927e-11	c3 apCAF	N4BP1
1.17594e-15	0.724858	0.634	0.513	3.25712e-11	c3 apCAF	TPM3
1.20997e-15	2.66044	0.031	0.006	3.35137e-11	c3 apCAF	FCHO1
1.21188e-15	-1.49529	0.069	0.186	3.35668e-11	c3 apCAF	FAM127A
1.40687e-15	1.91624	0.01	0.001	3.89675e-11	c3 apCAF	SIGLEC14
1.46382e-15	1.89001	0.041	0.01	4.05449e-11	c3 apCAF	NOD2
1.51651e-15	-0.315499	0.863	0.95	4.20042e-11	c3 apCAF	CD63
1.52956e-15	1.15196	0.268	0.151	4.23658e-11	c3 apCAF	BCL2
1.66551e-15	0.567618	0.741	0.636	4.61314e-11	c3 apCAF	TYMP
1.71509e-15	0.839463	0.334	0.206	4.75047e-11	c3 apCAF	TRABD
1.75166e-15	0.791087	0.376	0.245	4.85174e-11	c3 apCAF	CDC42SE1
1.79704e-15	0.610295	0.63	0.506	4.97744e-11	c3 apCAF	IER5
2.03776e-15	0.801012	0.501	0.355	5.64418e-11	c3 apCAF	CHMP1B
2.07838e-15	1.41919	0.127	0.056	5.75668e-11	c3 apCAF	JAK3
2.38581e-15	2.96881	0.044	0.011	6.60821e-11	c3 apCAF	CD163
2.44641e-15	1.91019	0.06	0.018	6.77607e-11	c3 apCAF	AL356273.3
2.58727e-15	-0.778286	0.098	0.236	7.16621e-11	c3 apCAF	C19orf43
2.70507e-15	1.07018	0.087	0.032	7.49252e-11	c3 apCAF	TMEM238
3.56411e-15	-0.654196	0.557	0.697	9.87188e-11	c3 apCAF	RARRES2
3.78168e-15	3.02361	0.034	0.007	1.04745e-10	c3 apCAF	CLEC4E
3.86864e-15	2.96171	0.017	0.002	1.07154e-10	c3 apCAF	EPHA1
3.9676e-15	-0.595758	0.808	0.876	1.09895e-10	c3 apCAF	GSN
4.28824e-15	2.22966	0.051	0.014	1.18776e-10	c3 apCAF	TNFRSF10A
4.81875e-15	0.783575	0.404	0.273	1.3347e-10	c3 apCAF	DUSP5
4.9392e-15	3.65379	0.02	0.003	1.36806e-10	c3 apCAF	WNT10A
5.04334e-15	0.75795	0.332	0.208	1.3969e-10	c3 apCAF	FKBP5
5.0591e-15	1.06302	0.303	0.185	1.40127e-10	c3 apCAF	PCNX4
5.23739e-15	-0.321758	0.907	0.962	1.45065e-10	c3 apCAF	IFITM3
5.42586e-15	0.830288	0.267	0.154	1.50285e-10	c3 apCAF	DGKZ
5.82569e-15	4.6704	0.01	0.001	1.6136e-10	c3 apCAF	FPR2
5.83415e-15	0.587913	0.56	0.419	1.61594e-10	c3 apCAF	PARP14
6.17684e-15	5.62665	0.124	0.055	1.71086e-10	c3 apCAF	IGHM
6.87808e-15	-0.377924	0.688	0.786	1.90509e-10	c3 apCAF	COMMD6
7.79511e-15	0.98659	0.322	0.199	2.15909e-10	c3 apCAF	ZBTB1
7.94612e-15	1.69084	0.08	0.029	2.20092e-10	c3 apCAF	SUSD3
8.00312e-15	1.23784	0.143	0.066	2.21671e-10	c3 apCAF	SNN
8.47619e-15	0.694378	0.338	0.213	2.34773e-10	c3 apCAF	SAMD9
8.73478e-15	3.55798	0.028	0.005	2.41936e-10	c3 apCAF	IGHV3-21
1.08137e-14	1.99958	0.045	0.012	2.99519e-10	c3 apCAF	COL9A2
1.0846e-14	0.802822	0.239	0.133	3.00411e-10	c3 apCAF	SIRT7
1.10605e-14	0.802276	0.41	0.268	3.06353e-10	c3 apCAF	MAP3K8
1.10905e-14	-0.408898	0.688	0.792	3.07186e-10	c3 apCAF	PCOLCE
1.32772e-14	3.27741	0.016	0.002	3.67752e-10	c3 apCAF	PRAM1
1.60601e-14	0.769856	0.185	0.095	4.44832e-10	c3 apCAF	SINHCAF
1.60698e-14	-1.22769	0.057	0.164	4.45102e-10	c3 apCAF	LINC00657
1.6492e-14	1.45131	0.106	0.044	4.56795e-10	c3 apCAF	AC015799.1
1.73398e-14	2.44134	0.034	0.007	4.80277e-10	c3 apCAF	KIF21B
1.76802e-14	3.04886	0.052	0.015	4.89707e-10	c3 apCAF	RNF144B
2.01015e-14	2.33262	0.052	0.015	5.56771e-10	c3 apCAF	MEI1
2.11246e-14	0.959293	0.303	0.18	5.85108e-10	c3 apCAF	VSIR
2.17937e-14	2.4338	0.055	0.017	6.03643e-10	c3 apCAF	CASP10
2.19504e-14	0.640237	0.408	0.271	6.07983e-10	c3 apCAF	MKNK2
2.325e-14	2.97063	0.034	0.007	6.43979e-10	c3 apCAF	ST14
2.3498e-14	0.79142	0.414	0.286	6.50849e-10	c3 apCAF	LEPROTL1
2.48405e-14	2.73284	0.101	0.042	6.88033e-10	c3 apCAF	S100A9
2.81431e-14	1.05073	0.047	0.013	7.79507e-10	c3 apCAF	CENPM
2.9216e-14	3.49331	0.02	0.003	8.09224e-10	c3 apCAF	CD1C
3.18529e-14	0.852189	0.424	0.295	8.82262e-10	c3 apCAF	CCNH
3.22767e-14	3.51936	0.012	0.001	8.93999e-10	c3 apCAF	FUT7
3.24265e-14	3.58639	0.025	0.004	8.9815e-10	c3 apCAF	MRC1
3.58793e-14	-0.368996	0.72	0.817	9.93784e-10	c3 apCAF	TMEM59
3.65954e-14	2.2119	0.036	0.008	1.01362e-09	c3 apCAF	CSF2RB
3.74796e-14	2.03079	0.019	0.003	1.03811e-09	c3 apCAF	TLR7
3.90721e-14	0.721877	0.458	0.323	1.08222e-09	c3 apCAF	EPSTI1
3.91101e-14	1.20301	0.283	0.172	1.08327e-09	c3 apCAF	ZNF267
3.92077e-14	0.679068	0.48	0.345	1.08598e-09	c3 apCAF	FAM107B
3.99683e-14	-1.18292	0.332	0.448	1.10704e-09	c3 apCAF	MFAP4
4.05412e-14	2.45364	0.045	0.012	1.12291e-09	c3 apCAF	PATL2
4.28781e-14	2.22359	0.015	0.002	1.18764e-09	c3 apCAF	MS4A14
4.52718e-14	1.1801	0.229	0.129	1.25394e-09	c3 apCAF	TFRC
4.5978e-14	3.90689	0.016	0.002	1.2735e-09	c3 apCAF	CX3CR1
4.72654e-14	0.852	0.491	0.356	1.30916e-09	c3 apCAF	TSPYL2
4.81772e-14	0.39578	0.445	0.301	1.33441e-09	c3 apCAF	ELL2
5.14611e-14	1.41174	0.101	0.042	1.42537e-09	c3 apCAF	RHBDF2
5.50528e-14	0.685785	0.461	0.326	1.52485e-09	c3 apCAF	ETS1
5.55106e-14	0.634616	0.506	0.368	1.53753e-09	c3 apCAF	METRNL
5.87067e-14	1.18631	0.096	0.039	1.62606e-09	c3 apCAF	CDC14A
5.87488e-14	0.452824	0.423	0.286	1.62722e-09	c3 apCAF	SLC5A3
6.14321e-14	0.76745	0.448	0.312	1.70155e-09	c3 apCAF	WIPF1
7.9184e-14	4.90126	0.01	0.001	2.19324e-09	c3 apCAF	MEFV
7.9224e-14	1.43076	0.138	0.066	2.19435e-09	c3 apCAF	PGGHG
7.99484e-14	-0.497586	0.625	0.711	2.21441e-09	c3 apCAF	CD151
7.99555e-14	-0.330812	0.663	0.736	2.21461e-09	c3 apCAF	BSG
8.27732e-14	4.03983	0.019	0.003	2.29265e-09	c3 apCAF	IGLV2-18
8.40386e-14	1.10255	0.344	0.221	2.3277e-09	c3 apCAF	IVNS1ABP
8.50394e-14	2.38161	0.015	0.002	2.35542e-09	c3 apCAF	CATSPER1
8.68498e-14	0.638329	0.461	0.324	2.40556e-09	c3 apCAF	TRIM22
8.75384e-14	0.969716	0.21	0.116	2.42464e-09	c3 apCAF	TCF7
8.78338e-14	0.655436	0.327	0.202	2.43282e-09	c3 apCAF	ITSN2
8.95145e-14	0.763221	0.589	0.444	2.47937e-09	c3 apCAF	YME1L1
9.14896e-14	0.472648	0.847	0.817	2.53408e-09	c3 apCAF	PABPC1
9.23089e-14	0.269012	0.924	0.931	2.55677e-09	c3 apCAF	HSP90AB1
9.38575e-14	1.06128	0.133	0.062	2.59967e-09	c3 apCAF	PTPN4
9.45469e-14	1.36819	0.047	0.013	2.61876e-09	c3 apCAF	FAM78A
9.87421e-14	1.06806	0.303	0.188	2.73496e-09	c3 apCAF	GBP4
1.01433e-13	1.26759	0.035	0.008	2.80948e-09	c3 apCAF	CAPN12
1.03409e-13	0.237979	0.965	0.96	2.86423e-09	c3 apCAF	RPL28
1.07237e-13	-0.523522	0.545	0.632	2.97025e-09	c3 apCAF	ESD
1.08996e-13	1.81957	0.02	0.003	3.01896e-09	c3 apCAF	KCNK5
1.22247e-13	0.774687	0.045	0.012	3.38598e-09	c3 apCAF	HIST1H2BG
1.25593e-13	-0.551901	0.783	0.866	3.47868e-09	c3 apCAF	DSTN
1.31996e-13	1.27609	0.179	0.095	3.65602e-09	c3 apCAF	SATB1
1.33868e-13	1.2686	0.144	0.07	3.70786e-09	c3 apCAF	TSEN54
1.40023e-13	3.11445	0.019	0.003	3.87836e-09	c3 apCAF	FOLR2
1.44909e-13	1.02061	0.181	0.094	4.01369e-09	c3 apCAF	SVIP
1.45325e-13	0.837887	0.226	0.125	4.02521e-09	c3 apCAF	RCSD1
1.57235e-13	-2.09582	0.036	0.131	4.3551e-09	c3 apCAF	C11orf73
1.64197e-13	0.714037	0.468	0.334	4.54793e-09	c3 apCAF	BAZ1A
1.70933e-13	3.38016	0.022	0.004	4.73449e-09	c3 apCAF	IGHV1-46
1.71903e-13	3.07359	0.029	0.006	4.76138e-09	c3 apCAF	PLD4
1.72046e-13	2.61911	0.038	0.009	4.76534e-09	c3 apCAF	PILRA
1.72995e-13	1.07749	0.155	0.077	4.79162e-09	c3 apCAF	PDE4D
1.81614e-13	-1.68373	0.069	0.175	5.03033e-09	c3 apCAF	VIMP
2.02977e-13	0.57751	0.564	0.409	5.62205e-09	c3 apCAF	HLA-F
2.13562e-13	1.21927	0.172	0.09	5.91524e-09	c3 apCAF	GRK6
2.41561e-13	-0.354316	0.735	0.823	6.69076e-09	c3 apCAF	LGALS3
2.49785e-13	-0.708583	0.529	0.628	6.91855e-09	c3 apCAF	CTSK
2.60824e-13	4.13478	0.025	0.005	7.22431e-09	c3 apCAF	IGHV3-7
2.62197e-13	0.486653	0.48	0.351	7.26234e-09	c3 apCAF	IFIT3
2.66085e-13	4.83593	0.017	0.002	7.37001e-09	c3 apCAF	KCNE1
2.77966e-13	3.15559	0.017	0.002	7.69909e-09	c3 apCAF	AC018529.3
2.87847e-13	4.53482	0.023	0.004	7.97278e-09	c3 apCAF	MARCO
3.10327e-13	0.881831	0.388	0.264	8.59545e-09	c3 apCAF	IDI1
3.15115e-13	-0.487544	0.808	0.867	8.72806e-09	c3 apCAF	IGFBP4
3.25533e-13	2.06302	0.13	0.062	9.01662e-09	c3 apCAF	FCGR2A
3.59828e-13	0.616675	0.434	0.301	9.9665e-09	c3 apCAF	BTN3A2
3.63145e-13	1.78839	0.099	0.042	1.00584e-08	c3 apCAF	RGS14
3.69177e-13	0.926996	0.223	0.129	1.02255e-08	c3 apCAF	MALT1
3.73815e-13	0.759269	0.503	0.364	1.03539e-08	c3 apCAF	ARID5A
3.7644e-13	0.752887	0.475	0.335	1.04266e-08	c3 apCAF	NSD3
3.77895e-13	0.472701	0.563	0.442	1.04669e-08	c3 apCAF	CHORDC1
3.84611e-13	0.607309	0.638	0.524	1.0653e-08	c3 apCAF	NAMPT
4.45476e-13	1.37601	0.035	0.008	1.23388e-08	c3 apCAF	GRAMD1B
5.10133e-13	1.22375	0.204	0.115	1.41297e-08	c3 apCAF	FAM102A
5.36547e-13	-0.431365	0.566	0.637	1.48613e-08	c3 apCAF	ATRAID
5.43438e-13	0.877016	0.455	0.326	1.50521e-08	c3 apCAF	TANK
5.79156e-13	-0.583242	0.666	0.751	1.60415e-08	c3 apCAF	C1S
5.98968e-13	-2.69045	0.026	0.112	1.65902e-08	c3 apCAF	RP11-14N7.2
6.1579e-13	0.911259	0.587	0.49	1.70562e-08	c3 apCAF	ATP1B3
6.51289e-13	0.261668	0.983	0.981	1.80394e-08	c3 apCAF	MT-CO1
6.84551e-13	3.59531	0.028	0.006	1.89607e-08	c3 apCAF	S100B
6.98665e-13	-0.611703	0.603	0.7	1.93516e-08	c3 apCAF	TSC22D1
7.25133e-13	2.213	0.054	0.017	2.00847e-08	c3 apCAF	ADGRG1
7.68731e-13	-0.463989	0.653	0.766	2.12923e-08	c3 apCAF	C1R
8.49409e-13	-0.885078	0.086	0.199	2.35269e-08	c3 apCAF	C11orf31
8.94227e-13	2.49188	0.055	0.018	2.47683e-08	c3 apCAF	F11R
9.24151e-13	2.84004	0.031	0.007	2.55971e-08	c3 apCAF	LILRB3
9.89797e-13	-1.23921	0.063	0.165	2.74154e-08	c3 apCAF	C19orf60
9.89881e-13	0.811941	0.271	0.166	2.74177e-08	c3 apCAF	PIP4K2A
9.92947e-13	0.910489	0.264	0.163	2.75026e-08	c3 apCAF	RPS6KA3
9.93652e-13	0.783125	0.483	0.345	2.75222e-08	c3 apCAF	TAP1
9.99696e-13	-0.434152	0.62	0.704	2.76896e-08	c3 apCAF	CYB5R3
1.02193e-12	1.0647	0.083	0.033	2.83055e-08	c3 apCAF	PATJ
1.03007e-12	0.635061	0.3	0.187	2.85308e-08	c3 apCAF	RABGAP1L
1.04603e-12	1.36317	0.206	0.116	2.89729e-08	c3 apCAF	ETV3
1.0627e-12	-1.37301	0.063	0.165	2.94345e-08	c3 apCAF	AC013461.1
1.12021e-12	0.991076	0.175	0.093	3.10276e-08	c3 apCAF	SPINT2
1.15594e-12	1.05749	0.313	0.2	3.20171e-08	c3 apCAF	RIPK2
1.15709e-12	0.730887	0.207	0.116	3.20491e-08	c3 apCAF	TRAPPC10
1.22263e-12	0.166794	0.924	0.862	3.38644e-08	c3 apCAF	DUSP1
1.22712e-12	2.13531	0.045	0.013	3.39887e-08	c3 apCAF	TBXAS1
1.24582e-12	0.70636	0.195	0.107	3.45067e-08	c3 apCAF	JARID2
1.34913e-12	-0.563995	0.603	0.682	3.73683e-08	c3 apCAF	PLAC9
1.36829e-12	2.45576	0.041	0.011	3.7899e-08	c3 apCAF	MCTP1
1.37706e-12	2.0739	0.054	0.017	3.81418e-08	c3 apCAF	SLC11A1
1.38237e-12	1.01756	0.041	0.011	3.82889e-08	c3 apCAF	S1PR1
1.40591e-12	1.9802	0.031	0.007	3.8941e-08	c3 apCAF	DNAAF1
1.70014e-12	3.89074	0.017	0.003	4.70905e-08	c3 apCAF	ANKRD22
1.71545e-12	0.516371	0.415	0.286	4.75147e-08	c3 apCAF	ANKRD37
1.74251e-12	0.523489	0.57	0.428	4.82641e-08	c3 apCAF	RTRAF
1.89478e-12	1.57591	0.061	0.021	5.24815e-08	c3 apCAF	TSPAN33
1.90529e-12	-1.0671	0.31	0.422	5.27726e-08	c3 apCAF	SRPX
1.91703e-12	-1.28088	0.052	0.15	5.30978e-08	c3 apCAF	C16orf13
2.00967e-12	3.93084	0.013	0.002	5.56638e-08	c3 apCAF	C8G
2.07846e-12	0.570213	0.615	0.483	5.75692e-08	c3 apCAF	TRIR
2.09008e-12	4.06528	0.01	0.001	5.7891e-08	c3 apCAF	SCNN1B
2.1011e-12	4.32511	0.013	0.002	5.81962e-08	c3 apCAF	SOWAHD
2.16013e-12	1.82187	0.07	0.026	5.98314e-08	c3 apCAF	B3GNT5
2.21501e-12	0.507974	0.453	0.324	6.13513e-08	c3 apCAF	DNAJA4
2.25851e-12	-1.09818	0.363	0.456	6.25563e-08	c3 apCAF	FXYD1
2.56183e-12	-0.24584	0.829	0.905	7.09577e-08	c3 apCAF	BTF3
2.89879e-12	0.956184	0.223	0.128	8.02908e-08	c3 apCAF	PLEKHA2
3.11579e-12	2.28398	0.036	0.009	8.63012e-08	c3 apCAF	HPGD
3.16044e-12	0.654073	0.421	0.288	8.75377e-08	c3 apCAF	PER1
3.39027e-12	1.22584	0.09	0.038	9.39038e-08	c3 apCAF	INTS6L
3.49958e-12	1.10813	0.222	0.129	9.69313e-08	c3 apCAF	PCNX1
3.55938e-12	1.09226	0.168	0.089	9.85877e-08	c3 apCAF	SH2B3
3.67196e-12	2.48461	0.022	0.004	1.01706e-07	c3 apCAF	RAB39B
3.73676e-12	0.586325	0.519	0.394	1.03501e-07	c3 apCAF	ZC3HAV1
4.0344e-12	0.635441	0.267	0.162	1.11745e-07	c3 apCAF	NFATC3
4.25118e-12	0.544451	0.397	0.27	1.17749e-07	c3 apCAF	ARL4A
4.36806e-12	1.47955	0.069	0.025	1.20986e-07	c3 apCAF	STK26
4.68259e-12	-0.407703	0.729	0.801	1.29698e-07	c3 apCAF	CD59
4.86037e-12	3.42386	0.022	0.004	1.34623e-07	c3 apCAF	KMO
4.93478e-12	0.812669	0.143	0.072	1.36684e-07	c3 apCAF	ATF7IP2
5.12612e-12	2.26282	0.06	0.021	1.41983e-07	c3 apCAF	GMIP
5.36381e-12	3.74042	0.01	0.001	1.48567e-07	c3 apCAF	ARRDC5
5.39629e-12	-0.697104	0.417	0.514	1.49467e-07	c3 apCAF	GPNMB
5.43518e-12	1.31368	0.173	0.094	1.50544e-07	c3 apCAF	TTC39C
5.48863e-12	2.47978	0.016	0.002	1.52024e-07	c3 apCAF	AMN
5.53099e-12	3.29054	0.016	0.002	1.53197e-07	c3 apCAF	CD300LF
5.54607e-12	0.931823	0.389	0.27	1.53615e-07	c3 apCAF	SGK1
5.59621e-12	1.34014	0.067	0.025	1.55004e-07	c3 apCAF	MICB
5.93364e-12	0.40974	0.577	0.44	1.6435e-07	c3 apCAF	TGFB1
6.00037e-12	-0.323563	0.7	0.796	1.66198e-07	c3 apCAF	RABAC1
6.27122e-12	-1.56292	0.047	0.136	1.737e-07	c3 apCAF	FAM195B
6.47966e-12	0.553582	0.7	0.604	1.79474e-07	c3 apCAF	GNAI2
6.76961e-12	2.42604	0.044	0.013	1.87505e-07	c3 apCAF	HLA-DOB
6.92929e-12	0.512652	0.656	0.55	1.91927e-07	c3 apCAF	ANKRD12
7.07485e-12	0.934645	0.357	0.241	1.95959e-07	c3 apCAF	ATF7IP
7.47966e-12	0.928147	0.227	0.135	2.07171e-07	c3 apCAF	FGL2
7.90071e-12	-0.565323	0.544	0.622	2.18834e-07	c3 apCAF	HCFC1R1
7.90747e-12	0.653334	0.305	0.195	2.19021e-07	c3 apCAF	NEDD9
9.33877e-12	0.639286	0.348	0.231	2.58665e-07	c3 apCAF	PPM1K
9.60831e-12	4.45676	0.015	0.002	2.66131e-07	c3 apCAF	IGLL5
9.88198e-12	0.990545	0.175	0.095	2.73711e-07	c3 apCAF	LRCH4
1.03001e-11	-1.20514	0.048	0.139	2.85292e-07	c3 apCAF	FAM127B
1.05938e-11	-0.521026	0.595	0.665	2.93426e-07	c3 apCAF	OSTC
1.08116e-11	3.07436	0.025	0.005	2.99461e-07	c3 apCAF	GCNT2
1.09874e-11	1.7902	0.074	0.029	3.04329e-07	c3 apCAF	AP1G2
1.11554e-11	2.43776	0.023	0.005	3.08982e-07	c3 apCAF	CD300E
1.14285e-11	0.794506	0.327	0.214	3.16545e-07	c3 apCAF	PPP4R3A
1.21615e-11	0.781644	0.257	0.156	3.36849e-07	c3 apCAF	CDC42EP3
1.31171e-11	2.27208	0.035	0.009	3.63319e-07	c3 apCAF	GPR84
1.31438e-11	0.657736	0.618	0.513	3.64058e-07	c3 apCAF	LRRFIP1
1.37083e-11	2.91137	0.023	0.005	3.79692e-07	c3 apCAF	SIGLEC10
1.39835e-11	1.04379	0.232	0.139	3.87315e-07	c3 apCAF	MSI2
1.44015e-11	1.57466	0.101	0.046	3.98893e-07	c3 apCAF	SLC7A1
1.48405e-11	0.624814	0.38	0.258	4.11051e-07	c3 apCAF	PFKFB3
1.49711e-11	1.10519	0.163	0.089	4.14669e-07	c3 apCAF	SPATA13
1.51933e-11	-0.442503	0.671	0.733	4.20824e-07	c3 apCAF	ATP5J
1.59788e-11	3.51195	0.025	0.005	4.42581e-07	c3 apCAF	IGLV1-44
1.63636e-11	0.627345	0.547	0.426	4.53238e-07	c3 apCAF	FOSL2
1.80591e-11	1.88816	0.203	0.119	5.00202e-07	c3 apCAF	IGHG1
1.83496e-11	0.513589	0.477	0.342	5.08247e-07	c3 apCAF	ARF6
1.89269e-11	-1.97894	0.032	0.114	5.24237e-07	c3 apCAF	CCDC53
1.96348e-11	2.50461	0.017	0.003	5.43845e-07	c3 apCAF	FCGR1B
1.97918e-11	0.571895	0.445	0.32	5.48194e-07	c3 apCAF	GRB2
2.08825e-11	0.88205	0.251	0.155	5.78402e-07	c3 apCAF	HECA
2.10091e-11	-0.304194	0.585	0.662	5.8191e-07	c3 apCAF	KDELR1
2.12356e-11	1.43698	0.034	0.009	5.88183e-07	c3 apCAF	TLR1
2.14659e-11	1.88638	0.061	0.022	5.94562e-07	c3 apCAF	KCNN4
2.14902e-11	1.01212	0.071	0.028	5.95237e-07	c3 apCAF	TIAM1
2.19988e-11	-0.68109	0.493	0.578	6.09322e-07	c3 apCAF	LRP1
2.31875e-11	0.531489	0.252	0.155	6.42248e-07	c3 apCAF	BRD1
2.32986e-11	-0.403571	0.653	0.745	6.45324e-07	c3 apCAF	COX7A2
2.41162e-11	0.672829	0.587	0.466	6.67969e-07	c3 apCAF	AHSA1
2.42373e-11	2.43868	0.013	0.002	6.71325e-07	c3 apCAF	SBK1
2.48538e-11	0.695035	0.111	0.052	6.88402e-07	c3 apCAF	SLC25A19
2.50483e-11	0.67354	0.52	0.398	6.93789e-07	c3 apCAF	SYAP1
2.52869e-11	-0.274819	0.735	0.826	7.00397e-07	c3 apCAF	EID1
2.60812e-11	-0.388071	0.764	0.848	7.22396e-07	c3 apCAF	CIRBP
2.76626e-11	2.4546	0.034	0.009	7.662e-07	c3 apCAF	CLEC4A
2.89586e-11	0.833776	0.362	0.25	8.02097e-07	c3 apCAF	RGS10
2.91468e-11	-0.76241	0.417	0.504	8.07309e-07	c3 apCAF	EPHX1
2.95655e-11	-0.255242	0.948	0.972	8.18906e-07	c3 apCAF	RPL34
3.18483e-11	1.51163	0.058	0.021	8.82136e-07	c3 apCAF	AL117339.5
3.30867e-11	-0.293253	0.666	0.745	9.16437e-07	c3 apCAF	DAD1
3.32791e-11	0.757094	0.222	0.132	9.21764e-07	c3 apCAF	WHAMM
3.4011e-11	2.15814	0.063	0.024	9.42037e-07	c3 apCAF	FDCSP
3.44899e-11	2.26412	0.048	0.016	9.553e-07	c3 apCAF	FRAT1
3.47363e-11	-0.409355	0.869	0.933	9.62127e-07	c3 apCAF	RPL7
3.7165e-11	0.542613	0.138	0.071	1.0294e-06	c3 apCAF	CARD8
3.82206e-11	0.904697	0.277	0.178	1.05863e-06	c3 apCAF	ERN1
3.90913e-11	-1.17116	0.052	0.141	1.08275e-06	c3 apCAF	CTD-3252C9.4
4.58996e-11	1.65064	0.042	0.013	1.27133e-06	c3 apCAF	ADAMDEC1
4.72732e-11	2.04212	0.042	0.013	1.30937e-06	c3 apCAF	RAB33A
4.79509e-11	0.673812	0.351	0.235	1.32814e-06	c3 apCAF	CCND3
5.0286e-11	-0.46848	0.551	0.63	1.39282e-06	c3 apCAF	TGFB1I1
5.1636e-11	1.31204	0.071	0.028	1.43021e-06	c3 apCAF	LMNB1
5.28006e-11	1.44942	0.117	0.057	1.46247e-06	c3 apCAF	KCNK6
5.40795e-11	0.672443	0.242	0.148	1.49789e-06	c3 apCAF	STIM2
5.82222e-11	0.857998	0.198	0.113	1.61264e-06	c3 apCAF	SLC9A3R1
5.82799e-11	-0.262721	0.783	0.859	1.61424e-06	c3 apCAF	SLC25A6
6.06205e-11	2.19178	0.077	0.032	1.67907e-06	c3 apCAF	CD70
6.2312e-11	1.07688	0.356	0.253	1.72592e-06	c3 apCAF	CAPG
6.56121e-11	5.30229	0.013	0.002	1.81732e-06	c3 apCAF	IGHV3-11
6.78941e-11	-2.72664	0.026	0.101	1.88053e-06	c3 apCAF	SPG20
7.01673e-11	-2.45514	0.016	0.086	1.94349e-06	c3 apCAF	MIR99AHG
7.08439e-11	3.51145	0.025	0.005	1.96223e-06	c3 apCAF	BLM
7.40089e-11	1.82654	0.025	0.005	2.0499e-06	c3 apCAF	KRT81
7.54943e-11	1.69842	0.054	0.019	2.09104e-06	c3 apCAF	RASSF7
7.5832e-11	-0.417397	0.539	0.618	2.10039e-06	c3 apCAF	CRTAP
7.70891e-11	-0.249372	0.774	0.858	2.13521e-06	c3 apCAF	SKP1
7.8403e-11	0.581472	0.163	0.089	2.17161e-06	c3 apCAF	C21orf91
8.72412e-11	0.641786	0.36	0.25	2.41641e-06	c3 apCAF	OAS1
9.10837e-11	1.21971	0.122	0.061	2.52284e-06	c3 apCAF	ADCY7
9.24627e-11	1.7316	0.169	0.096	2.56103e-06	c3 apCAF	HIST1H1E
9.78444e-11	0.434148	0.276	0.176	2.71009e-06	c3 apCAF	UPP1
9.81771e-11	-0.317837	0.599	0.688	2.71931e-06	c3 apCAF	SEC61G
1.00326e-10	2.17404	0.058	0.021	2.77883e-06	c3 apCAF	UBASH3B
1.03031e-10	1.26851	0.099	0.046	2.85374e-06	c3 apCAF	MASTL
1.05021e-10	0.533594	0.746	0.703	2.90887e-06	c3 apCAF	SRSF7
1.17495e-10	2.88353	0.032	0.009	3.25438e-06	c3 apCAF	CLEC10A
1.20755e-10	2.39724	0.017	0.003	3.34467e-06	c3 apCAF	FXYD7
1.25287e-10	-0.423094	0.592	0.672	3.47021e-06	c3 apCAF	UQCRQ
1.30911e-10	2.06958	0.045	0.015	3.62597e-06	c3 apCAF	STAG3
1.31376e-10	1.37799	0.076	0.032	3.63884e-06	c3 apCAF	STRBP
1.33527e-10	0.743302	0.2	0.117	3.69844e-06	c3 apCAF	FBXO34
1.40652e-10	0.640588	0.389	0.274	3.89578e-06	c3 apCAF	ODC1
1.42518e-10	-0.306866	0.606	0.668	3.94746e-06	c3 apCAF	NFIC
1.42584e-10	0.231335	0.98	0.949	3.9493e-06	c3 apCAF	TMSB10
1.48262e-10	1.11506	0.098	0.045	4.10656e-06	c3 apCAF	CHD7
1.52504e-10	0.3435	0.028	0.007	4.22405e-06	c3 apCAF	FGFBP2
1.58944e-10	1.18672	0.147	0.08	4.40243e-06	c3 apCAF	DUSP16
1.67667e-10	-0.922997	0.434	0.519	4.64405e-06	c3 apCAF	CXCL12
1.68055e-10	1.7981	0.022	0.005	4.65479e-06	c3 apCAF	TM6SF1
1.8892e-10	0.537791	0.184	0.105	5.23271e-06	c3 apCAF	PNP
1.91721e-10	0.685141	0.462	0.347	5.31028e-06	c3 apCAF	ABHD17A
1.97843e-10	0.7355	0.426	0.31	5.47987e-06	c3 apCAF	NINJ1
2.03485e-10	1.15934	0.093	0.043	5.63612e-06	c3 apCAF	ACSL5
2.12144e-10	-0.420393	0.507	0.608	5.87598e-06	c3 apCAF	S100A13
2.16013e-10	0.898386	0.217	0.131	5.98312e-06	c3 apCAF	TET2
2.16588e-10	0.576429	0.267	0.169	5.99905e-06	c3 apCAF	ZBTB43
2.22997e-10	1.50045	0.034	0.009	6.17656e-06	c3 apCAF	BCL11A
2.24414e-10	0.858608	0.134	0.07	6.21582e-06	c3 apCAF	ITPKB
2.35595e-10	-0.967326	0.359	0.438	6.52552e-06	c3 apCAF	TMEM98
2.35985e-10	-0.275002	0.864	0.924	6.53633e-06	c3 apCAF	ITM2B
2.38516e-10	0.808397	0.15	0.082	6.60641e-06	c3 apCAF	PTTG1
2.40219e-10	1.01236	0.262	0.168	6.65359e-06	c3 apCAF	TMPO
2.41978e-10	-1.24413	0.073	0.164	6.70231e-06	c3 apCAF	LINC00152
2.42958e-10	2.66592	0.051	0.018	6.72945e-06	c3 apCAF	STAB1
2.56149e-10	0.9687	0.121	0.061	7.09482e-06	c3 apCAF	DGKA
2.60826e-10	2.98616	0.019	0.004	7.22436e-06	c3 apCAF	GNGT2
2.61976e-10	0.938071	0.219	0.134	7.25621e-06	c3 apCAF	OTULIN
2.62684e-10	0.639019	0.55	0.435	7.27583e-06	c3 apCAF	FXYD5
2.6504e-10	1.64406	0.085	0.038	7.34109e-06	c3 apCAF	IKZF2
2.80831e-10	1.04308	0.156	0.086	7.77846e-06	c3 apCAF	ATG2A
2.84221e-10	0.84811	0.297	0.197	7.87235e-06	c3 apCAF	ISG20L2
2.88829e-10	2.69023	0.026	0.006	7.99999e-06	c3 apCAF	JAKMIP2
2.92199e-10	-0.258335	0.889	0.956	8.09332e-06	c3 apCAF	CALD1
2.95175e-10	0.940001	0.28	0.184	8.17575e-06	c3 apCAF	PTPRE
2.97175e-10	-0.350114	0.59	0.664	8.23116e-06	c3 apCAF	TMEM14C
2.99538e-10	-2.14208	0.042	0.119	8.2966e-06	c3 apCAF	THUMPD3-AS1
3.08023e-10	-0.962663	0.06	0.146	8.53163e-06	c3 apCAF	LINC01420
3.20485e-10	-2.14546	0.022	0.091	8.87679e-06	c3 apCAF	C4orf27
3.37392e-10	0.671675	0.181	0.104	9.34508e-06	c3 apCAF	THAP2
3.65667e-10	3.49937	0.034	0.009	1.01283e-05	c3 apCAF	IL1R2
3.80251e-10	1.1444	0.15	0.083	1.05322e-05	c3 apCAF	MYO5A
3.90953e-10	0.379429	0.152	0.084	1.08286e-05	c3 apCAF	MMP9
4.29331e-10	1.15026	0.165	0.094	1.18916e-05	c3 apCAF	IKBKB
4.47103e-10	2.336	0.028	0.007	1.23839e-05	c3 apCAF	PTAFR
4.54339e-10	-0.508919	0.459	0.532	1.25843e-05	c3 apCAF	IMPDH2
4.57916e-10	0.824372	0.134	0.071	1.26834e-05	c3 apCAF	ARNTL
4.67738e-10	0.232767	0.726	0.583	1.29554e-05	c3 apCAF	BST2
4.77427e-10	0.665431	0.258	0.165	1.32238e-05	c3 apCAF	IFIH1
4.90742e-10	1.59733	0.066	0.026	1.35926e-05	c3 apCAF	AC131212.2
5.12446e-10	-1.58397	0.273	0.359	1.41937e-05	c3 apCAF	MFAP2
5.62052e-10	1.25977	0.106	0.052	1.55677e-05	c3 apCAF	CORO7
5.6377e-10	0.650503	0.411	0.3	1.56153e-05	c3 apCAF	PDCD4
5.77329e-10	-0.294792	0.615	0.713	1.59908e-05	c3 apCAF	PRRX1
5.80124e-10	2.26514	0.054	0.02	1.60683e-05	c3 apCAF	FBP1
6.34924e-10	1.90834	0.058	0.022	1.75861e-05	c3 apCAF	NPL
6.45154e-10	-1.71711	0.034	0.106	1.78695e-05	c3 apCAF	SNHG12
6.45602e-10	0.637219	0.418	0.309	1.78819e-05	c3 apCAF	ARL5B
6.68912e-10	-0.539603	0.743	0.796	1.85275e-05	c3 apCAF	SPARCL1
6.69903e-10	0.474153	0.31	0.209	1.8555e-05	c3 apCAF	IFIT2
6.83815e-10	2.57073	0.023	0.005	1.89403e-05	c3 apCAF	FCER1A
7.06018e-10	0.463443	0.716	0.675	1.95553e-05	c3 apCAF	PRRC2C
7.16596e-10	0.475137	0.38	0.265	1.98483e-05	c3 apCAF	CKS2
7.2216e-10	4.29446	0.017	0.003	2.00024e-05	c3 apCAF	AC006511.3
7.51745e-10	1.02736	0.198	0.119	2.08218e-05	c3 apCAF	SMIM29
7.82548e-10	3.24992	0.019	0.004	2.1675e-05	c3 apCAF	VNN2
7.97438e-10	0.521644	0.125	0.064	2.20874e-05	c3 apCAF	PLCL2
8.11816e-10	0.456613	0.15	0.083	2.24857e-05	c3 apCAF	CLIC3
9.19036e-10	1.42694	0.045	0.015	2.54555e-05	c3 apCAF	AC109326.1
9.30672e-10	0.69471	0.37	0.263	2.57778e-05	c3 apCAF	RELB
9.43095e-10	0.874936	0.219	0.135	2.61219e-05	c3 apCAF	EHD4
9.55136e-10	0.602579	0.267	0.172	2.64554e-05	c3 apCAF	FRYL
1.02076e-09	0.55389	0.62	0.515	2.82729e-05	c3 apCAF	SP100
1.05572e-09	1.70933	0.042	0.014	2.92415e-05	c3 apCAF	AGFG2
1.07868e-09	0.620576	0.242	0.153	2.98772e-05	c3 apCAF	LPIN1
1.12162e-09	0.799961	0.069	0.028	3.10667e-05	c3 apCAF	SLFN13
1.1619e-09	2.30819	0.07	0.03	3.21822e-05	c3 apCAF	LMO2
1.17172e-09	2.64677	0.015	0.002	3.24543e-05	c3 apCAF	FAM169A
1.20102e-09	0.470126	0.245	0.153	3.32659e-05	c3 apCAF	SYNGR2
1.20364e-09	2.35834	0.031	0.008	3.33383e-05	c3 apCAF	RYR1
1.26034e-09	2.4202	0.013	0.002	3.49089e-05	c3 apCAF	TNNI2
1.27739e-09	0.477022	0.312	0.21	3.53811e-05	c3 apCAF	WASHC4
1.31142e-09	0.752037	0.364	0.26	3.63238e-05	c3 apCAF	SELENOT
1.34195e-09	1.72211	0.02	0.004	3.71694e-05	c3 apCAF	IGLV2-8
1.36861e-09	1.52276	0.022	0.005	3.79078e-05	c3 apCAF	FLVCR2
1.4032e-09	-1.71537	0.035	0.106	3.8866e-05	c3 apCAF	C17orf89
1.4151e-09	3.59016	0.017	0.003	3.91954e-05	c3 apCAF	FAM241B
1.60799e-09	0.5767	0.255	0.164	4.45381e-05	c3 apCAF	TAP2
1.60907e-09	1.45526	0.067	0.028	4.45679e-05	c3 apCAF	NCF2
1.71333e-09	1.81696	0.067	0.028	4.74558e-05	c3 apCAF	ANK3
1.71941e-09	3.55476	0.016	0.003	4.76243e-05	c3 apCAF	RGS13
1.72171e-09	2.44635	0.025	0.006	4.7688e-05	c3 apCAF	CORO2A
1.75602e-09	0.69877	0.211	0.129	4.86384e-05	c3 apCAF	ERO1B
1.75796e-09	1.43608	0.086	0.04	4.86919e-05	c3 apCAF	RAPGEF6
1.76462e-09	0.830806	0.098	0.048	4.88764e-05	c3 apCAF	CXCL11
1.84718e-09	-0.4047	0.582	0.642	5.11632e-05	c3 apCAF	MAGED2
1.85197e-09	1.00904	0.099	0.048	5.12959e-05	c3 apCAF	DGKE
1.87328e-09	0.887311	0.194	0.117	5.18861e-05	c3 apCAF	PARP12
1.88042e-09	0.592175	0.618	0.514	5.20839e-05	c3 apCAF	MBNL1
2.0522e-09	0.537554	0.456	0.342	5.68419e-05	c3 apCAF	MXD4
2.09957e-09	-1.88244	0.025	0.09	5.8154e-05	c3 apCAF	FAM63B
2.18823e-09	0.517546	0.255	0.163	6.06095e-05	c3 apCAF	ST3GAL1
2.22319e-09	0.640277	0.347	0.246	6.15779e-05	c3 apCAF	SPTY2D1
2.28005e-09	-0.570844	0.375	0.449	6.31527e-05	c3 apCAF	SGCE
2.28803e-09	1.39755	0.063	0.026	6.33739e-05	c3 apCAF	IL18R1
2.35638e-09	0.701862	0.173	0.1	6.52669e-05	c3 apCAF	AGPAT3
2.5308e-09	-0.528262	0.5	0.561	7.00981e-05	c3 apCAF	TSPAN4
2.53646e-09	-1.75793	0.029	0.096	7.02549e-05	c3 apCAF	FGD5-AS1
2.57946e-09	0.847639	0.07	0.03	7.14459e-05	c3 apCAF	EAF2
2.66147e-09	-0.423046	0.585	0.644	7.37173e-05	c3 apCAF	LAMP1
2.66912e-09	1.78891	0.025	0.006	7.39292e-05	c3 apCAF	SPNS3
2.67159e-09	3.59291	0.13	0.073	7.39978e-05	c3 apCAF	JCHAIN
2.68465e-09	0.917896	0.069	0.029	7.43594e-05	c3 apCAF	ZNF600
2.75695e-09	0.773989	0.299	0.202	7.63621e-05	c3 apCAF	RAB8B
2.79486e-09	-1.95708	0.038	0.107	7.74122e-05	c3 apCAF	ZC3H11A
2.8305e-09	1.8747	0.048	0.017	7.83991e-05	c3 apCAF	SAP25
2.98819e-09	0.966166	0.152	0.087	8.2767e-05	c3 apCAF	POLR3E
3.06024e-09	0.484057	0.437	0.324	8.47627e-05	c3 apCAF	DDX6
3.11164e-09	0.190234	0.939	0.943	8.61862e-05	c3 apCAF	RPS2
3.13639e-09	0.458768	0.606	0.495	8.68718e-05	c3 apCAF	ACTR2
3.29236e-09	-0.20747	0.812	0.876	9.11919e-05	c3 apCAF	SUMO2
3.37757e-09	0.522754	0.303	0.204	9.3552e-05	c3 apCAF	ERBIN
3.4021e-09	0.673286	0.09	0.043	9.42313e-05	c3 apCAF	SFMBT2
3.4352e-09	0.554517	0.313	0.213	9.51483e-05	c3 apCAF	CD82
3.44915e-09	1.35125	0.017	0.003	9.55345e-05	c3 apCAF	P2RX1
3.51366e-09	0.454414	0.504	0.399	9.73214e-05	c3 apCAF	GBP1
3.51902e-09	-0.634352	0.516	0.592	9.74699e-05	c3 apCAF	MDK
3.79377e-09	-1.5301	0.026	0.091	0.00010508	c3 apCAF	TMEM55A
3.95528e-09	0.583408	0.265	0.176	0.000109553	c3 apCAF	NAF1
3.97456e-09	-0.514148	0.491	0.559	0.000110087	c3 apCAF	SCPEP1
3.99778e-09	-0.524532	0.499	0.56	0.000110731	c3 apCAF	FKBP10
3.9987e-09	0.468229	0.363	0.254	0.000110756	c3 apCAF	ZC3H12A
4.19869e-09	0.788031	0.267	0.176	0.000116295	c3 apCAF	LYAR
4.2163e-09	0.702638	0.2	0.124	0.000116783	c3 apCAF	ANKRD13A
4.26467e-09	3.01339	0.013	0.002	0.000118123	c3 apCAF	CCR4
4.2753e-09	0.953534	0.261	0.174	0.000118417	c3 apCAF	APOBEC3C
4.29334e-09	-0.384516	0.601	0.656	0.000118917	c3 apCAF	ATP6AP2
4.33831e-09	-0.158671	0.929	0.955	0.000120162	c3 apCAF	RPS13
4.37401e-09	1.00327	0.182	0.109	0.000121151	c3 apCAF	STAT5A
4.4302e-09	1.19622	0.171	0.104	0.000122708	c3 apCAF	CXCL8
4.43986e-09	0.66337	0.324	0.222	0.000122975	c3 apCAF	BUD23
4.45635e-09	0.874749	0.131	0.072	0.000123432	c3 apCAF	AC013394.1
4.4876e-09	-0.183912	0.809	0.893	0.000124298	c3 apCAF	SRP14
4.64023e-09	-0.433934	0.173	0.283	0.000128525	c3 apCAF	MTRNR2L12
4.92744e-09	1.61003	0.039	0.013	0.00013648	c3 apCAF	GINS4
5.01588e-09	-0.440406	0.532	0.599	0.00013893	c3 apCAF	CYSTM1
5.05709e-09	2.05291	0.044	0.015	0.000140071	c3 apCAF	TACC3
5.11391e-09	0.418514	0.322	0.219	0.000141645	c3 apCAF	HELZ2
5.1837e-09	2.31724	0.02	0.005	0.000143578	c3 apCAF	HLA-DQB2
5.21298e-09	0.382965	0.22	0.137	0.000144389	c3 apCAF	TLE3
5.32603e-09	1.16082	0.073	0.032	0.000147521	c3 apCAF	IDO1
5.70485e-09	2.09421	0.082	0.038	0.000158013	c3 apCAF	CENPF
5.72747e-09	0.369837	0.824	0.801	0.000158639	c3 apCAF	PNRC1
5.74978e-09	-0.303615	0.789	0.864	0.000159257	c3 apCAF	PPIB
5.75255e-09	-0.333841	0.703	0.786	0.000159334	c3 apCAF	SERPINH1
5.89964e-09	-0.573687	0.413	0.486	0.000163408	c3 apCAF	ITGB5
6.13282e-09	-0.440524	0.507	0.574	0.000169867	c3 apCAF	RAB34
6.14927e-09	-0.927847	0.525	0.584	0.000170323	c3 apCAF	ADIRF
6.17067e-09	1.06727	0.127	0.069	0.000170915	c3 apCAF	EZH2
6.1879e-09	0.741443	0.443	0.333	0.000171392	c3 apCAF	POLR2A
6.27027e-09	0.482498	0.303	0.203	0.000173674	c3 apCAF	FAM129A
6.38084e-09	-0.493387	0.582	0.668	0.000176736	c3 apCAF	COL6A3
6.69279e-09	-0.23556	0.63	0.695	0.000185377	c3 apCAF	WDR83OS
6.75461e-09	4.40295	0.01	0.001	0.000187089	c3 apCAF	SRRM5
6.75557e-09	2.23749	0.061	0.025	0.000187116	c3 apCAF	SEMA7A
6.80929e-09	-0.242564	0.633	0.683	0.000188604	c3 apCAF	LEPROT
6.94935e-09	0.479637	0.555	0.438	0.000192483	c3 apCAF	RARRES3
7.05729e-09	0.636807	0.268	0.18	0.000195473	c3 apCAF	NCOA3
7.25636e-09	0.480386	0.417	0.308	0.000200987	c3 apCAF	2025-09-09
7.42864e-09	0.970723	0.121	0.065	0.000205758	c3 apCAF	FAM117A
7.46262e-09	0.758611	0.249	0.163	0.0002067	c3 apCAF	SHKBP1
7.50093e-09	0.992662	0.16	0.094	0.000207761	c3 apCAF	TGIF2
7.55192e-09	0.597388	0.233	0.15	0.000209173	c3 apCAF	RBM12
7.61152e-09	-0.382466	0.52	0.59	0.000210824	c3 apCAF	SIVA1
7.95474e-09	-0.195384	0.911	0.942	0.00022033	c3 apCAF	RPS5
7.97229e-09	-2.21235	0.017	0.076	0.000220817	c3 apCAF	SNHG18
8.51827e-09	-1.1083	0.055	0.13	0.000235939	c3 apCAF	WHSC1L1
8.6177e-09	0.286234	0.757	0.675	0.000238693	c3 apCAF	BTG2
8.64773e-09	0.56535	0.098	0.048	0.000239525	c3 apCAF	KIAA1147
8.67732e-09	0.79469	0.328	0.233	0.000240344	c3 apCAF	RILPL2
8.94245e-09	0.630158	0.383	0.28	0.000247688	c3 apCAF	TRIM38
9.10579e-09	0.511427	0.35	0.248	0.000252212	c3 apCAF	CSNK1G2
9.45789e-09	0.531698	0.593	0.498	0.000261965	c3 apCAF	TAPBP
9.59075e-09	0.705837	0.293	0.2	0.000265645	c3 apCAF	OGT
1.00244e-08	1.04126	0.159	0.094	0.000277656	c3 apCAF	RELT
1.02687e-08	-0.988537	0.058	0.133	0.000284421	c3 apCAF	C7orf73
1.03519e-08	0.81767	0.169	0.1	0.000286727	c3 apCAF	CMTM7
1.03764e-08	0.34348	0.391	0.282	0.000287405	c3 apCAF	RORA
1.03878e-08	-0.531797	0.644	0.703	0.000287721	c3 apCAF	DCN
1.0568e-08	-1.22524	0.05	0.121	0.000292712	c3 apCAF	PVRL2
1.07467e-08	-1.10035	0.039	0.108	0.000297661	c3 apCAF	TMEM261
1.08278e-08	0.556665	0.261	0.173	0.000299908	c3 apCAF	SYNRG
1.08939e-08	-0.53159	0.579	0.658	0.000301738	c3 apCAF	LUM
1.10113e-08	0.609241	0.229	0.147	0.000304992	c3 apCAF	LRIF1
1.12568e-08	3.76866	0.02	0.005	0.000311791	c3 apCAF	NFAM1
1.13042e-08	1.67665	0.028	0.008	0.000313104	c3 apCAF	HPSE
1.1364e-08	0.299161	0.799	0.762	0.000314761	c3 apCAF	MCL1
1.18097e-08	1.26018	0.308	0.223	0.000327105	c3 apCAF	CD68
1.21512e-08	-0.338314	0.602	0.665	0.000336564	c3 apCAF	SF3B6
1.25885e-08	1.61785	0.05	0.019	0.000348677	c3 apCAF	NUSAP1
1.26122e-08	3.0708	0.016	0.003	0.000349333	c3 apCAF	HIST1H2BH
1.33548e-08	0.891813	0.34	0.244	0.0003699	c3 apCAF	ABRACL
1.36058e-08	-0.293294	0.732	0.796	0.000376854	c3 apCAF	MORF4L1
1.39663e-08	0.697233	0.332	0.238	0.000386839	c3 apCAF	PELI1
1.40156e-08	0.353901	0.217	0.137	0.000388205	c3 apCAF	ATP11B
1.42859e-08	0.639049	0.324	0.229	0.000395692	c3 apCAF	NSMCE3
1.45536e-08	0.54524	0.519	0.428	0.000403106	c3 apCAF	FAM177A1
1.48246e-08	0.454869	0.3	0.209	0.000410611	c3 apCAF	KPNA2
1.49458e-08	0.579149	0.198	0.123	0.000413969	c3 apCAF	CDKN2D
1.51876e-08	3.20987	0.012	0.002	0.000420666	c3 apCAF	AC133065.6
1.58164e-08	-1.12884	0.052	0.123	0.000438083	c3 apCAF	EPB41L4A-AS1
1.59207e-08	0.791655	0.109	0.057	0.00044097	c3 apCAF	IL16
1.66708e-08	0.528612	0.548	0.438	0.000461748	c3 apCAF	PRPF38B
1.8057e-08	-0.233942	0.757	0.827	0.000500141	c3 apCAF	RHOA
1.84069e-08	0.503768	0.421	0.31	0.000509834	c3 apCAF	PPP1R15B
1.84228e-08	1.28195	0.133	0.074	0.000510276	c3 apCAF	PAPOLG
1.84694e-08	1.55155	0.02	0.005	0.000511566	c3 apCAF	SLCO4A1
1.87438e-08	0.279768	0.831	0.861	0.000519167	c3 apCAF	OAZ1
1.88137e-08	0.715256	0.255	0.169	0.000521102	c3 apCAF	SIPA1
1.8961e-08	0.399846	0.694	0.61	0.000525182	c3 apCAF	CD44
1.94607e-08	0.262041	0.469	0.362	0.000539023	c3 apCAF	ZFAND2A
1.9475e-08	1.54427	0.171	0.104	0.000539418	c3 apCAF	IGHG3
1.96364e-08	0.372099	0.749	0.696	0.00054389	c3 apCAF	HNRNPU
2.02489e-08	1.33659	0.093	0.047	0.000560855	c3 apCAF	MAP3K14
2.07903e-08	1.35838	0.114	0.062	0.000575849	c3 apCAF	TNFSF4
2.08985e-08	0.587461	0.437	0.334	0.000578848	c3 apCAF	G3BP2
2.09458e-08	0.579438	0.417	0.311	0.000580156	c3 apCAF	TSC22D2
2.16376e-08	0.622607	0.152	0.088	0.000599319	c3 apCAF	EIF2AK3
2.1666e-08	1.84554	0.025	0.007	0.000600106	c3 apCAF	AC125437.2
2.19066e-08	-2.86564	0.007	0.057	0.00060677	c3 apCAF	NR2F1-AS1
2.19815e-08	1.63246	0.036	0.012	0.000608842	c3 apCAF	SLCO2B1
2.20981e-08	0.870825	0.345	0.253	0.000612073	c3 apCAF	IDH2
2.23268e-08	0.911934	0.092	0.046	0.000618408	c3 apCAF	TDRD7
2.36626e-08	-0.285789	0.71	0.789	0.000655406	c3 apCAF	MFGE8
2.44623e-08	0.84388	0.353	0.255	0.000677557	c3 apCAF	RANBP2
2.47839e-08	0.395001	0.539	0.436	0.000686466	c3 apCAF	SKIL
2.48089e-08	0.438281	0.258	0.171	0.000687158	c3 apCAF	CCNT1
2.52477e-08	1.48243	0.074	0.035	0.00069931	c3 apCAF	TRABD2A
2.57302e-08	2.54362	0.025	0.007	0.000712674	c3 apCAF	MS4A4A
2.6238e-08	0.796513	0.34	0.246	0.000726741	c3 apCAF	PLEKHB2
2.6503e-08	1.10248	0.168	0.102	0.000734081	c3 apCAF	RANGAP1
2.68879e-08	0.699329	0.305	0.215	0.00074474	c3 apCAF	TNFSF13B
2.76666e-08	0.548022	0.138	0.079	0.000766309	c3 apCAF	TMEM88
2.81306e-08	1.11478	0.121	0.067	0.000779163	c3 apCAF	KDM2B
2.82752e-08	1.49259	0.031	0.009	0.000783166	c3 apCAF	CLEC12A
3.01029e-08	3.18706	0.02	0.005	0.000833791	c3 apCAF	CD1D
3.05802e-08	0.643032	0.354	0.252	0.000847009	c3 apCAF	CDK12
3.25248e-08	1.1352	0.203	0.13	0.000900872	c3 apCAF	ME2
3.28305e-08	-0.29492	0.717	0.783	0.000909341	c3 apCAF	RPS27L
3.29858e-08	-0.703	0.455	0.54	0.000913641	c3 apCAF	MMP2
3.31634e-08	1.11302	0.063	0.027	0.00091856	c3 apCAF	ZFYVE28
3.31726e-08	0.877531	0.203	0.129	0.000918814	c3 apCAF	ZNF430
3.32121e-08	0.505503	0.624	0.52	0.000919909	c3 apCAF	CLK1
3.34379e-08	1.58617	0.036	0.012	0.000926163	c3 apCAF	ARID3B
3.38361e-08	0.934775	0.252	0.169	0.000937192	c3 apCAF	FBXW7
3.41129e-08	0.299817	0.752	0.708	0.000944859	c3 apCAF	TXNIP
3.41336e-08	-0.885427	0.058	0.13	0.000945434	c3 apCAF	MESDC2
3.5595e-08	-1.91159	0.015	0.067	0.000985909	c3 apCAF	C14orf1
3.57504e-08	0.557573	0.252	0.168	0.000990214	c3 apCAF	ZNF394
3.60714e-08	0.615251	0.29	0.2	0.000999106	c3 apCAF	IL4R
3.62041e-08	0.87171	0.044	0.016	0.00100278	c3 apCAF	SH2B2
3.76641e-08	0.754777	0.208	0.134	0.00104322	c3 apCAF	PPP6R1
3.85849e-08	-0.397767	0.601	0.65	0.00106872	c3 apCAF	CUTA
4.00986e-08	0.558061	0.308	0.213	0.00111065	c3 apCAF	NIN
4.11396e-08	-0.503546	0.655	0.716	0.00113949	c3 apCAF	CAV1
4.16783e-08	1.77685	0.036	0.012	0.00115441	c3 apCAF	HHEX
4.30669e-08	2.75288	0.052	0.021	0.00119287	c3 apCAF	GAB3
4.40535e-08	0.914452	0.101	0.052	0.00122019	c3 apCAF	PCNX2
4.4109e-08	-0.372567	0.695	0.762	0.00122173	c3 apCAF	COX6A1
4.41638e-08	-1.60461	0.12	0.195	0.00122325	c3 apCAF	NME2
4.46514e-08	0.861943	0.136	0.078	0.00123675	c3 apCAF	HSD17B7
4.50054e-08	-0.417689	0.534	0.605	0.00124656	c3 apCAF	EFEMP2
4.6091e-08	0.651343	0.16	0.097	0.00127663	c3 apCAF	TRAF3
4.77424e-08	0.708894	0.373	0.278	0.00132237	c3 apCAF	CTSH
4.79119e-08	0.469581	0.552	0.447	0.00132706	c3 apCAF	ADAR
4.92592e-08	2.9577	0.01	0.001	0.00136438	c3 apCAF	AC099811.6
4.99209e-08	0.743046	0.086	0.042	0.00138271	c3 apCAF	FAM110A
5.06082e-08	-0.780293	0.06	0.131	0.00140175	c3 apCAF	SELT
5.18455e-08	0.561262	0.421	0.311	0.00143602	c3 apCAF	KDM5A
5.19878e-08	2.22723	0.013	0.002	0.00143996	c3 apCAF	GOLGA7B
5.19908e-08	3.81339	0.015	0.003	0.00144004	c3 apCAF	IGKV1-16
5.24081e-08	0.641887	0.459	0.365	0.0014516	c3 apCAF	BCAS2
5.3372e-08	2.37691	0.028	0.008	0.0014783	c3 apCAF	SLC16A10
5.5204e-08	-1.04138	0.041	0.105	0.00152904	c3 apCAF	C8orf4
5.59536e-08	-0.220627	0.615	0.681	0.0015498	c3 apCAF	SNRPD2
5.60561e-08	2.17937	0.054	0.022	0.00155264	c3 apCAF	GPR82
5.78238e-08	-0.350588	0.748	0.807	0.0016016	c3 apCAF	IFITM2
5.82259e-08	1.49063	0.041	0.015	0.00161274	c3 apCAF	AC073130.3
5.93872e-08	-0.306044	0.678	0.742	0.00164491	c3 apCAF	TCF4
5.96374e-08	0.424898	0.625	0.544	0.00165184	c3 apCAF	GPBP1
6.02545e-08	0.391406	0.19	0.118	0.00166893	c3 apCAF	HEXDC
6.03274e-08	1.69508	0.074	0.035	0.00167095	c3 apCAF	LTC4S
6.06601e-08	0.662344	0.153	0.09	0.00168016	c3 apCAF	ARHGEF6
6.48519e-08	0.67966	0.143	0.084	0.00179627	c3 apCAF	STN1
6.54179e-08	-1.99033	0.022	0.077	0.00181194	c3 apCAF	LYRM5
6.62612e-08	-0.14347	0.966	0.962	0.0018353	c3 apCAF	RPS23
6.71281e-08	-1.4218	0.02	0.075	0.00185931	c3 apCAF	FAM92A1
6.78281e-08	0.85787	0.249	0.169	0.0018787	c3 apCAF	PAPD5
6.87346e-08	5.02541	0.015	0.003	0.00190381	c3 apCAF	AQP9
6.93479e-08	-0.352387	0.485	0.55	0.0019208	c3 apCAF	GNG11
6.95449e-08	-0.278299	0.634	0.68	0.00192625	c3 apCAF	RAB2A
6.9964e-08	-0.344761	0.634	0.71	0.00193786	c3 apCAF	PDGFRB
7.06218e-08	-0.26341	0.538	0.592	0.00195608	c3 apCAF	TNFRSF1A
7.13062e-08	0.721584	0.19	0.119	0.00197504	c3 apCAF	KDM6A
7.22464e-08	-0.180205	0.879	0.94	0.00200108	c3 apCAF	RPL35
7.23696e-08	-0.190785	0.716	0.786	0.00200449	c3 apCAF	PEBP1
7.25731e-08	-0.481743	0.736	0.779	0.00201013	c3 apCAF	ID3
7.26663e-08	-0.615751	0.445	0.505	0.00201271	c3 apCAF	KRTCAP2
7.31658e-08	2.38103	0.012	0.002	0.00202655	c3 apCAF	SIGLEC9
7.41187e-08	-0.200773	0.697	0.757	0.00205294	c3 apCAF	NDUFS5
7.55301e-08	1.50886	0.028	0.008	0.00209203	c3 apCAF	OSCAR
7.72772e-08	0.586112	0.373	0.271	0.00214042	c3 apCAF	HIKESHI
7.85663e-08	-0.209866	0.765	0.828	0.00217613	c3 apCAF	TOMM7
7.86731e-08	-1.632	0.031	0.089	0.00217909	c3 apCAF	PPP2R4
8.11823e-08	1.79106	0.041	0.015	0.00224859	c3 apCAF	TCAF2
8.14197e-08	0.792321	0.025	0.007	0.00225516	c3 apCAF	TSPOAP1
8.26321e-08	0.962843	0.125	0.071	0.00228874	c3 apCAF	MICAL3
8.28371e-08	1.80571	0.051	0.021	0.00229442	c3 apCAF	C17orf107
8.3e-08	-1.48709	0.034	0.093	0.00229893	c3 apCAF	MIR22HG
8.48124e-08	0.435569	0.407	0.3	0.00234913	c3 apCAF	APOL6
8.55309e-08	1.385	0.125	0.071	0.00236904	c3 apCAF	KLHDC4
8.55493e-08	0.509996	0.487	0.385	0.00236954	c3 apCAF	PIK3R1
8.61301e-08	0.641192	0.356	0.259	0.00238563	c3 apCAF	EHD1
8.63274e-08	1.55136	0.032	0.01	0.0023911	c3 apCAF	GALNT6
8.63989e-08	1.07837	0.108	0.058	0.00239308	c3 apCAF	LRRC8B
8.80998e-08	-0.332902	0.751	0.827	0.00244019	c3 apCAF	COL6A1
9.01948e-08	-0.475221	0.56	0.623	0.00249822	c3 apCAF	HTRA1
9.028e-08	-0.177441	0.929	0.95	0.00250057	c3 apCAF	RPL35A
9.16339e-08	0.486503	0.242	0.159	0.00253808	c3 apCAF	TBCC
9.44601e-08	-3.14588	0.034	0.09	0.00261636	c3 apCAF	RNASE4
9.46998e-08	0.870158	0.194	0.123	0.002623	c3 apCAF	GALM
9.4705e-08	-0.315705	0.516	0.576	0.00262314	c3 apCAF	PGRMC1
9.49214e-08	0.728509	0.306	0.215	0.00262913	c3 apCAF	KIF2A
9.58504e-08	1.91211	0.015	0.003	0.00265486	c3 apCAF	DNAH17
9.74863e-08	-0.514429	0.697	0.745	0.00270017	c3 apCAF	AEBP1
9.77972e-08	0.524424	0.606	0.505	0.00270879	c3 apCAF	MSN
9.8762e-08	1.19229	0.192	0.123	0.00273551	c3 apCAF	MTMR14
1.00363e-07	1.18062	0.045	0.018	0.00277986	c3 apCAF	CRACR2A
1.0054e-07	0.337551	0.335	0.239	0.00278477	c3 apCAF	LNPEP
1.0189e-07	0.6419	0.171	0.105	0.00282216	c3 apCAF	SSH2
1.02112e-07	0.262877	0.28	0.192	0.0028283	c3 apCAF	SLC16A3
1.03119e-07	0.705949	0.271	0.186	0.0028562	c3 apCAF	RAB27A
1.05438e-07	-0.334215	0.63	0.697	0.00292042	c3 apCAF	PMP22
1.05584e-07	0.373005	0.255	0.172	0.00292447	c3 apCAF	NUP98
1.06348e-07	0.489416	0.423	0.321	0.00294563	c3 apCAF	TAOK3
1.09498e-07	0.561439	0.191	0.121	0.00303288	c3 apCAF	ZNF506
1.11877e-07	0.275095	0.181	0.112	0.00309876	c3 apCAF	NFATC2
1.12006e-07	0.659176	0.27	0.186	0.00310234	c3 apCAF	ATXN2L
1.13197e-07	0.408674	0.464	0.362	0.00313532	c3 apCAF	GABARAPL1
1.15942e-07	0.626734	0.259	0.177	0.00321136	c3 apCAF	CHST11
1.16205e-07	0.744518	0.064	0.029	0.00321865	c3 apCAF	P2RX7
1.16822e-07	1.58356	0.045	0.018	0.00323573	c3 apCAF	TMEM102
1.16864e-07	-0.266826	0.566	0.613	0.00323691	c3 apCAF	SRP9
1.2165e-07	1.96957	0.01	0.002	0.00336946	c3 apCAF	IGLC7
1.22284e-07	1.27536	0.079	0.038	0.00338702	c3 apCAF	PSTPIP2
1.22344e-07	0.520411	0.453	0.346	0.0033887	c3 apCAF	SYNE2
1.26597e-07	1.50584	0.02	0.005	0.00350648	c3 apCAF	RASGRF1
1.27968e-07	0.71923	0.332	0.237	0.00354446	c3 apCAF	DMAC1
1.28012e-07	3.64485	0.013	0.002	0.00354567	c3 apCAF	TNFRSF11A
1.35473e-07	0.818204	0.188	0.12	0.00375233	c3 apCAF	ABHD3
1.38184e-07	-0.692673	0.638	0.699	0.00382741	c3 apCAF	CYR61
1.45476e-07	0.953292	0.178	0.112	0.0040294	c3 apCAF	HPCAL1
1.46265e-07	0.14069	0.937	0.945	0.00405125	c3 apCAF	UBC
1.46884e-07	2.05424	0.032	0.011	0.0040684	c3 apCAF	ASPM
1.48408e-07	0.492313	0.423	0.319	0.00411061	c3 apCAF	SMARCA2
1.51799e-07	0.878975	0.111	0.061	0.00420452	c3 apCAF	FAM105A
1.5422e-07	0.74425	0.293	0.208	0.00427158	c3 apCAF	GPCPD1
1.55183e-07	-0.465064	0.547	0.609	0.00429827	c3 apCAF	TMED10
1.55714e-07	-0.476888	0.59	0.648	0.00431298	c3 apCAF	GEM
1.5606e-07	-0.366901	0.519	0.578	0.00432254	c3 apCAF	DDAH2
1.57542e-07	1.50357	0.016	0.004	0.00436361	c3 apCAF	SYNGR3
1.60792e-07	1.07319	0.032	0.011	0.0044536	c3 apCAF	CCDC141
1.64702e-07	0.641232	0.246	0.167	0.00456191	c3 apCAF	DUSP8
1.64783e-07	0.837861	0.144	0.086	0.00456415	c3 apCAF	ZDBF2
1.66734e-07	0.325776	0.334	0.238	0.0046182	c3 apCAF	MAP2K3
1.68489e-07	-2.06951	0.023	0.076	0.00466681	c3 apCAF	LINC01116
1.71252e-07	0.503259	0.49	0.379	0.00474333	c3 apCAF	ELOC
1.72575e-07	0.472111	0.526	0.433	0.00477997	c3 apCAF	CDV3
1.75071e-07	1.90162	0.032	0.011	0.00484911	c3 apCAF	NETO2
1.79083e-07	0.644262	0.337	0.241	0.00496025	c3 apCAF	TNFRSF14
1.80656e-07	-0.309534	0.614	0.674	0.00500382	c3 apCAF	NDUFB7
1.8239e-07	0.98089	0.066	0.03	0.00505183	c3 apCAF	AC073111.5
1.85822e-07	1.50542	0.01	0.002	0.00514688	c3 apCAF	SLC27A2
1.87218e-07	-0.153382	0.949	0.976	0.00518555	c3 apCAF	RPL3
1.88788e-07	-0.433834	0.535	0.593	0.00522906	c3 apCAF	COX7A2L
1.92657e-07	-0.773013	0.415	0.472	0.00533623	c3 apCAF	NBEAL1
1.94819e-07	-0.707091	0.538	0.602	0.0053961	c3 apCAF	MT1E
1.96892e-07	-0.413519	0.615	0.659	0.00545353	c3 apCAF	MIF
2.01147e-07	-0.404269	0.538	0.595	0.00557136	c3 apCAF	DUT
2.03164e-07	0.49671	0.284	0.201	0.00562724	c3 apCAF	ANKRD13D
2.03312e-07	0.342312	0.289	0.2	0.00563133	c3 apCAF	HERC1
2.03934e-07	-0.701136	0.058	0.125	0.00564856	c3 apCAF	APOA1BP
2.10304e-07	-0.321437	0.663	0.728	0.005825	c3 apCAF	ARF4
2.10809e-07	0.717346	0.099	0.054	0.00583899	c3 apCAF	CST1
2.12505e-07	0.56993	0.201	0.13	0.00588597	c3 apCAF	USP18
2.13866e-07	1.36589	0.073	0.036	0.00592367	c3 apCAF	AC046185.3
2.15516e-07	-0.213808	0.751	0.811	0.00596937	c3 apCAF	SLC25A3
2.18692e-07	3.46332	0.157	0.099	0.00605733	c3 apCAF	IGLC3
2.20763e-07	0.782298	0.197	0.127	0.0061147	c3 apCAF	PAK1
2.21482e-07	0.922433	0.201	0.13	0.00613462	c3 apCAF	TRAPPC2B
2.21751e-07	-2.48067	0.015	0.063	0.00614206	c3 apCAF	SNHG9
2.28775e-07	0.546762	0.466	0.36	0.00633662	c3 apCAF	SELENOH
2.29219e-07	0.463097	0.418	0.312	0.00634892	c3 apCAF	MESD
2.323e-07	1.26801	0.098	0.052	0.00643424	c3 apCAF	ZNF675
2.37816e-07	-0.207081	0.653	0.712	0.00658702	c3 apCAF	ATP5G3
2.43474e-07	1.20303	0.08	0.04	0.00674373	c3 apCAF	SELENOI
2.46616e-07	4.136	0.015	0.003	0.00683077	c3 apCAF	PNOC
2.5145e-07	0.274299	0.496	0.386	0.00696465	c3 apCAF	CD55
2.52071e-07	1.36152	0.055	0.024	0.00698186	c3 apCAF	CLSPN
2.52207e-07	2.7981	0.035	0.012	0.00698564	c3 apCAF	ARHGAP11B
2.5523e-07	1.40637	0.035	0.012	0.00706936	c3 apCAF	PRKCZ
2.58581e-07	-0.203074	0.692	0.76	0.00716217	c3 apCAF	COX5B
2.63249e-07	-0.271158	0.529	0.587	0.00729148	c3 apCAF	TCEAL4
2.64048e-07	0.834139	0.201	0.132	0.0073136	c3 apCAF	GGA2
2.64927e-07	0.407766	0.439	0.34	0.00733794	c3 apCAF	HSPA4
2.66708e-07	0.185812	0.034	0.012	0.00738729	c3 apCAF	AL031777.3
2.67808e-07	-0.35928	0.418	0.48	0.00741776	c3 apCAF	TMEM109
2.69864e-07	0.677915	0.241	0.163	0.00747468	c3 apCAF	OAS3
2.70366e-07	0.390333	0.538	0.445	0.0074886	c3 apCAF	UBE2S
2.76597e-07	-3.55833	0.009	0.052	0.00766119	c3 apCAF	EIF3J-AS1
2.76707e-07	0.355167	0.555	0.453	0.00766424	c3 apCAF	BOD1L1
2.76792e-07	2.15166	0.039	0.015	0.00766659	c3 apCAF	IL10
2.84039e-07	-0.725579	0.076	0.146	0.00786731	c3 apCAF	ATP6V0C
2.88795e-07	-1.22435	0.039	0.098	0.00799904	c3 apCAF	STRA13
2.9888e-07	-0.317977	0.847	0.895	0.00827836	c3 apCAF	COL6A2
3.00091e-07	-2.51923	0.015	0.062	0.00831193	c3 apCAF	C15orf57
3.01734e-07	0.499256	0.364	0.263	0.00835742	c3 apCAF	CDKN1B
3.06474e-07	-0.547867	0.805	0.865	0.00848872	c3 apCAF	MYL9
3.06886e-07	-0.51834	0.449	0.51	0.00850014	c3 apCAF	EMC4
3.13612e-07	-3.55986	0.009	0.052	0.00868644	c3 apCAF	KIAA1715
3.14843e-07	0.955647	0.111	0.062	0.00872052	c3 apCAF	RUBCN
3.18382e-07	1.64972	0.031	0.01	0.00881856	c3 apCAF	AC091181.1
3.20556e-07	0.553974	0.442	0.33	0.00887876	c3 apCAF	METTL26
3.28043e-07	0.636667	0.223	0.15	0.00908613	c3 apCAF	BID
3.33496e-07	0.932491	0.061	0.028	0.00923717	c3 apCAF	ULBP2
3.35334e-07	-3.04664	0.009	0.052	0.00928809	c3 apCAF	RP11-553L6.5
3.36623e-07	0.549551	0.19	0.122	0.00932379	c3 apCAF	CDK11A
3.37433e-07	-0.657081	0.325	0.399	0.00934621	c3 apCAF	PDGFRL
3.38404e-07	1.0513	0.383	0.288	0.00937312	c3 apCAF	MT-ND6
3.38625e-07	0.423423	0.181	0.115	0.00937925	c3 apCAF	SP140L
3.41331e-07	2.23279	0.025	0.007	0.00945419	c3 apCAF	SNX22
3.4698e-07	0.56569	0.593	0.52	0.00961064	c3 apCAF	CACYBP
3.47828e-07	-2.8898	0.029	0.082	0.00963415	c3 apCAF	LINC00969
3.54524e-07	-0.933602	0.222	0.291	0.0098196	c3 apCAF	TMEM14A
3.56112e-07	3.56347	0.02	0.005	0.00986358	c3 apCAF	IL1A
3.58224e-07	-0.267635	0.754	0.813	0.00992209	c3 apCAF	SERPINF1
3.645e-07	1.15718	0.106	0.06	0.0100959	c3 apCAF	MPHOSPH9
3.68736e-07	2.65878	0.041	0.016	0.0102133	c3 apCAF	IGHG2
3.70863e-07	-0.353393	0.544	0.598	0.0102722	c3 apCAF	NDUFB9
3.72643e-07	0.371376	0.318	0.225	0.0103215	c3 apCAF	MLLT6
3.87089e-07	-0.666288	0.465	0.53	0.0107216	c3 apCAF	COL14A1
3.9242e-07	1.10657	0.178	0.115	0.0108692	c3 apCAF	ACSL1
4.00089e-07	0.624246	0.105	0.058	0.0110817	c3 apCAF	RASSF2
4.0574e-07	-0.167839	0.949	0.96	0.0112382	c3 apCAF	RPL8
4.06262e-07	-2.17412	0.009	0.052	0.0112526	c3 apCAF	C7orf55
4.16942e-07	2.44525	0.016	0.004	0.0115485	c3 apCAF	HPGDS
4.19177e-07	0.363786	0.216	0.144	0.0116104	c3 apCAF	PRKCA
4.23714e-07	0.526845	0.496	0.398	0.011736	c3 apCAF	MOB1A
4.3306e-07	0.560154	0.344	0.253	0.0119949	c3 apCAF	CHST12
4.33234e-07	0.626172	0.413	0.317	0.0119997	c3 apCAF	PPP1R18
4.5308e-07	-0.312162	0.618	0.693	0.0125494	c3 apCAF	TIMP2
4.54564e-07	0.413051	0.213	0.14	0.0125905	c3 apCAF	TMEM181
4.56118e-07	-0.151034	0.614	0.675	0.0126335	c3 apCAF	NDUFB4
4.6946e-07	-0.172095	0.711	0.772	0.0130031	c3 apCAF	EIF3E
4.77006e-07	-0.285244	0.739	0.803	0.0132121	c3 apCAF	ANXA2
4.77011e-07	0.57063	0.131	0.078	0.0132123	c3 apCAF	DENND1B
4.84645e-07	-1.21357	0.019	0.067	0.0134237	c3 apCAF	PSMA3-AS1
4.91238e-07	1.20289	0.038	0.014	0.0136063	c3 apCAF	AGAP2
4.99979e-07	0.820779	0.045	0.018	0.0138484	c3 apCAF	SUMO4
5.0497e-07	0.589238	0.3	0.215	0.0139867	c3 apCAF	SUZ12
5.06794e-07	1.55098	0.051	0.022	0.0140372	c3 apCAF	PARD6A
5.15665e-07	0.401238	0.389	0.3	0.0142829	c3 apCAF	DNTTIP2
5.20948e-07	0.554256	0.245	0.167	0.0144292	c3 apCAF	ZC3H18
5.27938e-07	0.686269	0.325	0.241	0.0146228	c3 apCAF	ETV6
5.32151e-07	1.20072	0.061	0.028	0.0147395	c3 apCAF	AC009951.1
5.32358e-07	0.589474	0.348	0.26	0.0147453	c3 apCAF	SLFN5
5.38636e-07	0.584809	0.222	0.148	0.0149192	c3 apCAF	DDHD1
5.39645e-07	-1.17021	0.038	0.094	0.0149471	c3 apCAF	SNHG15
5.54099e-07	0.880478	0.236	0.162	0.0153474	c3 apCAF	RNF19B
5.66162e-07	0.679771	0.455	0.361	0.0156816	c3 apCAF	CCND2
5.7338e-07	0.733323	0.162	0.102	0.0158815	c3 apCAF	KLF16
5.74639e-07	0.788849	0.155	0.095	0.0159164	c3 apCAF	SEC23B
5.9238e-07	0.915182	0.096	0.052	0.0164077	c3 apCAF	TEDC1
5.93963e-07	0.696697	0.309	0.221	0.0164516	c3 apCAF	MYO9B
5.99524e-07	2.07086	0.022	0.006	0.0166056	c3 apCAF	PLEK2
6.02914e-07	0.693586	0.379	0.291	0.0166995	c3 apCAF	WDR82
6.25249e-07	-0.321419	0.551	0.642	0.0173181	c3 apCAF	CCDC80
6.25571e-07	-0.508424	0.465	0.521	0.0173271	c3 apCAF	OLFML3
6.34611e-07	-0.233581	0.749	0.813	0.0175775	c3 apCAF	UQCRB
6.36774e-07	0.8512	0.197	0.131	0.0176374	c3 apCAF	GRIPAP1
6.45687e-07	-0.947206	0.044	0.102	0.0178842	c3 apCAF	SNHG7
6.4595e-07	2.51926	0.013	0.003	0.0178915	c3 apCAF	ADGRF3
6.47344e-07	-0.284814	0.609	0.654	0.0179301	c3 apCAF	UQCR11
6.70909e-07	0.504313	0.125	0.073	0.0185828	c3 apCAF	PARP11
6.77432e-07	0.709163	0.179	0.115	0.0187635	c3 apCAF	ARHGAP26
6.92885e-07	-0.830859	0.284	0.346	0.0191915	c3 apCAF	MEIS2
7.00823e-07	0.44481	0.469	0.367	0.0194114	c3 apCAF	REX1BD
7.0184e-07	1.33225	0.106	0.06	0.0194396	c3 apCAF	ATP6V0E2
7.33235e-07	0.57727	0.122	0.072	0.0203091	c3 apCAF	CCDC57
7.47766e-07	0.511107	0.286	0.204	0.0207116	c3 apCAF	ZBTB10
7.48774e-07	-1.50623	0.044	0.1	0.0207395	c3 apCAF	OTUD6B-AS1
7.5649e-07	0.458285	0.297	0.214	0.0209533	c3 apCAF	RNPEPL1
7.63522e-07	-0.291136	0.561	0.611	0.021148	c3 apCAF	C14orf2
7.7626e-07	0.462436	0.248	0.17	0.0215009	c3 apCAF	CHD8
7.7856e-07	0.549327	0.213	0.142	0.0215646	c3 apCAF	ZSWIM6
7.87628e-07	0.745094	0.423	0.326	0.0218157	c3 apCAF	RHOG
7.88525e-07	1.96567	0.017	0.004	0.0218406	c3 apCAF	IGHV1-3
7.92726e-07	0.482532	0.375	0.28	0.0219569	c3 apCAF	KANSL1
7.99201e-07	-0.573238	0.464	0.517	0.0221363	c3 apCAF	SSPN
8.08257e-07	3.22503	0.013	0.003	0.0223871	c3 apCAF	FAAH2
8.11253e-07	2.99659	0.013	0.003	0.0224701	c3 apCAF	CD160
8.18952e-07	0.491593	0.238	0.161	0.0226833	c3 apCAF	UHMK1
8.26837e-07	0.449476	0.394	0.295	0.0229017	c3 apCAF	SAFB2
8.31426e-07	1.15439	0.098	0.054	0.0230288	c3 apCAF	CASP9
8.34631e-07	0.907858	0.108	0.061	0.0231176	c3 apCAF	GCLC
8.36932e-07	0.483873	0.216	0.145	0.0231813	c3 apCAF	PANK3
8.60062e-07	-0.632004	0.248	0.321	0.023822	c3 apCAF	SLC40A1
8.61825e-07	0.316054	0.618	0.509	0.0238708	c3 apCAF	SELENOW
8.67578e-07	-0.155381	0.907	0.942	0.0240302	c3 apCAF	RPL10A
8.7533e-07	0.662708	0.201	0.133	0.0242449	c3 apCAF	CTAGE5
8.80926e-07	-1.00935	0.017	0.063	0.0243999	c3 apCAF	CRNDE
8.89928e-07	-2.18356	0.031	0.081	0.0246492	c3 apCAF	LINC00998
8.90824e-07	0.317541	0.622	0.5	0.0246741	c3 apCAF	ELOB
9.00184e-07	-4.59303	0.004	0.042	0.0249333	c3 apCAF	FIGF
9.05246e-07	0.746504	0.341	0.254	0.0250735	c3 apCAF	SMARCC1
9.16982e-07	0.376758	0.45	0.346	0.0253986	c3 apCAF	BDP1
9.36911e-07	0.389647	0.19	0.124	0.0259505	c3 apCAF	FCHSD2
9.41152e-07	0.910679	0.184	0.12	0.026068	c3 apCAF	DOCK11
9.45251e-07	0.64146	0.07	0.034	0.0261816	c3 apCAF	ADPRH
9.57443e-07	0.893485	0.146	0.09	0.0265192	c3 apCAF	PRKD2
9.70426e-07	-0.380947	0.531	0.591	0.0268789	c3 apCAF	LAMTOR5
9.71571e-07	0.595615	0.105	0.06	0.0269106	c3 apCAF	RGPD5
1.00393e-06	-0.326621	0.602	0.676	0.0278069	c3 apCAF	TMEM258
1.02818e-06	0.723091	0.101	0.056	0.0284784	c3 apCAF	CRLF3
1.03999e-06	0.674852	0.163	0.103	0.0288056	c3 apCAF	ARRDC1
1.06979e-06	0.506514	0.268	0.191	0.0296309	c3 apCAF	ARFGEF1
1.07083e-06	0.354552	0.526	0.428	0.0296598	c3 apCAF	DHX36
1.10357e-06	0.766493	0.115	0.067	0.0305666	c3 apCAF	RASSF3
1.12257e-06	0.417533	0.735	0.712	0.031093	c3 apCAF	SARAF
1.12669e-06	0.365181	0.232	0.158	0.031207	c3 apCAF	USP12
1.13161e-06	-1.40158	0.023	0.071	0.0313432	c3 apCAF	LINC00667
1.14326e-06	0.420395	0.069	0.034	0.0316661	c3 apCAF	AC092117.2
1.15357e-06	-0.305858	0.554	0.604	0.0319516	c3 apCAF	ZNHIT1
1.18462e-06	1.18016	0.141	0.087	0.0328116	c3 apCAF	SLC43A2
1.19401e-06	0.295922	0.136	0.082	0.0330716	c3 apCAF	ARID3A
1.20331e-06	0.463245	0.415	0.317	0.0333292	c3 apCAF	ATP2B1
1.21587e-06	-1.7113	0.029	0.079	0.0336771	c3 apCAF	ZNF667-AS1
1.22118e-06	1.13173	0.02	0.006	0.0338244	c3 apCAF	AC064801.2
1.22983e-06	0.499133	0.22	0.149	0.034064	c3 apCAF	RASA2
1.2309e-06	0.628859	0.125	0.074	0.0340935	c3 apCAF	RPS6KA5
1.23962e-06	-1.63156	0.032	0.083	0.034335	c3 apCAF	RP11-834C11.4
1.27284e-06	0.496461	0.294	0.21	0.0352553	c3 apCAF	CPEB4
1.27858e-06	-1.87881	0.017	0.062	0.0354141	c3 apCAF	AGAP2-AS1
1.28836e-06	0.762963	0.157	0.099	0.035685	c3 apCAF	DCAF15
1.29313e-06	-0.244359	0.687	0.742	0.0358171	c3 apCAF	SH3BGRL
1.29338e-06	1.15871	0.149	0.092	0.0358241	c3 apCAF	WASHC2A
1.30119e-06	0.855237	0.245	0.172	0.0360404	c3 apCAF	STMN1
1.32679e-06	0.539917	0.155	0.096	0.0367494	c3 apCAF	DGKD
1.33449e-06	0.470717	0.152	0.095	0.0369627	c3 apCAF	TRAPPC8
1.34113e-06	-0.560654	0.34	0.396	0.0371466	c3 apCAF	GLT8D2
1.34839e-06	2.57585	0.017	0.005	0.0373478	c3 apCAF	PADI2
1.34975e-06	-0.303331	0.073	0.141	0.0373853	c3 apCAF	MIR4435-2HG
1.36442e-06	1.99027	0.017	0.005	0.0377916	c3 apCAF	CD101
1.37958e-06	2.01685	0.023	0.007	0.0382117	c3 apCAF	GPR160
1.38968e-06	0.499698	0.223	0.154	0.0384914	c3 apCAF	CCDC117
1.40152e-06	-2.44523	0.016	0.06	0.0388193	c3 apCAF	ERBB2IP
1.40174e-06	1.72069	0.085	0.046	0.0388254	c3 apCAF	BRCA2
1.40638e-06	0.36382	0.195	0.129	0.0389539	c3 apCAF	UHRF2
1.40866e-06	-0.410101	0.783	0.846	0.039017	c3 apCAF	TPM2
1.43842e-06	1.80986	0.026	0.009	0.0398413	c3 apCAF	ABCA7
1.47741e-06	-0.747057	0.254	0.32	0.0409214	c3 apCAF	TUSC3
1.49303e-06	-4.04042	0.006	0.043	0.0413538	c3 apCAF	RP4-665J23.1
1.51513e-06	0.51012	0.143	0.088	0.0419662	c3 apCAF	DCK
1.51723e-06	-0.224327	0.653	0.713	0.0420243	c3 apCAF	SEC11A
1.52017e-06	0.483748	0.185	0.12	0.0421057	c3 apCAF	ELOA
1.52266e-06	0.497293	0.411	0.318	0.0421745	c3 apCAF	GLRX
1.56229e-06	0.796852	0.155	0.097	0.0432724	c3 apCAF	CMPK2
1.56684e-06	1.59745	0.036	0.014	0.0433983	c3 apCAF	RIPK3
1.56866e-06	-0.154854	0.624	0.674	0.0434488	c3 apCAF	GABARAPL2
1.57405e-06	-0.489942	0.48	0.545	0.0435981	c3 apCAF	ISLR
1.59345e-06	0.319764	0.128	0.077	0.0441353	c3 apCAF	HIVEP3
1.59616e-06	0.592944	0.245	0.17	0.0442106	c3 apCAF	N4BP2L1
1.64956e-06	0.646673	0.427	0.332	0.0456896	c3 apCAF	CCAR1
1.68955e-06	0.442088	0.437	0.342	0.046797	c3 apCAF	PTP4A1
1.69551e-06	-0.571288	0.452	0.513	0.0469622	c3 apCAF	LAMB2
1.74561e-06	1.04774	0.026	0.009	0.04835	c3 apCAF	KIF18A
1.74709e-06	-0.479743	0.356	0.442	0.048391	c3 apCAF	FRZB
1.78067e-06	0.752614	0.134	0.082	0.0493209	c3 apCAF	ZNF276
1.7946e-06	-0.256827	0.786	0.846	0.0497068	c3 apCAF	2025-09-07
1.84932e-06	0.339344	0.273	0.194	0.0512224	c3 apCAF	HIVEP2
1.86157e-06	0.41185	0.653	0.579	0.0515617	c3 apCAF	PSME2
1.88594e-06	-0.623586	0.404	0.465	0.0522369	c3 apCAF	FBLN2
1.8979e-06	0.378459	0.433	0.339	0.0525682	c3 apCAF	GLIPR1
1.90237e-06	1.23109	0.13	0.08	0.0526919	c3 apCAF	TTC7A
1.93433e-06	0.194427	0.277	0.195	0.0535771	c3 apCAF	PDS5A
1.94044e-06	1.14405	0.175	0.114	0.0537462	c3 apCAF	TRANK1
1.94212e-06	-0.249567	0.609	0.653	0.0537927	c3 apCAF	ANAPC11
1.95431e-06	0.796883	0.308	0.231	0.0541306	c3 apCAF	WARS
1.95488e-06	0.293707	0.688	0.59	0.0541464	c3 apCAF	SLC2A3
1.97382e-06	0.618782	0.187	0.123	0.0546708	c3 apCAF	HERC6
1.98275e-06	0.262819	0.206	0.136	0.0549182	c3 apCAF	NMRK1
2.00934e-06	0.492723	0.348	0.26	0.0556547	c3 apCAF	KDM2A
2.02701e-06	1.38199	0.028	0.009	0.0561442	c3 apCAF	AC079331.2
2.08278e-06	0.728752	0.262	0.187	0.0576887	c3 apCAF	ARHGAP18
2.08658e-06	-0.473382	0.974	0.936	0.0577942	c3 apCAF	FOS
2.09202e-06	4.22971	0.01	0.002	0.0579448	c3 apCAF	ARL11
2.10667e-06	-0.394443	0.675	0.728	0.0583506	c3 apCAF	CPE
2.10806e-06	4.22206	0.01	0.002	0.058389	c3 apCAF	IGKV1-39
2.13289e-06	0.195251	0.829	0.859	0.0590769	c3 apCAF	CALM1
2.14253e-06	-1.62479	0.023	0.069	0.0593439	c3 apCAF	TUG1
2.18204e-06	2.16624	0.01	0.002	0.060438	c3 apCAF	INSL3
2.18725e-06	0.396394	0.299	0.218	0.0605825	c3 apCAF	TTC19
2.18816e-06	0.552701	0.149	0.093	0.0606075	c3 apCAF	FAM98B
2.1917e-06	0.926358	0.096	0.054	0.0607057	c3 apCAF	SETDB2
2.19614e-06	0.377747	0.245	0.172	0.0608287	c3 apCAF	HERPUD2
2.20311e-06	-0.501868	0.42	0.464	0.0610217	c3 apCAF	CTSF
2.20421e-06	0.53354	0.382	0.288	0.0610523	c3 apCAF	ARID4A
2.20534e-06	0.729265	0.032	0.012	0.0610836	c3 apCAF	AC016542.2
2.21248e-06	1.30017	0.02	0.006	0.0612812	c3 apCAF	SLC37A2
2.2293e-06	0.141288	0.608	0.513	0.0617471	c3 apCAF	APOE
2.23701e-06	-0.36083	0.601	0.652	0.0619608	c3 apCAF	CALU
2.24589e-06	-0.482768	0.426	0.485	0.0622067	c3 apCAF	CYBRD1
2.2507e-06	-0.737324	0.421	0.471	0.0623399	c3 apCAF	MAFB
2.28553e-06	-1.65229	0.035	0.085	0.0633047	c3 apCAF	MMP24-AS1
2.30188e-06	-0.213734	0.72	0.804	0.0637574	c3 apCAF	TIMP3
2.35434e-06	0.465015	0.192	0.128	0.0652106	c3 apCAF	PITPNC1
2.36465e-06	0.874247	0.141	0.087	0.0654961	c3 apCAF	TAPT1
2.37008e-06	-0.516513	0.77	0.829	0.0656464	c3 apCAF	RPL31
2.41106e-06	-0.183411	0.69	0.741	0.0667817	c3 apCAF	BRK1
2.42556e-06	0.569114	0.332	0.25	0.0671832	c3 apCAF	SETD2
2.48605e-06	1.37593	0.019	0.005	0.0688585	c3 apCAF	CLIC5
2.53188e-06	1.98924	0.028	0.01	0.0701279	c3 apCAF	PLEKHN1
2.56132e-06	-0.295553	0.526	0.571	0.0709434	c3 apCAF	NDUFAB1
2.58367e-06	0.486431	0.363	0.276	0.0715625	c3 apCAF	TCIRG1
2.5839e-06	0.743913	0.198	0.132	0.071569	c3 apCAF	NEPRO
2.58998e-06	0.436402	0.173	0.113	0.0717373	c3 apCAF	EBP
2.61454e-06	0.703082	0.155	0.099	0.0724174	c3 apCAF	EEF1AKMT2
2.62126e-06	-0.412055	0.45	0.51	0.0726036	c3 apCAF	RCN3
2.63006e-06	0.445164	0.382	0.29	0.0728473	c3 apCAF	RNF149
2.63275e-06	0.67617	0.293	0.213	0.0729219	c3 apCAF	RHBDD2
2.63373e-06	0.641035	0.197	0.132	0.072949	c3 apCAF	DDX60
2.63673e-06	-3.21538	0.007	0.044	0.0730323	c3 apCAF	GSTT2B
2.64745e-06	2.75464	0.012	0.002	0.0733292	c3 apCAF	SMPD3
2.64853e-06	1.72988	0.042	0.018	0.0733591	c3 apCAF	CHN2
2.69058e-06	2.83461	0.012	0.002	0.0745236	c3 apCAF	AC130469.2
2.79404e-06	0.334901	0.258	0.184	0.0773892	c3 apCAF	RAP2B
2.80349e-06	0.646314	0.261	0.186	0.0776512	c3 apCAF	CAB39
2.84633e-06	-1.03245	0.289	0.342	0.0788376	c3 apCAF	FKBP7
2.85965e-06	-0.681292	0.032	0.081	0.0792066	c3 apCAF	JPX
2.86224e-06	0.425991	0.758	0.735	0.0792784	c3 apCAF	ARPC3
2.86402e-06	0.561752	0.383	0.298	0.0793277	c3 apCAF	AAK1
2.98503e-06	-1.10328	0.01	0.049	0.0826793	c3 apCAF	ICT1
2.9947e-06	0.38325	0.324	0.236	0.0829472	c3 apCAF	TSC22D4
3.00153e-06	0.484561	0.411	0.322	0.0831365	c3 apCAF	GSPT1
3.09471e-06	4.47681	0.127	0.079	0.0857174	c3 apCAF	IGHG4
3.13181e-06	0.868977	0.157	0.102	0.0867448	c3 apCAF	MAP3K11
3.13514e-06	0.381647	0.43	0.336	0.0868371	c3 apCAF	MAP3K2
3.13824e-06	1.04825	0.114	0.068	0.086923	c3 apCAF	NFE2L3
3.14264e-06	0.39252	0.086	0.047	0.0870447	c3 apCAF	LRRC8C
3.15659e-06	-0.242522	0.685	0.724	0.0874312	c3 apCAF	AP2M1
3.17597e-06	0.511176	0.289	0.21	0.0879681	c3 apCAF	CBLB
3.2201e-06	-0.159196	0.659	0.687	0.0891902	c3 apCAF	APP
3.24353e-06	0.704693	0.388	0.296	0.0898392	c3 apCAF	HMGB2
3.24565e-06	0.454916	0.271	0.193	0.0898981	c3 apCAF	DNM2
3.3029e-06	-0.646838	0.385	0.427	0.0914837	c3 apCAF	ACTR10
3.32545e-06	0.42986	0.308	0.224	0.0921084	c3 apCAF	DUS1L
3.32644e-06	0.597688	0.169	0.111	0.0921358	c3 apCAF	NPIPB5
3.34664e-06	-0.804076	0.219	0.287	0.0926952	c3 apCAF	GABARAP
3.35566e-06	0.296319	0.222	0.153	0.092945	c3 apCAF	RSAD2
3.3577e-06	-0.433267	0.43	0.473	0.0930017	c3 apCAF	NHP2
3.43333e-06	-0.283586	0.643	0.7	0.0950963	c3 apCAF	SEC62
3.44778e-06	0.279346	0.21	0.141	0.0954965	c3 apCAF	EXOSC9
3.46358e-06	1.04636	0.108	0.063	0.0959341	c3 apCAF	ZUFSP
3.47954e-06	0.429168	0.41	0.318	0.0963764	c3 apCAF	ARPC5L
3.50932e-06	-1.02372	0.286	0.349	0.0972012	c3 apCAF	PDK4
3.51146e-06	0.276132	0.09	0.05	0.0972603	c3 apCAF	TMEM120B
3.54605e-06	0.515951	0.345	0.262	0.0982184	c3 apCAF	PYCARD
3.57718e-06	-2.33844	0.01	0.048	0.0990808	c3 apCAF	CH17-189H20.1
3.63176e-06	0.262747	0.31	0.227	0.100592	c3 apCAF	ZNF451
3.63637e-06	0.31722	0.464	0.356	0.10072	c3 apCAF	LSP1
3.64889e-06	0.530687	0.106	0.062	0.101067	c3 apCAF	TNIK
3.65485e-06	0.791393	0.055	0.026	0.101232	c3 apCAF	SPAG1
3.66075e-06	0.889793	0.156	0.1	0.101396	c3 apCAF	MGAT5
3.66421e-06	-0.282432	0.471	0.545	0.101491	c3 apCAF	EMP1
3.67447e-06	2.18441	0.028	0.01	0.101776	c3 apCAF	TMEM86B
3.72024e-06	0.649084	0.064	0.032	0.103043	c3 apCAF	GFOD1
3.72535e-06	-0.163397	0.984	0.979	0.103185	c3 apCAF	VIM
3.78712e-06	0.689168	0.198	0.134	0.104896	c3 apCAF	OGFRL1
3.80603e-06	0.768004	0.204	0.139	0.105419	c3 apCAF	ITPR1
3.83607e-06	0.540221	0.497	0.407	0.106252	c3 apCAF	GLS
3.85339e-06	0.546323	0.222	0.154	0.106731	c3 apCAF	CCDC32
3.91169e-06	0.504958	0.178	0.117	0.108346	c3 apCAF	SACM1L
3.91614e-06	1.59414	0.01	0.002	0.108469	c3 apCAF	LARGE2
3.92626e-06	0.842049	0.169	0.11	0.10875	c3 apCAF	NPAT
3.92985e-06	-0.271014	0.402	0.448	0.108849	c3 apCAF	PARVA
3.94758e-06	0.693539	0.173	0.115	0.10934	c3 apCAF	LARP4B
3.95282e-06	0.534879	0.453	0.361	0.109485	c3 apCAF	RAB21
3.99123e-06	-0.749311	0.325	0.38	0.110549	c3 apCAF	MEA1
4.01364e-06	0.761523	0.185	0.123	0.11117	c3 apCAF	MIGA1
4.15268e-06	1.08114	0.143	0.09	0.115021	c3 apCAF	ANAPC1
4.16986e-06	0.413891	0.152	0.096	0.115497	c3 apCAF	ZNF141
4.21553e-06	2.70955	0.019	0.005	0.116762	c3 apCAF	AC011676.5
4.27323e-06	0.785657	0.112	0.067	0.11836	c3 apCAF	PHF8
4.27466e-06	1.18807	0.02	0.006	0.1184	c3 apCAF	MORN3
4.37295e-06	-1.03556	0.283	0.346	0.121122	c3 apCAF	GPX3
4.38019e-06	-0.226329	0.612	0.653	0.121323	c3 apCAF	SBDS
4.40168e-06	1.17997	0.089	0.049	0.121918	c3 apCAF	ATP5EP2
4.47389e-06	-0.505885	0.345	0.407	0.123918	c3 apCAF	GPAA1
4.53584e-06	1.38271	0.012	0.002	0.125634	c3 apCAF	NSG1
4.57723e-06	0.425077	0.423	0.334	0.12678	c3 apCAF	WNK1
4.60581e-06	0.533454	0.366	0.28	0.127572	c3 apCAF	RRP7A
4.6491e-06	0.262877	0.197	0.133	0.128771	c3 apCAF	ZRSR2
4.66496e-06	-0.365502	0.56	0.607	0.12921	c3 apCAF	ILK
4.7011e-06	0.391992	0.324	0.242	0.130211	c3 apCAF	MINDY2
4.72733e-06	0.830017	0.192	0.131	0.130938	c3 apCAF	METTL21A
4.73124e-06	0.322808	0.469	0.378	0.131046	c3 apCAF	FKBP4
4.79246e-06	0.741869	0.124	0.076	0.132742	c3 apCAF	NUDT14
4.87318e-06	-0.578714	0.038	0.088	0.134977	c3 apCAF	GBAS
4.90366e-06	2.17278	0.013	0.003	0.135822	c3 apCAF	SAPCD2
5.10503e-06	0.548401	0.042	0.018	0.141399	c3 apCAF	AC025678.3
5.14748e-06	-0.238234	0.499	0.556	0.142575	c3 apCAF	COMT
5.15367e-06	-1.5184	0.017	0.058	0.142746	c3 apCAF	SCGB2A2
5.15795e-06	0.45878	0.538	0.444	0.142865	c3 apCAF	GBP2
5.23369e-06	0.692545	0.131	0.082	0.144963	c3 apCAF	TP53INP1
5.29685e-06	1.60488	0.028	0.01	0.146712	c3 apCAF	AC132872.4
5.30794e-06	-0.553838	0.459	0.505	0.147019	c3 apCAF	COX7A1
5.3633e-06	0.535149	0.143	0.091	0.148553	c3 apCAF	PHF12
5.37104e-06	2.59937	0.015	0.004	0.148767	c3 apCAF	JSRP1
5.59603e-06	0.50684	0.176	0.116	0.154999	c3 apCAF	KHDC4
5.62243e-06	0.727108	0.133	0.083	0.15573	c3 apCAF	IKZF5
5.65028e-06	-1.93215	0.007	0.042	0.156501	c3 apCAF	DNM3OS
5.69577e-06	0.384752	0.121	0.074	0.157761	c3 apCAF	KDM4C
5.7299e-06	0.559148	0.246	0.175	0.158707	c3 apCAF	ORAI2
5.75384e-06	0.688181	0.22	0.153	0.15937	c3 apCAF	OGDH
5.76328e-06	0.862135	0.044	0.019	0.159631	c3 apCAF	TOX2
5.78051e-06	0.298407	0.131	0.081	0.160109	c3 apCAF	C18orf25
5.79757e-06	0.579029	0.402	0.319	0.160581	c3 apCAF	PRDM2
5.8632e-06	0.449551	0.239	0.17	0.162399	c3 apCAF	CASK
5.89957e-06	-0.579631	0.041	0.091	0.163406	c3 apCAF	WBSCR22
5.94732e-06	-1.93349	0.019	0.06	0.164729	c3 apCAF	NUTM2A-AS1
5.96112e-06	1.08481	0.08	0.044	0.165111	c3 apCAF	USP20
5.96555e-06	0.693899	0.171	0.114	0.165234	c3 apCAF	PILRB
5.97589e-06	-0.566479	0.472	0.528	0.16552	c3 apCAF	SPON2
6.07319e-06	-0.210506	0.545	0.598	0.168215	c3 apCAF	CTSL
6.07395e-06	0.429202	0.405	0.316	0.168236	c3 apCAF	PHF20
6.10884e-06	-0.766687	0.283	0.34	0.169203	c3 apCAF	VAT1
6.17517e-06	0.984594	0.115	0.07	0.17104	c3 apCAF	AQP3
6.27953e-06	-1.983	0.012	0.049	0.17393	c3 apCAF	TPT1-AS1
6.33831e-06	-0.199411	0.65	0.714	0.175558	c3 apCAF	CLTA
6.37018e-06	-0.148619	0.917	0.941	0.176441	c3 apCAF	RPLP0
6.38479e-06	0.553636	0.243	0.172	0.176846	c3 apCAF	SLC25A28
6.49565e-06	0.358434	0.469	0.365	0.179917	c3 apCAF	VASP
6.5308e-06	0.350769	0.325	0.243	0.18089	c3 apCAF	ATM
6.53684e-06	-3.01775	0.007	0.042	0.181058	c3 apCAF	TCEB3
6.53856e-06	0.556431	0.357	0.275	0.181105	c3 apCAF	IFIT1
6.54814e-06	0.547087	0.504	0.419	0.18137	c3 apCAF	MARCKSL1
6.56385e-06	0.627311	0.131	0.082	0.181805	c3 apCAF	GZF1
6.61775e-06	0.895501	0.141	0.091	0.183298	c3 apCAF	PLEKHO2
6.63247e-06	0.213358	0.114	0.068	0.183706	c3 apCAF	DOPEY1
6.63268e-06	-0.129405	0.567	0.6	0.183712	c3 apCAF	NENF
6.78073e-06	0.502147	0.19	0.127	0.187813	c3 apCAF	TESK1
6.79709e-06	3.06438	0.01	0.002	0.188266	c3 apCAF	AP001055.6
6.81303e-06	0.959119	0.217	0.153	0.188707	c3 apCAF	CDR2
6.81727e-06	0.264036	0.07	0.037	0.188825	c3 apCAF	AC104581.4
6.90797e-06	0.336557	0.56	0.473	0.191337	c3 apCAF	BPTF
6.91395e-06	3.15885	0.017	0.005	0.191503	c3 apCAF	ANKRD45
6.91585e-06	-0.202251	0.694	0.748	0.191555	c3 apCAF	COX6B1
6.91771e-06	0.560078	0.194	0.131	0.191607	c3 apCAF	AQR
6.92966e-06	0.497783	0.258	0.183	0.191938	c3 apCAF	PSPC1
6.9442e-06	0.384019	0.038	0.016	0.19234	c3 apCAF	MPP7
6.94606e-06	0.964107	0.044	0.019	0.192392	c3 apCAF	PROSER2
6.95533e-06	-0.312055	0.055	0.111	0.192649	c3 apCAF	UFD1L
7.02169e-06	0.554337	0.299	0.221	0.194487	c3 apCAF	KAT6A
7.28488e-06	-1.50191	0.187	0.252	0.201777	c3 apCAF	IGF2
7.35673e-06	-0.184459	0.637	0.682	0.203767	c3 apCAF	FIS1
7.38202e-06	1.0508	0.082	0.045	0.204467	c3 apCAF	PIK3CB
7.39725e-06	0.305337	0.229	0.16	0.204889	c3 apCAF	CHCHD7
7.46297e-06	-0.319665	0.464	0.514	0.206709	c3 apCAF	NDUFS4
7.48317e-06	0.362589	0.22	0.153	0.207269	c3 apCAF	TMEM170A
7.53151e-06	-0.164624	0.81	0.86	0.208608	c3 apCAF	HNRNPA1
7.55183e-06	-0.368776	0.56	0.597	0.20917	c3 apCAF	MRPS21
7.57979e-06	-2.12743	0.023	0.066	0.209945	c3 apCAF	CTD-2336O2.1
7.5833e-06	0.53286	0.201	0.139	0.210042	c3 apCAF	MARK2
7.76381e-06	1.03265	0.168	0.112	0.215042	c3 apCAF	ALCAM
7.7723e-06	0.864204	0.079	0.043	0.215277	c3 apCAF	ADGRE2
7.78303e-06	0.785232	0.128	0.08	0.215574	c3 apCAF	MCRIP2
7.79862e-06	-0.273411	0.557	0.591	0.216006	c3 apCAF	TMEM230
7.82436e-06	0.571625	0.23	0.159	0.216719	c3 apCAF	TLNRD1
7.85316e-06	0.205203	0.856	0.847	0.217517	c3 apCAF	RPS29
7.97376e-06	0.665618	0.255	0.183	0.220857	c3 apCAF	PLCG2
8.21261e-06	-0.185105	0.761	0.822	0.227473	c3 apCAF	COX7C
8.21595e-06	-3.11838	0.009	0.043	0.227565	c3 apCAF	LLNLR-245B6.1
8.32312e-06	2.16138	0.025	0.009	0.230534	c3 apCAF	KCNC3
8.45923e-06	0.471586	0.073	0.039	0.234304	c3 apCAF	NIPAL3
8.46344e-06	-0.311225	0.499	0.532	0.23442	c3 apCAF	AP3S1
8.54397e-06	0.523881	0.281	0.206	0.236651	c3 apCAF	HIPK1
8.6196e-06	0.613529	0.144	0.092	0.238746	c3 apCAF	2025-03-09
8.64072e-06	0.716332	0.163	0.109	0.239331	c3 apCAF	ZNF92
8.74217e-06	-0.180218	0.762	0.824	0.242141	c3 apCAF	EDF1
8.77792e-06	-1.27395	0.05	0.1	0.243131	c3 apCAF	GNG10
8.78138e-06	-0.106184	0.703	0.741	0.243227	c3 apCAF	SNX3
9.02184e-06	0.254343	0.265	0.192	0.249887	c3 apCAF	NFKBIB
9.02862e-06	0.33774	0.3	0.221	0.250075	c3 apCAF	TES
9.04479e-06	-0.118696	0.972	0.968	0.250523	c3 apCAF	RPL32
9.11663e-06	-0.267451	0.627	0.662	0.252512	c3 apCAF	VAPA
9.35082e-06	1.6509	0.038	0.016	0.258999	c3 apCAF	NCR3LG1
9.54981e-06	-0.521067	0.388	0.435	0.264511	c3 apCAF	PRDX3
9.55474e-06	0.338633	0.284	0.206	0.264647	c3 apCAF	AKAP17A
9.55571e-06	0.45643	0.481	0.389	0.264674	c3 apCAF	SELENOS
9.58646e-06	0.222855	0.622	0.515	0.265526	c3 apCAF	CAVIN1
9.72424e-06	0.453702	0.243	0.174	0.269342	c3 apCAF	SOS1
9.79519e-06	-3.47893	0.006	0.038	0.271307	c3 apCAF	ATP5SL
9.82363e-06	-2.60005	0.01	0.045	0.272095	c3 apCAF	CTB-50L17.10
9.88398e-06	0.78211	0.204	0.142	0.273766	c3 apCAF	NCOA2
9.92952e-06	0.79508	0.143	0.092	0.275028	c3 apCAF	RALGPS2
9.9903e-06	0.364844	0.666	0.626	0.276711	c3 apCAF	DNAJB6
1.00655e-05	-0.193669	0.741	0.798	0.278796	c3 apCAF	GPX4
1.00709e-05	0.81963	0.128	0.08	0.278945	c3 apCAF	RBM48
1.01036e-05	-0.700231	0.434	0.481	0.27985	c3 apCAF	FHL1
1.01832e-05	0.52923	0.168	0.111	0.282054	c3 apCAF	BCL2L11
1.02116e-05	-0.417722	0.501	0.531	0.28284	c3 apCAF	LRP10
1.03274e-05	0.359841	0.236	0.168	0.28605	c3 apCAF	ZCCHC6
1.04105e-05	-0.457081	0.418	0.46	0.288349	c3 apCAF	NDUFB6
1.04716e-05	0.40655	0.066	0.034	0.290042	c3 apCAF	ZNF18
1.05612e-05	0.339025	0.292	0.214	0.292525	c3 apCAF	FOXO1
1.05717e-05	-0.882277	0.013	0.05	0.292815	c3 apCAF	TRAPPC2P1
1.06945e-05	-0.690803	0.299	0.363	0.296217	c3 apCAF	DPT
1.0718e-05	0.314948	0.517	0.432	0.296867	c3 apCAF	ID2
1.07582e-05	1.40579	0.143	0.092	0.29798	c3 apCAF	MRM2
1.07811e-05	0.437622	0.354	0.273	0.298616	c3 apCAF	PARP9
1.07975e-05	0.50286	0.061	0.031	0.29907	c3 apCAF	POU5F2
1.09364e-05	0.805129	0.079	0.043	0.302915	c3 apCAF	REC8
1.09818e-05	0.370717	0.417	0.327	0.304175	c3 apCAF	MAP3K20
1.10599e-05	0.517235	0.621	0.565	0.306337	c3 apCAF	AKAP13
1.10968e-05	0.578152	0.111	0.067	0.30736	c3 apCAF	ANKHD1
1.1113e-05	0.37083	0.254	0.184	0.307807	c3 apCAF	TGFBR1
1.11588e-05	0.611513	0.12	0.073	0.309078	c3 apCAF	DNAJC16
1.12629e-05	-0.381828	0.491	0.56	0.31196	c3 apCAF	FBLN1
1.12707e-05	0.410086	0.615	0.549	0.312175	c3 apCAF	GOLGB1
1.13296e-05	0.642892	0.264	0.191	0.313808	c3 apCAF	RBM33
1.1331e-05	0.445966	0.048	0.022	0.313847	c3 apCAF	MT-TM
1.13361e-05	0.780547	0.181	0.122	0.313988	c3 apCAF	RASSF4
1.14789e-05	0.619939	0.31	0.237	0.317942	c3 apCAF	ADAM10
1.16026e-05	-0.464895	0.44	0.483	0.321369	c3 apCAF	SORBS3
1.18079e-05	-3.32182	0.006	0.038	0.327056	c3 apCAF	RP11-417E7.2
1.18093e-05	-0.71166	0.281	0.346	0.327095	c3 apCAF	ELN
1.1891e-05	0.54616	0.222	0.157	0.329357	c3 apCAF	SPTLC2
1.19519e-05	0.784314	0.102	0.06	0.331044	c3 apCAF	BTN2A2
1.19856e-05	0.366918	0.452	0.356	0.331978	c3 apCAF	SAMHD1
1.19906e-05	-0.576636	0.458	0.531	0.332116	c3 apCAF	SFRP2
1.22577e-05	0.422953	0.274	0.201	0.339515	c3 apCAF	PCGF5
1.2366e-05	-1.82421	0.016	0.054	0.342513	c3 apCAF	FAM134A
1.24922e-05	0.59811	0.267	0.196	0.34601	c3 apCAF	ATXN7
1.25009e-05	2.1753	0.013	0.003	0.34625	c3 apCAF	DGAT2
1.25059e-05	0.536235	0.173	0.116	0.346388	c3 apCAF	AP3M2
1.26429e-05	0.892633	0.086	0.048	0.350184	c3 apCAF	DCAF1
1.27159e-05	0.119493	0.716	0.646	0.352204	c3 apCAF	IFI6
1.30179e-05	0.470342	0.217	0.152	0.360569	c3 apCAF	KMT2B
[truncated: 40,843 more rows]

## Sheet: human_CAF_GSEA
Supplementary Data 4.The tables generated for human scRNA-seq data analysis, including the marker table of human CAF resolution = 0.1 clusters, the GSEA results for the markers, and the GO enrichment analysis for the markers. The gene set enrichment analysis was performed using the fgsea package with default parameters.
human_CAF_GSEA
pathway	c3 apCAF	c1 myCAF	c2 iCAF	c4 apCAF	c0 vCAF/pericytes	c5 dCAF
HALLMARK_ADIPOGENESIS	0	-1.84574	0	0	0	0
HALLMARK_ALLOGRAFT_REJECTION	2.26948	0	0	0	0	0
HALLMARK_ANDROGEN_RESPONSE	0	0	0	1.84009	0	0
HALLMARK_APICAL_JUNCTION	0	0	-1.59512	0	0	0
HALLMARK_APOPTOSIS	0	0	0	0	0	-1.43583
HALLMARK_BILE_ACID_METABOLISM	0	0	1.7165	0	0	0
HALLMARK_COAGULATION	-2.02094	1.65184	1.66526	-1.64336	-1.90523	-2.0805
HALLMARK_COMPLEMENT	1.65968	0	1.53346	0	-1.64394	0
HALLMARK_DNA_REPAIR	0	0	0	0	0	1.4862
HALLMARK_E2F_TARGETS	0	0	0	0	0	2.01058
HALLMARK_EPITHELIAL_MESENCHYMAL_TRANSITION	-2.79701	2.39096	0	-3.24885	-2.1537	0
HALLMARK_ESTROGEN_RESPONSE_EARLY	0	0	0	1.93549	0	0
HALLMARK_ESTROGEN_RESPONSE_LATE	0	0	0	1.91716	0	0
HALLMARK_G2M_CHECKPOINT	0	0	0	0	0	1.98443
HALLMARK_GLYCOLYSIS	0	2.04861	0	0	-1.69618	1.46297
HALLMARK_HYPOXIA	0	1.46179	0	0	0	-1.43701
HALLMARK_IL2_STAT5_SIGNALING	1.70876	0	0	0	0	0
HALLMARK_IL6_JAK_STAT3_SIGNALING	1.67058	0	0	0	0	-1.50944
HALLMARK_INFLAMMATORY_RESPONSE	1.82117	0	0	0	-1.58459	0
HALLMARK_INTERFERON_ALPHA_RESPONSE	1.58541	0	0	0	0	-1.44743
HALLMARK_INTERFERON_GAMMA_RESPONSE	1.87436	0	0	0	0	-1.57079
HALLMARK_KRAS_SIGNALING_UP	1.81102	1.60293	1.5115	0	-1.69563	-1.84041
HALLMARK_MITOTIC_SPINDLE	0	0	-1.53311	0	0	1.75276
HALLMARK_MTORC1_SIGNALING	1.62967	1.54585	-1.5741	0	0	1.33427
HALLMARK_MYC_TARGETS_V1	0	-1.66361	-1.76822	0	1.95906	1.73964
HALLMARK_MYOGENESIS	-2.92301	-1.4832	0	-2.26014	0	-2.08965
HALLMARK_OXIDATIVE_PHOSPHORYLATION	-3.00681	-1.62687	-1.74772	0	1.92129	1.31562
HALLMARK_P53_PATHWAY	0	0	0	0	0	-1.44561
HALLMARK_PI3K_AKT_MTOR_SIGNALING	1.69086	0	0	0	0	1.38537
HALLMARK_SPERMATOGENESIS	0	0	0	0	0	1.80121
HALLMARK_TNFA_SIGNALING_VIA_NFKB	1.96367	0	0	1.98918	0	-2.48107
HALLMARK_UV_RESPONSE_DN	-1.75526	0	0	-1.78508	0	0
HALLMARK_UV_RESPONSE_UP	0	0	0	0	0	-1.20715
HALLMARK_XENOBIOTIC_METABOLISM	-1.91071	0	1.89669	0	0	0
KEGG_ABC_TRANSPORTERS	0	0	1.85518	0	0	0
KEGG_ALLOGRAFT_REJECTION	2.1143	0	-1.86987	1.99575	0	0
KEGG_ALZHEIMERS_DISEASE	-1.85794	-1.6541	-1.81661	0	1.81895	0
KEGG_ANTIGEN_PROCESSING_AND_PRESENTATION	2.13948	0	-1.72783	2.02329	0	0
KEGG_ARACHIDONIC_ACID_METABOLISM	0	0	2.05053	0	0	0
KEGG_ARRHYTHMOGENIC_RIGHT_VENTRICULAR_CARDIOMYOPATHY_ARVC	0	0	-1.62652	0	0	0
KEGG_ASTHMA	2.13247	0	0	2.07162	0	0
KEGG_AUTOIMMUNE_THYROID_DISEASE	2.11185	0	-1.85769	2.00739	0	0
KEGG_CALCIUM_SIGNALING_PATHWAY	0	-1.66867	-1.69359	0	0	0
KEGG_CARDIAC_MUSCLE_CONTRACTION	0	-1.80992	-2.04374	0	2.07961	0
KEGG_CELL_ADHESION_MOLECULES_CAMS	2.17149	0	0	2.31896	0	0
KEGG_CELL_CYCLE	0	0	0	0	0	1.75159
KEGG_CHEMOKINE_SIGNALING_PATHWAY	1.90505	0	0	0	0	0
KEGG_COMPLEMENT_AND_COAGULATION_CASCADES	0	0	1.92866	0	0	-2.13694
KEGG_CYTOKINE_CYTOKINE_RECEPTOR_INTERACTION	1.85047	0	0	0	0	0
KEGG_CYTOSOLIC_DNA_SENSING_PATHWAY	1.73279	0	0	0	0	0
KEGG_DILATED_CARDIOMYOPATHY	0	0	-1.67353	0	0	0
KEGG_DNA_REPLICATION	0	0	0	0	0	1.77241
KEGG_DRUG_METABOLISM_CYTOCHROME_P450	-1.96361	0	1.76886	0	0	0
KEGG_ECM_RECEPTOR_INTERACTION	-2.0011	1.96725	0	0	0	0
KEGG_ENDOCYTOSIS	1.74438	0	0	0	0	0
KEGG_ETHER_LIPID_METABOLISM	0	0	1.83712	0	0	0
KEGG_FATTY_ACID_METABOLISM	0	0	1.81549	0	0	0
KEGG_FC_EPSILON_RI_SIGNALING_PATHWAY	1.67264	0	0	0	0	0
KEGG_FC_GAMMA_R_MEDIATED_PHAGOCYTOSIS	1.60036	0	0	0	0	0
KEGG_FOCAL_ADHESION	0	1.5824	-1.81751	0	0	0
KEGG_GRAFT_VERSUS_HOST_DISEASE	2.1554	0	-1.78194	2.02888	0	0
KEGG_HEMATOPOIETIC_CELL_LINEAGE	2.06562	0	0	0	0	0
KEGG_HUNTINGTONS_DISEASE	-2.48832	-1.73835	-1.99239	0	2.04583	1.39723
KEGG_INTESTINAL_IMMUNE_NETWORK_FOR_IGA_PRODUCTION	2.02448	0	0	2.12577	0	0
KEGG_LEISHMANIA_INFECTION	2.08907	0	0	2.07701	0	0
KEGG_LEUKOCYTE_TRANSENDOTHELIAL_MIGRATION	1.69747	0	-1.60811	0	0	0
KEGG_LYSOSOME	0	0	0	-2.1082	0	0
KEGG_METABOLISM_OF_XENOBIOTICS_BY_CYTOCHROME_P450	-1.97307	0	1.84965	0	0	0
KEGG_NATURAL_KILLER_CELL_MEDIATED_CYTOTOXICITY	2.00427	0	0	0	0	0
KEGG_NOD_LIKE_RECEPTOR_SIGNALING_PATHWAY	1.75366	0	0	0	0	0
KEGG_OLFACTORY_TRANSDUCTION	0	-1.7662	0	0	1.76543	0
KEGG_OOCYTE_MEIOSIS	0	0	0	0	0	1.71782
KEGG_OXIDATIVE_PHOSPHORYLATION	-2.43858	-1.93409	-1.92975	0	2.1548	0
KEGG_PARKINSONS_DISEASE	-2.58663	-2.08646	-1.95764	0	2.21641	0
KEGG_PATHOGENIC_ESCHERICHIA_COLI_INFECTION	0	0	-1.85706	0	0	0
KEGG_PRIMARY_IMMUNODEFICIENCY	1.97905	0	0	0	0	0
KEGG_PRION_DISEASES	1.70217	0	0	0	0	0
KEGG_PROGESTERONE_MEDIATED_OOCYTE_MATURATION	0	0	0	0	0	1.58774
KEGG_PROTEASOME	0	0	-1.76741	0	1.83395	1.6053
KEGG_PURINE_METABOLISM	0	0	0	0	0	1.44718
KEGG_PYRIMIDINE_METABOLISM	0	0	0	0	0	1.54548
KEGG_REGULATION_OF_ACTIN_CYTOSKELETON	0	0	-1.83831	0	0	0
KEGG_RETINOL_METABOLISM	0	0	1.86376	0	0	0
KEGG_RIBOSOME	-2.85309	-2.22537	2.03482	0	0	0
KEGG_SPLICEOSOME	0	-1.89845	0	0	1.90571	0
KEGG_SYSTEMIC_LUPUS_ERYTHEMATOSUS	2.09183	0	0	0	0	0
KEGG_T_CELL_RECEPTOR_SIGNALING_PATHWAY	1.88965	0	0	0	0	0
KEGG_TIGHT_JUNCTION	0	0	-1.83477	0	0	0
KEGG_TYPE_I_DIABETES_MELLITUS	2.12718	0	-1.86524	2.05426	0	0
KEGG_VASCULAR_SMOOTH_MUSCLE_CONTRACTION	0	-2.0331	-2.00146	0	2.10004	0
KEGG_VIRAL_MYOCARDITIS	2.09593	0	-1.86109	1.99804	0	0
REACTOME_ABC_TRANSPORTER_DISORDERS	0	0	0	0	0	1.48388
REACTOME_ABC_TRANSPORTERS_IN_LIPID_HOMEOSTASIS	0	0	1.92142	0	0	-1.92073
REACTOME_ACTIVATION_OF_ATR_IN_RESPONSE_TO_REPLICATION_STRESS	0	0	0	0	0	1.81339
REACTOME_ACTIVATION_OF_MATRIX_METALLOPROTEINASES	-2.05146	1.77842	0	-2.10709	0	0
REACTOME_ACTIVATION_OF_NIMA_KINASES_NEK9_NEK6_NEK7	0	0	0	0	0	1.66904
REACTOME_ACTIVATION_OF_THE_MRNA_UPON_BINDING_OF_THE_CAP_BINDING_COMPLEX_AND_EIFS_AND_SUBSEQUENT_BINDING_TO_43S	0	-2.01972	0	0	1.80085	0
REACTOME_ACTIVATION_OF_THE_PRE_REPLICATIVE_COMPLEX	0	0	0	0	0	1.73911
REACTOME_ADAPTIVE_IMMUNE_SYSTEM	1.81369	0	0	0	0	0
REACTOME_ALTERNATIVE_COMPLEMENT_ACTIVATION	0	0	0	0	-1.56437	-1.53546
REACTOME_AMYLOID_FIBER_FORMATION	0	0	0	0	0	-1.8734
REACTOME_ANCHORING_OF_THE_BASAL_BODY_TO_THE_PLASMA_MEMBRANE	0	0	0	0	0	1.48021
REACTOME_ANTIGEN_PROCESSING_CROSS_PRESENTATION	0	0	-1.73791	0	0	0
REACTOME_APC_C_CDC20_MEDIATED_DEGRADATION_OF_CYCLIN_B	0	0	0	0	0	1.66721
REACTOME_APC_C_CDH1_MEDIATED_DEGRADATION_OF_CDC20_AND_OTHER_APC_C_CDH1_TARGETED_PROTEINS_IN_LATE_MITOSIS_EARLY_G1	0	0	-1.75695	0	0	1.67708
REACTOME_APC_C_MEDIATED_DEGRADATION_OF_CELL_CYCLE_PROTEINS	0	0	-1.71892	0	1.75061	1.77359
REACTOME_APC_CDC20_MEDIATED_DEGRADATION_OF_NEK2A	0	0	0	0	0	1.71918
REACTOME_ASPARAGINE_N_LINKED_GLYCOSYLATION	0	1.78649	0	0	0	0
REACTOME_ASSEMBLY_OF_COLLAGEN_FIBRILS_AND_OTHER_MULTIMERIC_STRUCTURES	-2.24311	2.14341	0	-2.39085	-1.73483	0
REACTOME_AUF1_HNRNP_D0_BINDS_AND_DESTABILIZES_MRNA	0	0	-1.80226	0	1.78925	0
REACTOME_AURKA_ACTIVATION_BY_TPX2	0	0	0	0	0	1.5606
REACTOME_BASE_EXCISION_REPAIR	0	0	0	0	0	1.53507
REACTOME_BETA_CATENIN_INDEPENDENT_WNT_SIGNALING	0	0	0	0	0	1.43428
REACTOME_BIOLOGICAL_OXIDATIONS	-2.06019	0	1.86385	0	0	0
REACTOME_CARBOXYTERMINAL_POST_TRANSLATIONAL_MODIFICATIONS_OF_TUBULIN	0	0	0	0	0	1.60492
REACTOME_CARDIAC_CONDUCTION	0	-1.84188	0	0	0	0
REACTOME_CDT1_ASSOCIATION_WITH_THE_CDC6_ORC_ORIGIN_COMPLEX	0	0	0	0	0	1.60391
REACTOME_CELL_CELL_COMMUNICATION	0	0	-1.72824	0	0	0
REACTOME_CELL_CYCLE	0	0	-1.43675	0	1.48995	1.85149
REACTOME_CELL_CYCLE_CHECKPOINTS	0	0	0	0	0	1.88542
REACTOME_CELL_CYCLE_MITOTIC	0	0	0	0	1.47293	1.85985
REACTOME_CELL_EXTRACELLULAR_MATRIX_INTERACTIONS	0	0	-1.78404	-2.02152	0	0
REACTOME_CELL_JUNCTION_ORGANIZATION	-1.99004	0	-1.83076	0	0	0
REACTOME_CELL_SURFACE_INTERACTIONS_AT_THE_VASCULAR_WALL	1.77179	0	-1.67233	0	0	0
REACTOME_CELLULAR_RESPONSE_TO_HYPOXIA	0	0	-1.81708	0	0	0
REACTOME_CELLULAR_RESPONSE_TO_STARVATION	-2.51758	-1.74691	0	0	0	0
REACTOME_CELLULAR_RESPONSES_TO_STIMULI	0	-1.45842	0	0	1.41647	0
REACTOME_CHEMOKINE_RECEPTORS_BIND_CHEMOKINES	1.90443	0	0	0	0	0
REACTOME_CHONDROITIN_SULFATE_DERMATAN_SULFATE_METABOLISM	0	1.76103	0	0	0	0
REACTOME_CHROMOSOME_MAINTENANCE	0	0	0	0	0	1.81557
REACTOME_CILIUM_ASSEMBLY	0	0	0	0	0	1.41056
REACTOME_CLASS_A_1_RHODOPSIN_LIKE_RECEPTORS	1.85547	0	0	0	0	0
REACTOME_COLLAGEN_BIOSYNTHESIS_AND_MODIFYING_ENZYMES	-2.84071	2.20848	0	-2.82694	-1.84032	0
REACTOME_COLLAGEN_CHAIN_TRIMERIZATION	-2.50523	2.01674	0	-2.76339	-1.74633	0
REACTOME_COLLAGEN_DEGRADATION	-2.6929	2.18878	0	-2.83643	-1.89124	0
REACTOME_COLLAGEN_FORMATION	-2.5557	2.29435	0	-2.61838	-1.88309	0
REACTOME_COMPLEMENT_CASCADE	0	0	2.11403	0	-1.83415	-2.23089
REACTOME_COMPLEX_I_BIOGENESIS	-2.19845	0	0	0	1.91448	0
REACTOME_CONDENSATION_OF_PROMETAPHASE_CHROMOSOMES	0	0	0	0	0	1.80351
REACTOME_CONDENSATION_OF_PROPHASE_CHROMOSOMES	0	0	0	0	0	1.73176
REACTOME_COPI_DEPENDENT_GOLGI_TO_ER_RETROGRADE_TRAFFIC	0	1.847	0	0	0	1.74293
REACTOME_COSTIMULATION_BY_THE_CD28_FAMILY	2.16959	0	0	2.07549	0	0
REACTOME_CREATION_OF_C4_AND_C2_ACTIVATORS	0	0	0	0	0	-1.54489
REACTOME_CROSS_PRESENTATION_OF_SOLUBLE_EXOGENOUS_ANTIGENS_ENDOSOMES	0	0	0	0	0	1.60249
REACTOME_CROSSLINKING_OF_COLLAGEN_FIBRILS	-1.75299	0	0	0	0	0
REACTOME_CYCLIN_A_B1_B2_ASSOCIATED_EVENTS_DURING_G2_M_TRANSITION	0	0	0	0	0	1.74037
REACTOME_CYCLIN_A_CDK2_ASSOCIATED_EVENTS_AT_S_PHASE_ENTRY	0	0	0	0	0	1.55498
REACTOME_CYTOKINE_SIGNALING_IN_IMMUNE_SYSTEM	1.86793	0	0	0	0	0
REACTOME_CYTOPROTECTION_BY_HMOX1	0	0	0	0	1.74955	0
REACTOME_DEFECTIVE_B4GALT1_CAUSES_B4GALT1_CDG_CDG_2D	0	0	0	0	0	-1.85373
REACTOME_DEFECTIVE_CFTR_CAUSES_CYSTIC_FIBROSIS	0	0	0	0	0	1.49268
REACTOME_DEFECTIVE_CHST6_CAUSES_MCDC1	0	0	0	0	0	-1.92574
REACTOME_DEFECTIVE_ST3GAL3_CAUSES_MCT12_AND_EIEE15	0	0	0	0	0	-1.888
REACTOME_DEGRADATION_OF_AXIN	0	0	0	0	0	1.53081
REACTOME_DEGRADATION_OF_BETA_CATENIN_BY_THE_DESTRUCTION_COMPLEX	0	0	0	0	1.76303	0
REACTOME_DEGRADATION_OF_DVL	0	0	0	0	0	1.49958
REACTOME_DEGRADATION_OF_GLI1_BY_THE_PROTEASOME	0	0	0	0	0	1.53052
REACTOME_DEGRADATION_OF_THE_EXTRACELLULAR_MATRIX	-2.32027	2.07011	0	-2.59956	-1.84066	0
REACTOME_DEPOLYMERISATION_OF_THE_NUCLEAR_LAMINA	0	0	0	0	0	1.63997
REACTOME_DEPOSITION_OF_NEW_CENPA_CONTAINING_NUCLEOSOMES_AT_THE_CENTROMERE	0	0	0	0	0	1.81046
REACTOME_DEUBIQUITINATION	0	0	0	0	0	1.4059
REACTOME_DISEASES_ASSOCIATED_WITH_GLYCOSAMINOGLYCAN_METABOLISM	0	0	0	0	-1.73254	0
REACTOME_DISEASES_OF_DNA_REPAIR	0	0	0	0	0	1.60095
REACTOME_DISEASES_OF_METABOLISM	0	0	0	0	-1.57368	0
REACTOME_DISEASES_OF_SIGNAL_TRANSDUCTION_BY_GROWTH_FACTOR_RECEPTORS_AND_SECOND_MESSENGERS	0	0	-1.45862	0	0	0
REACTOME_DISSOLUTION_OF_FIBRIN_CLOT	0	1.71564	0	0	-1.67512	0
REACTOME_DNA_DAMAGE_BYPASS	0	0	0	0	0	1.6045
REACTOME_DNA_DOUBLE_STRAND_BREAK_REPAIR	0	0	0	0	0	1.65727
REACTOME_DNA_REPAIR	0	0	0	0	0	1.53524
REACTOME_DNA_REPLICATION	0	0	0	0	0	1.81031
REACTOME_DNA_REPLICATION_PRE_INITIATION	0	0	0	0	0	1.73105
REACTOME_DNA_STRAND_ELONGATION	0	0	0	0	0	1.79325
REACTOME_DOWNSTREAM_SIGNALING_EVENTS_OF_B_CELL_RECEPTOR_BCR	0	0	0	0	0	1.47894
REACTOME_E2F_ENABLED_INHIBITION_OF_PRE_REPLICATION_COMPLEX_FORMATION	0	0	0	0	0	1.58435
REACTOME_E2F_MEDIATED_REGULATION_OF_DNA_REPLICATION	0	0	0	0	0	1.63805
REACTOME_ECM_PROTEOGLYCANS	-2.67014	2.00033	0	-2.46411	-1.8151	0
REACTOME_ELASTIC_FIBRE_FORMATION	-2.53767	1.98315	0	-2.54031	-2.01025	0
REACTOME_EPH_EPHRIN_SIGNALING	0	0	-1.95833	0	0	0
REACTOME_EPHB_MEDIATED_FORWARD_SIGNALING	0	0	-1.93271	0	0	0
REACTOME_ER_TO_GOLGI_ANTEROGRADE_TRANSPORT	0	1.71888	0	0	0	0
REACTOME_ETHANOL_OXIDATION	0	0	1.78596	0	0	0
REACTOME_EUKARYOTIC_TRANSLATION_ELONGATION	-2.75082	-2.24566	1.98871	0	0	0
REACTOME_EUKARYOTIC_TRANSLATION_INITIATION	-2.40199	-2.26294	0	0	1.7502	0
REACTOME_EXTENSION_OF_TELOMERES	0	0	0	0	0	1.69431
REACTOME_EXTRACELLULAR_MATRIX_ORGANIZATION	-2.42999	2.2827	0	-2.49358	-2.03718	0
REACTOME_FACTORS_INVOLVED_IN_MEGAKARYOCYTE_DEVELOPMENT_AND_PLATELET_PRODUCTION	0	0	0	0	0	1.6781
REACTOME_FCGAMMA_RECEPTOR_FCGR_DEPENDENT_PHAGOCYTOSIS	1.64303	0	-1.74182	0	0	0
REACTOME_FORMATION_OF_THE_CORNIFIED_ENVELOPE	0	0	0	1.93222	0	0
REACTOME_G_ALPHA_I_SIGNALLING_EVENTS	1.76087	0	0	0	0	0
REACTOME_G0_AND_EARLY_G1	0	0	0	0	0	1.67341
REACTOME_G1_S_DNA_DAMAGE_CHECKPOINTS	0	0	0	0	0	1.49782
REACTOME_G1_S_SPECIFIC_TRANSCRIPTION	0	0	0	0	0	1.79203
REACTOME_G2_M_CHECKPOINTS	0	0	0	0	0	1.79834
REACTOME_G2_M_DNA_DAMAGE_CHECKPOINT	0	0	0	0	0	1.72837
REACTOME_G2_M_DNA_REPLICATION_CHECKPOINT	0	0	0	0	0	1.60018
REACTOME_GAP_JUNCTION_TRAFFICKING_AND_REGULATION	0	0	0	0	0	1.5586
REACTOME_GENERATION_OF_SECOND_MESSENGER_MOLECULES	2.26069	0	0	2.1261	0	0
REACTOME_GLUCONEOGENESIS	0	1.8471	0	0	0	0
REACTOME_GLUCOSE_METABOLISM	0	1.80159	0	0	0	0
REACTOME_GLYCOLYSIS	0	1.84736	0	0	0	0
REACTOME_GLYCOSAMINOGLYCAN_METABOLISM	0	1.76559	0	0	-1.77456	0
REACTOME_GOLGI_CISTERNAE_PERICENTRIOLAR_STACK_REORGANIZATION	0	0	0	0	0	1.66645
REACTOME_GOLGI_TO_ER_RETROGRADE_TRANSPORT	0	1.75744	0	0	0	1.64433
REACTOME_GPCR_LIGAND_BINDING	1.8066	0	0	0	0	0
REACTOME_GPVI_MEDIATED_ACTIVATION_CASCADE	0	1.77876	0	0	0	0
REACTOME_HDR_THROUGH_HOMOLOGOUS_RECOMBINATION_HRR	0	0	0	0	0	1.72829
REACTOME_HDR_THROUGH_SINGLE_STRAND_ANNEALING_SSA	0	0	0	0	0	1.7654
REACTOME_HEDGEHOG_LIGAND_BIOGENESIS	0	0	0	0	0	1.51005
REACTOME_HEDGEHOG_OFF_STATE	0	0	0	0	0	1.51725
REACTOME_HEMOSTASIS	1.59014	0	-1.4822	0	0	0
REACTOME_HIV_INFECTION	0	0	-1.71333	0	1.65214	1.45362
REACTOME_HOMOLOGOUS_DNA_PAIRING_AND_STRAND_EXCHANGE	0	0	0	0	0	1.79213
REACTOME_HOMOLOGY_DIRECTED_REPAIR	0	0	0	0	0	1.68018
REACTOME_HOST_INTERACTIONS_OF_HIV_FACTORS	0	0	-1.8548	0	1.71856	1.57295
REACTOME_HSF1_DEPENDENT_TRANSACTIVATION	0	0	0	0	0	-1.84265
REACTOME_IMMUNOREGULATORY_INTERACTIONS_BETWEEN_A_LYMPHOID_AND_A_NON_LYMPHOID_CELL	1.77113	0	0	0	0	-1.82684
REACTOME_INFECTIOUS_DISEASE	0	-1.39201	0	0	0	0
REACTOME_INFLUENZA_INFECTION	-2.09461	-1.90611	0	0	0	0
REACTOME_INHIBITION_OF_THE_PROTEOLYTIC_ACTIVITY_OF_APC_C_REQUIRED_FOR_THE_ONSET_OF_ANAPHASE_BY_MITOTIC_SPINDLE_CHECKPOINT_COMPONENTS	0	0	0	0	0	1.74902
REACTOME_INITIAL_TRIGGERING_OF_COMPLEMENT	0	0	2.01457	0	-1.95798	-1.84664
REACTOME_INITIATION_OF_NUCLEAR_ENVELOPE_NE_REFORMATION	0	0	0	0	0	1.72997
REACTOME_INNATE_IMMUNE_SYSTEM	1.54823	0	0	0	0	0
REACTOME_INTEGRIN_CELL_SURFACE_INTERACTIONS	0	2.11422	0	0	-1.72671	0
REACTOME_INTERCONVERSION_OF_NUCLEOTIDE_DI_AND_TRIPHOSPHATES	0	0	0	0	0	1.5766
REACTOME_INTERFERON_ALPHA_BETA_SIGNALING	0	0	0	0	0	-1.78388
REACTOME_INTERFERON_GAMMA_SIGNALING	2.07228	0	0	2.03413	0	0
REACTOME_INTERFERON_SIGNALING	1.89104	0	0	0	0	0
REACTOME_INTERLEUKIN_1_SIGNALING	0	0	0	0	0	1.45185
REACTOME_INTERLEUKIN_10_SIGNALING	1.80593	0	0	0	0	0
REACTOME_INTERLEUKIN_2_FAMILY_SIGNALING	1.78293	0	0	0	0	0
REACTOME_INTRA_GOLGI_AND_RETROGRADE_GOLGI_TO_ER_TRAFFIC	0	1.73193	0	0	0	1.53625
REACTOME_ION_HOMEOSTASIS	0	-1.8937	0	0	0	0
REACTOME_KERATAN_SULFATE_DEGRADATION	0	0	0	0	0	-1.94272
REACTOME_KERATINIZATION	0	0	0	1.93222	0	0
REACTOME_KINESINS	0	0	0	0	0	1.90924
REACTOME_L1CAM_INTERACTIONS	0	0	0	0	0	1.50919
REACTOME_LAGGING_STRAND_SYNTHESIS	0	0	0	0	0	1.66847
REACTOME_LAMININ_INTERACTIONS	-2.03336	0	0	0	0	0
REACTOME_LEISHMANIA_INFECTION	1.6207	0	0	0	0	0
REACTOME_LIGAND_RECEPTOR_INTERACTIONS	0	0	1.70706	0	0	0
REACTOME_M_PHASE	0	0	-1.5677	0	0	1.81711
REACTOME_MAPK_TARGETS_NUCLEAR_EVENTS_MEDIATED_BY_MAP_KINASES	0	0	0	0	0	-1.86531
REACTOME_MEIOSIS	0	0	0	0	0	1.59803
REACTOME_MEIOTIC_RECOMBINATION	0	0	0	0	0	1.59274
REACTOME_MEMBRANE_TRAFFICKING	0	1.49565	-1.46957	0	0	1.24656
REACTOME_MET_ACTIVATES_PTK2_SIGNALING	-2.34372	1.82569	0	0	0	0
REACTOME_MET_PROMOTES_CELL_MOTILITY	0	1.85752	0	0	0	0
REACTOME_METABOLISM_OF_CARBOHYDRATES	0	1.85575	0	0	-1.72059	0
REACTOME_METABOLISM_OF_NUCLEOTIDES	0	0	0	0	0	1.58586
REACTOME_METABOLISM_OF_POLYAMINES	0	0	0	0	0	1.59813
REACTOME_METABOLISM_OF_RNA	0	-1.91984	0	0	1.69479	0
REACTOME_METALLOTHIONEINS_BIND_METALS	0	-1.76136	0	0	0	0
REACTOME_MHC_CLASS_II_ANTIGEN_PRESENTATION	1.99073	0	0	0	0	1.62927
REACTOME_MITOTIC_G1_PHASE_AND_G1_S_TRANSITION	0	0	0	0	0	1.7606
REACTOME_MITOTIC_G2_G2_M_PHASES	0	0	-1.78139	0	1.80378	1.69087
REACTOME_MITOTIC_METAPHASE_AND_ANAPHASE	0	0	-1.64295	0	1.67767	1.87363
REACTOME_MITOTIC_PROMETAPHASE	0	0	0	0	0	1.87587
REACTOME_MITOTIC_PROPHASE	0	0	0	0	0	1.63193
REACTOME_MITOTIC_SPINDLE_CHECKPOINT	0	0	0	0	0	1.90989
REACTOME_MOLECULES_ASSOCIATED_WITH_ELASTIC_FIBRES	-2.53767	1.87913	0	-2.48173	-1.95261	0
REACTOME_MRNA_SPLICING	0	-1.87299	0	0	1.87935	0
REACTOME_MUSCLE_CONTRACTION	0	-1.8674	-1.98968	0	1.97605	0
REACTOME_NCAM_SIGNALING_FOR_NEURITE_OUT_GROWTH	0	0	0	-2.02596	0	0
REACTOME_NCAM1_INTERACTIONS	0	0	0	-2.07865	0	0
REACTOME_NEGATIVE_REGULATION_OF_NOTCH4_SIGNALING	0	0	-1.75932	0	1.79271	1.571
REACTOME_NEUTROPHIL_DEGRANULATION	1.45412	0	0	0	0	0
REACTOME_NGF_STIMULATED_TRANSCRIPTION	0	0	0	0	0	-2.18449
REACTOME_NON_INTEGRIN_MEMBRANE_ECM_INTERACTIONS	-2.26673	1.84079	-1.82733	0	0	0
REACTOME_NONSENSE_MEDIATED_DECAY_NMD	-2.29841	-2.20477	1.86912	0	0	0
REACTOME_NR1H2_AND_NR1H3_MEDIATED_SIGNALING	0	0	0	0	0	-2.16828
REACTOME_NR1H3_NR1H2_REGULATE_GENE_EXPRESSION_LINKED_TO_CHOLESTEROL_TRANSPORT_AND_EFFLUX	0	0	0	0	0	-2.14229
REACTOME_NUCLEAR_ENVELOPE_BREAKDOWN	0	0	0	0	0	1.60513
REACTOME_NUCLEAR_ENVELOPE_NE_REASSEMBLY	0	0	0	0	0	1.72038
REACTOME_NUCLEAR_EVENTS_KINASE_AND_TRANSCRIPTION_FACTOR_ACTIVATION	0	0	0	0	0	-2.11568
REACTOME_ORC1_REMOVAL_FROM_CHROMATIN	0	0	0	0	0	1.68814
REACTOME_ORGANELLE_BIOGENESIS_AND_MAINTENANCE	0	0	0	0	0	1.32061
REACTOME_PARASITE_INFECTION	0	0	-1.74984	0	0	0
REACTOME_PCNA_DEPENDENT_LONG_PATCH_BASE_EXCISION_REPAIR	0	0	0	0	0	1.63231
REACTOME_PCP_CE_PATHWAY	0	0	0	0	0	1.48194
REACTOME_PD_1_SIGNALING	2.17438	0	0	1.98276	0	0
REACTOME_PEPTIDE_HORMONE_BIOSYNTHESIS	0	1.62079	0	0	0	0
REACTOME_PEPTIDE_LIGAND_BINDING_RECEPTORS	1.81686	0	0	0	0	0
REACTOME_PHASE_I_FUNCTIONALIZATION_OF_COMPOUNDS	0	0	1.91342	0	0	0
REACTOME_PHASE_II_CONJUGATION_OF_COMPOUNDS	-1.95701	0	0	0	0	0
REACTOME_PHOSPHORYLATION_OF_EMI1	0	0	0	0	0	1.57397
REACTOME_PHOSPHORYLATION_OF_THE_APC_C	0	0	0	0	0	1.70953
REACTOME_PLATELET_HOMEOSTASIS	0	0	0	0	1.80579	0
REACTOME_POLO_LIKE_KINASE_MEDIATED_EVENTS	0	0	0	0	0	1.7556
REACTOME_POLYMERASE_SWITCHING_ON_THE_C_STRAND_OF_THE_TELOMERE	0	0	0	0	0	1.58076
REACTOME_POST_TRANSLATIONAL_PROTEIN_MODIFICATION	0	1.42295	0	0	0	1.21061
REACTOME_PROCESSING_OF_CAPPED_INTRON_CONTAINING_PRE_MRNA	0	-1.75891	0	0	1.73492	1.3312
REACTOME_PROCESSING_OF_DNA_DOUBLE_STRAND_BREAK_ENDS	0	0	0	0	0	1.62668
REACTOME_PROCESSIVE_SYNTHESIS_ON_THE_C_STRAND_OF_THE_TELOMERE	0	0	0	0	0	1.60466
REACTOME_PROCESSIVE_SYNTHESIS_ON_THE_LAGGING_STRAND	0	0	0	0	0	1.61628
REACTOME_RA_BIOSYNTHESIS_PATHWAY	0	0	1.85624	0	0	0
REACTOME_RAC1_GTPASE_CYCLE	1.6971	0	0	0	1.64434	0
REACTOME_RAC3_GTPASE_CYCLE	0	0	-1.6894	0	0	0
REACTOME_RECRUITMENT_OF_MITOTIC_CENTROSOME_PROTEINS_AND_COMPLEXES	0	0	0	0	0	1.51181
REACTOME_RECRUITMENT_OF_NUMA_TO_MITOTIC_CENTROSOMES	0	0	0	0	0	1.54609
REACTOME_RECYCLING_PATHWAY_OF_L1	0	0	0	0	0	1.59623
REACTOME_REGULATION_OF_EXPRESSION_OF_SLITS_AND_ROBOS	-1.92925	-2.09523	0	0	0	0
REACTOME_REGULATION_OF_HMOX1_EXPRESSION_AND_ACTIVITY	0	0	0	0	0	1.50522
REACTOME_REGULATION_OF_INSULIN_LIKE_GROWTH_FACTOR_IGF_TRANSPORT_AND_UPTAKE_BY_INSULIN_LIKE_GROWTH_FACTOR_BINDING_PROTEINS_IGFBPS	-2.23515	0	0	-2.38906	-1.81505	-1.60136
REACTOME_REGULATION_OF_PLK1_ACTIVITY_AT_G2_M_TRANSITION	0	0	0	0	0	1.50853
REACTOME_REGULATION_OF_RAS_BY_GAPS	0	0	0	0	0	1.5199
REACTOME_REGULATION_OF_RUNX2_EXPRESSION_AND_ACTIVITY	0	0	0	0	0	1.54087
REACTOME_REGULATION_OF_RUNX3_EXPRESSION_AND_ACTIVITY	0	0	0	0	0	1.51639
REACTOME_REGULATION_OF_TP53_ACTIVITY	0	0	0	0	0	1.50311
REACTOME_REGULATION_OF_TP53_ACTIVITY_THROUGH_PHOSPHORYLATION	0	0	0	0	0	1.64085
REACTOME_REPRODUCTION	0	0	0	0	0	1.53758
REACTOME_RESOLUTION_OF_AP_SITES_VIA_THE_MULTIPLE_NUCLEOTIDE_PATCH_REPLACEMENT_PATHWAY	0	0	0	0	0	1.60974
REACTOME_RESOLUTION_OF_D_LOOP_STRUCTURES	0	0	0	0	0	1.68866
REACTOME_RESOLUTION_OF_D_LOOP_STRUCTURES_THROUGH_SYNTHESIS_DEPENDENT_STRAND_ANNEALING_SDSA	0	0	0	0	0	1.67337
REACTOME_RESOLUTION_OF_SISTER_CHROMATID_COHESION	0	0	0	0	0	1.93625
REACTOME_RESPIRATORY_ELECTRON_TRANSPORT	-2.44939	-1.97257	-1.88134	0	2.23087	0
REACTOME_RESPIRATORY_ELECTRON_TRANSPORT_ATP_SYNTHESIS_BY_CHEMIOSMOTIC_COUPLING_AND_HEAT_PRODUCTION_BY_UNCOUPLING_PROTEINS	-2.07717	-2.01104	-1.86986	0	2.23315	0
REACTOME_RESPONSE_OF_EIF2AK4_GCN2_TO_AMINO_ACID_DEFICIENCY	-2.73476	-2.13066	1.78004	0	0	0
REACTOME_RESPONSE_TO_METAL_IONS	0	-1.80263	0	0	0	0
REACTOME_RHO_GTPASE_CYCLE	1.64982	0	-1.58614	0	0	1.32735
REACTOME_RHO_GTPASE_EFFECTORS	0	0	-2.11593	0	1.90755	1.82436
REACTOME_RHO_GTPASES_ACTIVATE_CIT	0	0	-1.8641	0	0	0
REACTOME_RHO_GTPASES_ACTIVATE_FORMINS	0	0	0	0	0	1.91285
REACTOME_RHO_GTPASES_ACTIVATE_PAKS	0	0	-1.90485	0	0	0
REACTOME_RHO_GTPASES_ACTIVATE_PKNS	0	0	-1.93955	0	1.89617	0
REACTOME_RHO_GTPASES_ACTIVATE_ROCKS	0	0	-1.91598	0	0	0
REACTOME_RHOA_GTPASE_CYCLE	0	0	0	0	1.64211	1.54212
REACTOME_RHOB_GTPASE_CYCLE	0	0	0	0	0	1.62241
REACTOME_RHOC_GTPASE_CYCLE	0	0	0	0	0	1.56828
REACTOME_RHOD_GTPASE_CYCLE	0	0	0	0	0	1.56565
REACTOME_RNA_POLYMERASE_II_TRANSCRIPTION	0	0	0	0	0	1.22084
REACTOME_RRNA_PROCESSING	-1.87501	-2.14678	1.71775	0	0	0
REACTOME_S_PHASE	0	0	0	0	1.68247	1.75098
REACTOME_SCF_SKP2_MEDIATED_DEGRADATION_OF_P27_P21	0	0	0	0	1.73829	1.55433
REACTOME_SELENOAMINO_ACID_METABOLISM	-2.72341	-2.11678	2.01861	0	0	0
REACTOME_SEMA4D_IN_SEMAPHORIN_SIGNALING	0	0	-1.98145	0	0	0
REACTOME_SEMA4D_INDUCED_CELL_MIGRATION_AND_GROWTH_CONE_COLLAPSE	0	0	-1.90296	0	0	0
REACTOME_SEMAPHORIN_INTERACTIONS	0	0	-1.92949	0	0	0
REACTOME_SEPARATION_OF_SISTER_CHROMATIDS	0	0	-1.65048	0	1.70163	1.87396
REACTOME_SIGNALING_BY_GPCR	1.76022	0	0	1.75694	0	0
REACTOME_SIGNALING_BY_HEDGEHOG	0	0	0	0	0	1.41594
REACTOME_SIGNALING_BY_INTERLEUKINS	1.72199	0	0	0	0	0
REACTOME_SIGNALING_BY_MET	0	1.78015	0	0	0	0
REACTOME_SIGNALING_BY_NOTCH	0	0	-1.60378	0	0	1.38863
REACTOME_SIGNALING_BY_NOTCH4	0	0	-1.80909	0	0	1.51804
REACTOME_SIGNALING_BY_NUCLEAR_RECEPTORS	0	0	0	0	0	-1.42228
REACTOME_SIGNALING_BY_PDGF	0	0	0	-2.16101	0	0
REACTOME_SIGNALING_BY_RHO_GTPASES_MIRO_GTPASES_AND_RHOBTB3	1.5389	0	-1.89921	0	1.61512	1.6596
REACTOME_SIGNALING_BY_ROBO_RECEPTORS	0	-1.88643	0	0	0	0
REACTOME_SIGNALING_BY_THE_B_CELL_RECEPTOR_BCR	1.62147	0	0	0	0	1.44344
REACTOME_SIGNALING_BY_TYPE_1_INSULIN_LIKE_GROWTH_FACTOR_1_RECEPTOR_IGF1R	0	0	1.83321	0	-1.76111	0
REACTOME_SIGNALING_BY_VEGF	0	0	-1.66886	0	0	0
REACTOME_SMOOTH_MUSCLE_CONTRACTION	0	0	-2.13015	0	1.86038	0
REACTOME_SRP_DEPENDENT_COTRANSLATIONAL_PROTEIN_TARGETING_TO_MEMBRANE	-2.86005	0	1.74862	0	0	0
REACTOME_SUMOYLATION	0	0	0	0	0	1.4481
REACTOME_SUMOYLATION_OF_DNA_REPLICATION_PROTEINS	0	0	0	0	0	1.64525
REACTOME_SWITCHING_OF_ORIGINS_TO_A_POST_REPLICATIVE_STATE	0	0	-1.73586	0	1.71095	1.71436
REACTOME_SYNDECAN_INTERACTIONS	0	1.96702	-1.85472	0	0	0
REACTOME_SYNTHESIS_OF_BILE_ACIDS_AND_BILE_SALTS_VIA_24_HYDROXYCHOLESTEROL	0	0	1.88056	0	0	0
REACTOME_SYNTHESIS_OF_DNA	0	0	0	0	0	1.80204
REACTOME_SYNTHESIS_OF_PROSTAGLANDINS_PG_AND_THROMBOXANES_TX	0	0	1.80592	0	0	0
REACTOME_TCR_SIGNALING	2.16666	0	0	2.11437	0	1.47245
REACTOME_TELOMERE_C_STRAND_LAGGING_STRAND_SYNTHESIS	0	0	0	0	0	1.67925
REACTOME_TELOMERE_MAINTENANCE	0	0	0	0	0	1.59601
REACTOME_TERMINATION_OF_TRANSLESION_DNA_SYNTHESIS	0	0	0	0	0	1.54561
REACTOME_THE_CITRIC_ACID_TCA_CYCLE_AND_RESPIRATORY_ELECTRON_TRANSPORT	-2.03059	-1.76187	-1.84278	0	2.12985	0
REACTOME_THE_ROLE_OF_GTSE1_IN_G2_M_PROGRESSION_AFTER_G2_CHECKPOINT	0	0	-1.74929	0	1.80588	1.64854
REACTOME_TIGHT_JUNCTION_INTERACTIONS	0	0	0	1.91884	0	0
REACTOME_TP53_REGULATES_METABOLIC_GENES	0	0	-1.72026	0	0	0
REACTOME_TP53_REGULATES_TRANSCRIPTION_OF_CELL_CYCLE_GENES	0	0	0	0	0	1.56473
REACTOME_TP53_REGULATES_TRANSCRIPTION_OF_GENES_INVOLVED_IN_G2_CELL_CYCLE_ARREST	0	0	0	0	0	1.67282
REACTOME_TRANSCRIPTION_OF_E2F_TARGETS_UNDER_NEGATIVE_CONTROL_BY_P107_RBL1_AND_P130_RBL2_IN_COMPLEX_WITH_HDAC1	0	0	0	0	0	1.60407
REACTOME_TRANSCRIPTIONAL_REGULATION_BY_E2F6	0	0	0	0	0	1.71093
REACTOME_TRANSCRIPTIONAL_REGULATION_BY_RUNX2	0	0	0	0	0	1.44555
REACTOME_TRANSCRIPTIONAL_REGULATION_BY_TP53	0	0	0	0	0	1.34115
REACTOME_TRANSCRIPTIONAL_REGULATION_OF_PLURIPOTENT_STEM_CELLS	0	0	0	0	0	-2.1102
REACTOME_TRANSCRIPTIONAL_REGULATION_OF_WHITE_ADIPOCYTE_DIFFERENTIATION	0	0	0	0	0	-1.66887
REACTOME_TRANSLATION	-2.26861	-1.61649	0	0	0	0
REACTOME_TRANSLESION_SYNTHESIS_BY_Y_FAMILY_DNA_POLYMERASES_BYPASSES_LESIONS_ON_DNA_TEMPLATE	0	0	0	0	0	1.56428
REACTOME_TRANSLOCATION_OF_SLC2A4_GLUT4_TO_THE_PLASMA_MEMBRANE	0	0	-1.81505	0	0	0
REACTOME_TRANSPORT_OF_FATTY_ACIDS	-1.33256	0	0	0	0	0
REACTOME_TRANSPORT_TO_THE_GOLGI_AND_SUBSEQUENT_MODIFICATION	0	1.79246	0	0	0	0
REACTOME_UB_SPECIFIC_PROCESSING_PROTEASES	0	0	0	0	0	1.40464
REACTOME_UCH_PROTEINASES	0	0	0	0	0	1.52797
REACTOME_UNWINDING_OF_DNA	0	0	0	0	0	1.74493
REACTOME_VESICLE_MEDIATED_TRANSPORT	0	1.56621	0	0	0	0
GOBP_ACTIN_FILAMENT_BASED_PROCESS	0	0	-1.72844	0	0	0
GOBP_ACTIN_POLYMERIZATION_DEPENDENT_CELL_MOTILITY	0	0	-1.72894	0	0	0
GOBP_ACTIVATION_OF_IMMUNE_RESPONSE	1.95485	0	0	0	0	0
GOBP_ADAPTIVE_IMMUNE_RESPONSE	2.02331	0	0	2.06539	0	0
GOBP_ADAPTIVE_IMMUNE_RESPONSE_BASED_ON_SOMATIC_RECOMBINATION_OF_IMMUNE_RECEPTORS_BUILT_FROM_IMMUNOGLOBULIN_SUPERFAMILY_DOMAINS	2.01534	0	0	2.0206	0	0
GOBP_ADENYLATE_CYCLASE_ACTIVATING_G_PROTEIN_COUPLED_RECEPTOR_SIGNALING_PATHWAY	0	0	0	1.94132	0	0
GOBP_AEROBIC_RESPIRATION	-2.1846	-1.91051	-1.8152	0	2.1934	0
GOBP_ALPHA_BETA_T_CELL_ACTIVATION	1.93415	0	0	0	0	0
GOBP_ALPHA_BETA_T_CELL_DIFFERENTIATION	1.82027	0	0	0	0	0
GOBP_ALPHA_BETA_T_CELL_PROLIFERATION	1.84741	0	0	0	0	0
GOBP_AMIDE_BIOSYNTHETIC_PROCESS	0	-1.51965	0	0	0	0
GOBP_AMIDE_TRANSPORT	0	0	0	1.87851	0	0
GOBP_ANATOMICAL_STRUCTURE_FORMATION_INVOLVED_IN_MORPHOGENESIS	0	1.43244	-1.42345	1.53677	0	0
GOBP_ANATOMICAL_STRUCTURE_HOMEOSTASIS	0	0	0	1.80335	0	0
GOBP_ANIMAL_ORGAN_MORPHOGENESIS	-1.44985	1.57536	0	0	-1.54544	0
GOBP_ANTIBACTERIAL_HUMORAL_RESPONSE	0	0	0	0	0	-1.80171
GOBP_ANTIGEN_PROCESSING_AND_PRESENTATION	2.06479	0	0	2.15171	0	0
GOBP_ANTIGEN_PROCESSING_AND_PRESENTATION_OF_ENDOGENOUS_ANTIGEN	1.95172	0	0	1.81682	0	0
GOBP_ANTIGEN_PROCESSING_AND_PRESENTATION_OF_ENDOGENOUS_PEPTIDE_ANTIGEN	1.85636	0	0	1.69582	0	0
GOBP_ANTIGEN_PROCESSING_AND_PRESENTATION_OF_ENDOGENOUS_PEPTIDE_ANTIGEN_VIA_MHC_CLASS_I_VIA_ER_PATHWAY	0	0	-1.68582	0	0	0
GOBP_ANTIGEN_PROCESSING_AND_PRESENTATION_OF_EXOGENOUS_ANTIGEN	2.12939	0	0	2.11541	0	0
GOBP_ANTIGEN_PROCESSING_AND_PRESENTATION_OF_EXOGENOUS_PEPTIDE_ANTIGEN	2.12573	0	0	2.11541	0	0
GOBP_ANTIGEN_PROCESSING_AND_PRESENTATION_OF_EXOGENOUS_PEPTIDE_ANTIGEN_VIA_MHC_CLASS_II	2.1492	0	0	2.08589	0	0
GOBP_ANTIGEN_PROCESSING_AND_PRESENTATION_OF_PEPTIDE_ANTIGEN	2.13739	0	0	2.17303	0	0
GOBP_ANTIGEN_PROCESSING_AND_PRESENTATION_OF_PEPTIDE_OR_POLYSACCHARIDE_ANTIGEN_VIA_MHC_CLASS_II	2.15254	0	0	2.09597	0	0
GOBP_ANTIGEN_RECEPTOR_MEDIATED_SIGNALING_PATHWAY	2.0674	0	0	1.94577	0	0
GOBP_AORTA_MORPHOGENESIS	-2.08686	0	0	0	0	0
GOBP_APICAL_JUNCTION_ASSEMBLY	0	0	0	2.08898	0	0
GOBP_APOPTOTIC_CHROMOSOME_CONDENSATION	0	0	0	0	0	1.43346
GOBP_APOPTOTIC_SIGNALING_PATHWAY	1.49236	0	0	0	0	0
GOBP_ATP_METABOLIC_PROCESS	-1.78346	0	-1.68842	0	0	0
GOBP_ATP_SYNTHESIS_COUPLED_ELECTRON_TRANSPORT	-2.41924	-1.93572	-1.83262	0	2.16257	0
GOBP_ATTACHMENT_OF_MITOTIC_SPINDLE_MICROTUBULES_TO_KINETOCHORE	0	0	0	0	0	1.68011
GOBP_ATTACHMENT_OF_SPINDLE_MICROTUBULES_TO_KINETOCHORE	0	0	0	0	0	1.90471
GOBP_B_CELL_ACTIVATION	1.84467	0	0	0	0	0
GOBP_B_CELL_MEDIATED_IMMUNITY	2.08843	0	0	1.89582	0	0
GOBP_B_CELL_PROLIFERATION	1.88939	0	0	0	0	0
GOBP_B_CELL_RECEPTOR_SIGNALING_PATHWAY	1.96041	0	0	0	0	0
GOBP_BIOLOGICAL_ADHESION	1.64443	1.5752	0	1.55104	-1.56819	0
GOBP_BIOLOGICAL_PROCESS_INVOLVED_IN_INTERSPECIES_INTERACTION_BETWEEN_ORGANISMS	1.79245	0	0	0	0	0
GOBP_BONE_DEVELOPMENT	0	1.89588	0	0	-1.82786	0
GOBP_BONE_REMODELING	0	0	0	0	-1.8229	0
GOBP_BONE_TRABECULA_MORPHOGENESIS	0	0	0	0	-1.74251	0
GOBP_CALCIUM_INDEPENDENT_CELL_CELL_ADHESION_VIA_PLASMA_MEMBRANE_CELL_ADHESION_MOLECULES	0	0	0	1.88322	0	0
GOBP_CALCIUM_ION_TRANSPORT	1.7292	0	0	0	0	0
GOBP_CALCIUM_ION_TRANSPORT_INTO_CYTOSOL	1.73761	0	0	0	0	0
GOBP_CALCIUM_MEDIATED_SIGNALING	1.81188	0	0	0	0	0
GOBP_CARTILAGE_DEVELOPMENT	0	1.88871	0	0	-1.71542	0
GOBP_CATION_TRANSMEMBRANE_TRANSPORT	0	-1.49378	0	0	1.52742	0
GOBP_CATION_TRANSPORT	0	-1.40371	-1.52096	0	1.44347	0
GOBP_CAVEOLA_ASSEMBLY	-1.76903	0	0	0	0	0
GOBP_CD4_POSITIVE_ALPHA_BETA_T_CELL_ACTIVATION	1.83365	0	0	0	0	0
GOBP_CD4_POSITIVE_ALPHA_BETA_T_CELL_DIFFERENTIATION	1.789	0	0	0	0	0
GOBP_CD4_POSITIVE_CD25_POSITIVE_ALPHA_BETA_REGULATORY_T_CELL_DIFFERENTIATION	0	0	0	1.54016	0	0
GOBP_CELL_ACTIVATION	1.9337	0	0	1.6572	0	0
GOBP_CELL_ACTIVATION_INVOLVED_IN_IMMUNE_RESPONSE	1.8165	0	0	0	0	0
GOBP_CELL_ADHESION_MEDIATED_BY_INTEGRIN	1.7465	0	0	0	0	0
GOBP_CELL_CELL_ADHESION	1.88509	0	0	1.83785	0	0
GOBP_CELL_CELL_ADHESION_VIA_PLASMA_MEMBRANE_ADHESION_MOLECULES	0	0	0	1.87681	0	0
GOBP_CELL_CELL_JUNCTION_ASSEMBLY	0	0	0	1.89894	0	0
GOBP_CELL_CELL_RECOGNITION	1.81977	0	0	0	0	0
GOBP_CELL_CHEMOTAXIS	1.81264	0	0	0	0	0
GOBP_CELL_CYCLE	0	0	0	0	0	1.62625
GOBP_CELL_CYCLE_CHECKPOINT_SIGNALING	0	0	0	0	0	1.71346
GOBP_CELL_CYCLE_DNA_REPLICATION	0	0	0	0	0	1.80551
GOBP_CELL_CYCLE_G1_S_PHASE_TRANSITION	0	0	0	0	0	1.45724
GOBP_CELL_CYCLE_G2_M_PHASE_TRANSITION	0	0	0	0	0	1.73326
GOBP_CELL_CYCLE_PHASE_TRANSITION	0	0	0	0	0	1.67304
GOBP_CELL_CYCLE_PROCESS	0	0	0	0	0	1.70834
GOBP_CELL_DIVISION	0	0	0	0	0	1.78406
GOBP_CELL_FATE_COMMITMENT	0	0	0	0	0	-1.68945
GOBP_CELL_KILLING	2.06041	0	0	0	0	0
GOBP_CELL_MIGRATION	1.46748	0	0	0	-1.44345	0
GOBP_CELL_MORPHOGENESIS	1.41902	0	-1.45695	0	0	0
GOBP_CELL_PROLIFERATION_INVOLVED_IN_KIDNEY_DEVELOPMENT	0	0	0	0	0	-2.0747
GOBP_CELL_PROLIFERATION_INVOLVED_IN_METANEPHROS_DEVELOPMENT	0	0	0	0	0	-1.81751
GOBP_CELL_RECOGNITION	1.79661	0	0	0	0	0
GOBP_CELLULAR_HOMEOSTASIS	1.48079	0	0	0	0	0
GOBP_CELLULAR_ION_HOMEOSTASIS	1.52497	-1.45447	0	0	0	0
GOBP_CELLULAR_LIPID_METABOLIC_PROCESS	0	0	1.66502	0	0	0
GOBP_CELLULAR_MACROMOLECULE_BIOSYNTHETIC_PROCESS	0	0	0	0	0	1.27452
GOBP_CELLULAR_PROCESS_INVOLVED_IN_REPRODUCTION_IN_MULTICELLULAR_ORGANISM	0	0	0	0	0	1.51047
GOBP_CELLULAR_RESPIRATION	-1.87757	-1.71468	-1.73191	0	1.97799	0
GOBP_CELLULAR_RESPONSE_TO_CADMIUM_ION	0	-1.91847	0	0	0	0
GOBP_CELLULAR_RESPONSE_TO_DNA_DAMAGE_STIMULUS	0	0	0	0	0	1.47448
GOBP_CELLULAR_RESPONSE_TO_INTERFERON_GAMMA	1.84143	0	0	0	0	0
GOBP_CELLULAR_RESPONSE_TO_STRESS	0	0	0	0	0	1.17283
GOBP_CENP_A_CONTAINING_CHROMATIN_ORGANIZATION	0	0	0	0	0	1.64726
GOBP_CENTROMERE_COMPLEX_ASSEMBLY	0	0	0	0	0	1.83595
GOBP_CHONDROCYTE_DEVELOPMENT	0	1.94383	0	0	0	0
GOBP_CHONDROCYTE_DIFFERENTIATION	0	1.81741	0	0	0	0
GOBP_CHROMATIN_ASSEMBLY_OR_DISASSEMBLY	0	0	0	0	0	1.52053
GOBP_CHROMATIN_ORGANIZATION	0	0	0	0	0	1.3954
GOBP_CHROMATIN_REMODELING	0	0	0	0	0	1.61342
GOBP_CHROMOSOME_CONDENSATION	0	0	0	0	0	1.87173
GOBP_CHROMOSOME_LOCALIZATION	0	0	0	0	0	1.7701
GOBP_CHROMOSOME_ORGANIZATION	0	0	0	0	0	1.71487
GOBP_CHROMOSOME_ORGANIZATION_INVOLVED_IN_MEIOTIC_CELL_CYCLE	0	0	0	0	0	1.82579
GOBP_CHROMOSOME_SEGREGATION	0	0	0	0	0	1.8966
GOBP_CHROMOSOME_SEPARATION	0	0	0	0	0	1.87728
GOBP_CIRCULATORY_SYSTEM_PROCESS	0	-1.61854	0	0	0	0
GOBP_COLLAGEN_BIOSYNTHETIC_PROCESS	0	1.85886	0	0	0	0
GOBP_COLLAGEN_CATABOLIC_PROCESS	0	1.95313	0	0	-1.86543	0
GOBP_COLLAGEN_FIBRIL_ORGANIZATION	-2.93436	2.28667	0	-2.84467	-2.08321	0
GOBP_COLLAGEN_METABOLIC_PROCESS	0	2.1149	0	-2.23324	-2.013	0
GOBP_COMPLEMENT_ACTIVATION	0	0	2.00093	0	0	-2.1802
GOBP_COMPLEMENT_ACTIVATION_ALTERNATIVE_PATHWAY	0	0	1.85447	0	0	0
GOBP_COMPLEMENT_ACTIVATION_LECTIN_PATHWAY	0	0	0	0	0	-1.7209
GOBP_CONNECTIVE_TISSUE_DEVELOPMENT	0	1.61145	0	0	0	0
GOBP_CONVERGENT_EXTENSION	-1.88272	0	0	0	0	0
GOBP_CORTICAL_CYTOSKELETON_ORGANIZATION	1.79483	0	0	0	0	0
GOBP_CYTOKINE_MEDIATED_SIGNALING_PATHWAY	1.81146	0	0	0	0	0
GOBP_CYTOKINE_PRODUCTION	1.79843	0	0	0	-1.56574	0
GOBP_CYTOKINE_PRODUCTION_INVOLVED_IN_IMMUNE_RESPONSE	1.7174	0	0	0	0	0
GOBP_CYTOKINESIS	0	0	0	0	0	1.71926
GOBP_CYTOKINETIC_PROCESS	0	0	0	0	0	1.8061
GOBP_CYTOPLASMIC_TRANSLATION	-1.92867	-2.13794	0	0	0	0
GOBP_CYTOSKELETON_DEPENDENT_CYTOKINESIS	0	0	0	0	0	1.79598
GOBP_CYTOSKELETON_ORGANIZATION	0	0	-1.59582	0	1.35581	1.43207
GOBP_CYTOSOLIC_CALCIUM_ION_TRANSPORT	1.72313	0	0	0	0	0
GOBP_DEFENSE_RESPONSE	1.80199	0	1.46082	0	-1.39706	0
GOBP_DEFENSE_RESPONSE_TO_BACTERIUM	1.75444	0	0	0	0	0
GOBP_DEFENSE_RESPONSE_TO_OTHER_ORGANISM	1.88245	0	0	0	0	0
GOBP_DEFENSE_RESPONSE_TO_SYMBIONT	1.63162	0	0	0	0	0
GOBP_DENDRITIC_CELL_ANTIGEN_PROCESSING_AND_PRESENTATION	1.83887	0	0	1.73839	0	0
GOBP_DIRECT_OSSIFICATION	-1.90615	0	0	0	0	0
GOBP_DIVALENT_INORGANIC_CATION_HOMEOSTASIS	1.69036	0	0	0	0	0
GOBP_DNA_BIOSYNTHETIC_PROCESS	0	0	0	0	0	1.5579
GOBP_DNA_CONFORMATION_CHANGE	0	0	0	0	0	1.74437
GOBP_DNA_DEPENDENT_DNA_REPLICATION	0	0	0	0	0	1.76019
GOBP_DNA_DEPENDENT_DNA_REPLICATION_MAINTENANCE_OF_FIDELITY	0	0	0	0	0	1.57369
GOBP_DNA_GEOMETRIC_CHANGE	0	0	0	0	0	1.72944
GOBP_DNA_INTEGRITY_CHECKPOINT_SIGNALING	0	0	0	0	0	1.52011
GOBP_DNA_LIGATION	0	0	0	0	0	1.6675
GOBP_DNA_METABOLIC_PROCESS	0	0	0	0	0	1.56628
GOBP_DNA_PACKAGING	0	0	0	0	0	1.74916
GOBP_DNA_RECOMBINATION	0	0	0	0	0	1.68437
GOBP_DNA_REPAIR	0	0	0	0	0	1.57682
GOBP_DNA_REPLICATION	0	0	0	0	0	1.7628
GOBP_DNA_REPLICATION_INITIATION	0	0	0	0	0	1.70381
GOBP_DNA_STRAND_ELONGATION	0	0	0	0	0	1.64329
GOBP_DNA_TOPOLOGICAL_CHANGE	0	0	0	0	0	1.60148
GOBP_DNA_UNWINDING_INVOLVED_IN_DNA_REPLICATION	0	0	0	0	0	1.78718
GOBP_DOUBLE_STRAND_BREAK_REPAIR	0	0	0	0	0	1.60738
GOBP_DOUBLE_STRAND_BREAK_REPAIR_VIA_BREAK_INDUCED_REPLICATION	0	0	0	0	0	1.75099
GOBP_ELASTIC_FIBER_ASSEMBLY	-1.989	0	0	-1.93772	0	0
GOBP_ELECTRON_TRANSPORT_CHAIN	-1.88675	0	0	0	0	0
GOBP_EMBRYO_DEVELOPMENT	0	1.55899	0	0	-1.47968	0
GOBP_EMBRYO_DEVELOPMENT_ENDING_IN_BIRTH_OR_EGG_HATCHING	0	1.51819	0	0	0	0
GOBP_EMBRYONIC_MORPHOGENESIS	0	1.59792	0	0	-1.5401	0
GOBP_EMBRYONIC_SKELETAL_SYSTEM_DEVELOPMENT	0	1.82028	0	0	0	0
GOBP_ENDODERM_DEVELOPMENT	0	1.97817	0	0	0	0
GOBP_ENDODERM_FORMATION	0	1.96003	0	0	0	0
GOBP_ENDODERMAL_CELL_DIFFERENTIATION	0	1.95671	0	-2.07804	0	0
GOBP_ENDOPLASMIC_RETICULUM_TO_GOLGI_VESICLE_MEDIATED_TRANSPORT	0	2.02605	0	0	0	0
GOBP_ENDOTHELIAL_CELL_DEVELOPMENT	0	0	0	2.06205	0	0
GOBP_ENDOTHELIUM_DEVELOPMENT	0	0	0	2.09598	0	0
GOBP_ENERGY_DERIVATION_BY_OXIDATION_OF_ORGANIC_COMPOUNDS	-1.78433	0	0	0	0	0
GOBP_ENZYME_LINKED_RECEPTOR_PROTEIN_SIGNALING_PATHWAY	0	0	0	0	-1.47653	0
GOBP_EPITHELIAL_CELL_DEVELOPMENT	0	0	-1.78217	2.22556	0	0
GOBP_EPITHELIAL_CELL_DIFFERENTIATION	0	0	0	1.86368	0	0
GOBP_EPITHELIAL_CELL_MORPHOGENESIS	0	0	0	1.94548	0	0
GOBP_EPITHELIAL_TUBE_MORPHOGENESIS	0	0	0	1.87195	0	0
GOBP_EPITHELIUM_DEVELOPMENT	0	0	0	1.60919	0	0
GOBP_ERK1_AND_ERK2_CASCADE	1.87853	0	0	0	0	0
GOBP_ESTABLISHMENT_OF_ENDOTHELIAL_BARRIER	0	0	0	1.99228	0	0
GOBP_ESTABLISHMENT_OF_ORGANELLE_LOCALIZATION	0	0	0	0	0	1.52956
GOBP_ESTROUS_CYCLE	-1.7681	0	0	0	0	0
GOBP_EXOCYTOSIS	1.70696	0	0	0	0	0
GOBP_EXPORT_FROM_CELL	1.4486	0	0	0	0	0
GOBP_EXTERNAL_ENCAPSULATING_STRUCTURE_ORGANIZATION	-2.11153	2.10126	0	-2.26786	-2.02427	-1.66831
GOBP_EXTRACELLULAR_MATRIX_ASSEMBLY	-2.16858	0	0	0	0	0
GOBP_EXTRACELLULAR_MATRIX_DISASSEMBLY	0	0	0	0	-1.94182	0
GOBP_FAT_CELL_DIFFERENTIATION	0	0	0	0	0	-1.89257
GOBP_FEMALE_GAMETE_GENERATION	0	0	0	0	0	1.62127
GOBP_FEMALE_MEIOTIC_NUCLEAR_DIVISION	0	0	0	0	0	1.7846
GOBP_FORMATION_OF_PRIMARY_GERM_LAYER	0	1.93503	0	0	0	0
GOBP_G_PROTEIN_COUPLED_RECEPTOR_SIGNALING_PATHWAY	1.68825	-1.6374	0	1.76143	0	0
GOBP_GAMETE_GENERATION	0	0	0	0	0	1.3959
GOBP_GASTRO_INTESTINAL_SYSTEM_SMOOTH_MUSCLE_CONTRACTION	0	1.6374	0	0	0	0
GOBP_GASTRULATION	0	1.83152	0	0	0	0
GOBP_GENERATION_OF_PRECURSOR_METABOLITES_AND_ENERGY	-1.55953	0	0	0	0	0
GOBP_GLOMERULAR_MESANGIAL_CELL_PROLIFERATION	0	0	0	0	0	-2.0209
GOBP_GLOMERULAR_MESANGIUM_DEVELOPMENT	0	-1.84791	0	0	0	0
GOBP_GLOMERULAR_VISCERAL_EPITHELIAL_CELL_MIGRATION	0	0	0	0	0	1.51369
GOBP_GLYCOLIPID_TRANSPORT	0	0	1.77109	0	0	0
GOBP_GLYCOPROTEIN_BIOSYNTHETIC_PROCESS	0	1.68317	0	0	-1.61365	0
GOBP_GLYCOPROTEIN_METABOLIC_PROCESS	0	1.78143	0	0	-1.67372	0
GOBP_GLYCOSYLATION	0	1.77813	0	0	0	0
GOBP_GOLGI_VESICLE_TRANSPORT	0	1.67717	0	0	0	0
GOBP_GRANULOCYTE_ACTIVATION	1.84178	0	0	0	0	0
GOBP_GRANULOCYTE_CHEMOTAXIS	1.8745	0	0	0	0	0
GOBP_GRANULOCYTE_MIGRATION	1.83862	0	0	0	0	0
GOBP_GRANZYME_MEDIATED_PROGRAMMED_CELL_DEATH_SIGNALING_PATHWAY	1.70511	0	0	0	0	0
GOBP_HEART_PROCESS	0	-1.76703	0	0	1.70243	0
GOBP_HETEROTYPIC_CELL_CELL_ADHESION	1.89893	0	0	0	0	0
GOBP_HISTONE_EXCHANGE	0	0	0	0	0	1.74858
GOBP_HOMEOSTASIS_OF_NUMBER_OF_CELLS	1.63625	0	0	0	0	0
GOBP_HOMEOSTATIC_PROCESS	1.41299	0	0	1.64963	0	0
GOBP_HOMOLOGOUS_CHROMOSOME_SEGREGATION	0	0	0	0	0	1.71914
GOBP_HOMOLOGOUS_RECOMBINATION	0	0	0	0	0	1.74805
GOBP_HORMONE_TRANSPORT	0	0	0	1.93211	0	0
GOBP_HUMORAL_IMMUNE_RESPONSE	1.88148	0	1.80889	0	0	-1.85954
GOBP_HUMORAL_IMMUNE_RESPONSE_MEDIATED_BY_CIRCULATING_IMMUNOGLOBULIN	1.81803	0	1.94856	0	0	0
GOBP_I_KAPPAB_KINASE_NF_KAPPAB_SIGNALING	1.61303	0	0	0	0	0
GOBP_IMMUNE_EFFECTOR_PROCESS	1.92824	0	1.54184	1.72782	0	0
GOBP_IMMUNE_RESPONSE	1.97907	0	0	0	0	0
GOBP_IMMUNE_RESPONSE_REGULATING_CELL_SURFACE_RECEPTOR_SIGNALING_PATHWAY	2.01784	0	0	1.87556	0	0
GOBP_IMMUNE_RESPONSE_REGULATING_SIGNALING_PATHWAY	1.9277	0	0	1.90302	0	0
GOBP_IMMUNE_RESPONSE_TO_TUMOR_CELL	1.82211	0	0	0	0	0
GOBP_IMMUNE_SYSTEM_DEVELOPMENT	1.75116	0	0	0	0	0
GOBP_IMMUNOGLOBULIN_PRODUCTION	1.90279	0	0	2.17129	0	0
GOBP_IMMUNOGLOBULIN_PRODUCTION_INVOLVED_IN_IMMUNOGLOBULIN_MEDIATED_IMMUNE_RESPONSE	2.05228	0	0	2.02926	0	0
GOBP_IMMUNOLOGICAL_MEMORY_FORMATION_PROCESS	0	0	0	1.6628	0	0
GOBP_IMMUNOLOGICAL_MEMORY_PROCESS	0	0	0	1.6628	0	0
GOBP_INFLAMMATORY_RESPONSE	1.65804	0	1.58474	0	-1.53052	0
GOBP_INFLAMMATORY_RESPONSE_TO_ANTIGENIC_STIMULUS	1.85704	0	0	0	0	0
GOBP_INNATE_IMMUNE_RESPONSE	1.84973	0	0	0	0	0
GOBP_INORGANIC_ION_TRANSMEMBRANE_TRANSPORT	0	-1.4997	-1.49066	0	1.52677	0
GOBP_INSULIN_LIKE_GROWTH_FACTOR_RECEPTOR_SIGNALING_PATHWAY	0	0	0	0	0	-2.15658
GOBP_INSULIN_SECRETION	0	0	0	1.97719	0	0
GOBP_INTERFERON_GAMMA_PRODUCTION	2.01058	0	0	0	0	0
GOBP_INTERLEUKIN_2_PRODUCTION	1.99843	0	0	0	0	0
GOBP_INTERLEUKIN_4_PRODUCTION	1.87769	0	0	0	0	0
GOBP_INTERLEUKIN_6_PRODUCTION	1.81945	0	0	0	0	0
GOBP_INTERLEUKIN_8_PRODUCTION	1.74566	0	0	0	0	0
GOBP_ION_HOMEOSTASIS	1.46831	0	0	0	0	0
GOBP_ION_TRANSMEMBRANE_TRANSPORT	0	-1.38263	-1.50013	0	1.44241	0
GOBP_ION_TRANSPORT	0	-1.3356	0	0	0	0
GOBP_ISOPRENOID_METABOLIC_PROCESS	-2.10674	0	2.16891	0	0	0
GOBP_KERATINOCYTE_APOPTOTIC_PROCESS	0	0	0	0	0	-1.83936
GOBP_KINETOCHORE_ASSEMBLY	0	0	0	0	0	1.80032
GOBP_KINETOCHORE_ORGANIZATION	0	0	0	0	0	1.9038
GOBP_LEUKOCYTE_CELL_CELL_ADHESION	2.09186	0	0	2.02703	0	0
GOBP_LEUKOCYTE_CHEMOTAXIS	1.87136	0	0	0	0	0
GOBP_LEUKOCYTE_DEGRANULATION	1.80619	0	0	0	0	0
GOBP_LEUKOCYTE_DIFFERENTIATION	1.85372	0	0	0	0	0
GOBP_LEUKOCYTE_HOMEOSTASIS	1.70516	0	0	0	0	0
GOBP_LEUKOCYTE_MEDIATED_CYTOTOXICITY	2.0826	0	0	0	0	0
GOBP_LEUKOCYTE_MEDIATED_IMMUNITY	2.04119	0	0	1.92434	0	0
GOBP_LEUKOCYTE_MIGRATION	1.83144	0	0	0	0	0
GOBP_LEUKOCYTE_PROLIFERATION	1.91968	0	0	0	0	0
GOBP_LIPID_LOCALIZATION	0	0	1.77174	0	0	0
GOBP_LIPID_METABOLIC_PROCESS	0	0	1.57935	0	0	0
GOBP_LOCOMOTION	1.40813	0	0	0	-1.41999	0
GOBP_LYMPHOCYTE_ACTIVATION	2.03435	0	0	1.70361	0	0
GOBP_LYMPHOCYTE_ACTIVATION_INVOLVED_IN_IMMUNE_RESPONSE	1.80535	0	0	0	0	0
GOBP_LYMPHOCYTE_APOPTOTIC_PROCESS	1.73822	0	0	0	0	0
GOBP_LYMPHOCYTE_CHEMOTAXIS	1.90057	0	0	0	0	0
GOBP_LYMPHOCYTE_MEDIATED_IMMUNITY	2.08731	0	0	1.99555	0	0
GOBP_LYMPHOCYTE_MIGRATION	1.79359	0	0	0	0	0
GOBP_MACROPHAGE_ACTIVATION	1.95587	0	0	0	0	0
GOBP_MALE_GAMETE_GENERATION	0	0	0	0	0	1.39552
GOBP_MAPK_CASCADE	1.65937	0	0	0	0	0
GOBP_MAST_CELL_ACTIVATION	1.75378	0	0	0	0	0
GOBP_MEIOSIS_I_CELL_CYCLE_PROCESS	0	0	0	0	0	1.7877
GOBP_MEIOTIC_CELL_CYCLE	0	0	0	0	0	1.83259
GOBP_MEIOTIC_CELL_CYCLE_PROCESS	0	0	0	0	0	1.86539
GOBP_MEIOTIC_CHROMOSOME_SEGREGATION	0	0	0	0	0	1.86399
GOBP_MEIOTIC_SISTER_CHROMATID_COHESION_CENTROMERIC	0	0	0	0	0	1.56968
GOBP_MEMBRANE_INVAGINATION	1.73491	0	0	0	0	0
GOBP_MEMBRANE_ORGANIZATION	1.39804	0	0	0	0	0
GOBP_MEMBRANE_RAFT_ASSEMBLY	-2.01248	0	0	0	0	0
GOBP_MESONEPHRIC_DUCT_DEVELOPMENT	0	0	1.67948	0	0	0
GOBP_METAL_ION_HOMEOSTASIS	1.58591	-1.43713	0	0	0	0
GOBP_METANEPHRIC_GLOMERULAR_MESANGIUM_DEVELOPMENT	0	0	0	0	0	-1.80226
GOBP_METANEPHRIC_GLOMERULUS_DEVELOPMENT	-2.07105	0	0	0	0	0
GOBP_METANEPHRIC_GLOMERULUS_VASCULATURE_DEVELOPMENT	0	0	0	0	0	-1.80226
GOBP_METANEPHRIC_NEPHRON_DEVELOPMENT	0	0	0	0	0	-2.02493
GOBP_METAPHASE_ANAPHASE_TRANSITION_OF_CELL_CYCLE	0	0	0	0	0	1.89648
GOBP_METAPHASE_PLATE_CONGRESSION	0	0	0	0	0	1.79689
GOBP_MICROGLIAL_CELL_ACTIVATION	2.021	0	0	0	0	0
GOBP_MICROTUBULE_BASED_MOVEMENT	0	0	0	0	0	1.40152
GOBP_MICROTUBULE_BASED_PROCESS	0	0	0	0	0	1.58841
GOBP_MICROTUBULE_CYTOSKELETON_ORGANIZATION	0	0	0	0	0	1.64334
GOBP_MICROTUBULE_CYTOSKELETON_ORGANIZATION_INVOLVED_IN_MITOSIS	0	0	0	0	0	1.76836
GOBP_MICROTUBULE_DEPOLYMERIZATION	0	0	0	0	0	1.63091
GOBP_MICROTUBULE_ORGANIZING_CENTER_ORGANIZATION	0	0	0	0	0	1.55673
GOBP_MICROTUBULE_POLYMERIZATION_OR_DEPOLYMERIZATION	0	0	0	0	0	1.49148
GOBP_MITOCHONDRIAL_ELECTRON_TRANSPORT_CYTOCHROME_C_TO_OXYGEN	0	0	0	0	1.78576	0
GOBP_MITOCHONDRIAL_ELECTRON_TRANSPORT_NADH_TO_UBIQUINONE	-2.23524	0	0	0	1.90555	0
GOBP_MITOCHONDRIAL_RESPIRASOME_ASSEMBLY	-1.77775	0	0	0	0	0
GOBP_MITOCHONDRIAL_RESPIRATORY_CHAIN_COMPLEX_ASSEMBLY	-2.11595	0	0	0	0	0
GOBP_MITOTIC_CELL_CYCLE	0	0	0	0	0	1.74047
GOBP_MITOTIC_CELL_CYCLE_CHECKPOINT_SIGNALING	0	0	0	0	0	1.7242
GOBP_MITOTIC_CELL_CYCLE_PHASE_TRANSITION	0	0	0	0	0	1.69484
GOBP_MITOTIC_CELL_CYCLE_PROCESS	0	0	0	0	0	1.76728
GOBP_MITOTIC_CHROMOSOME_CONDENSATION	0	0	0	0	0	1.77883
GOBP_MITOTIC_CYTOKINESIS	0	0	0	0	0	1.84947
GOBP_MITOTIC_DNA_REPLICATION	0	0	0	0	0	1.72604
GOBP_MITOTIC_METAPHASE_PLATE_CONGRESSION	0	0	0	0	0	1.81514
GOBP_MITOTIC_NUCLEAR_DIVISION	0	0	0	0	0	1.88268
GOBP_MITOTIC_SISTER_CHROMATID_SEGREGATION	0	0	0	0	0	1.96847
GOBP_MITOTIC_SPINDLE_ASSEMBLY	0	0	0	0	0	1.69774
GOBP_MITOTIC_SPINDLE_MIDZONE_ASSEMBLY	0	0	0	0	0	1.64965
GOBP_MITOTIC_SPINDLE_ORGANIZATION	0	0	0	0	0	1.75005
GOBP_MONOCYTE_CHEMOTAXIS	1.76746	0	0	0	0	0
GOBP_MONONUCLEAR_CELL_DIFFERENTIATION	1.87308	0	0	0	0	0
GOBP_MONONUCLEAR_CELL_MIGRATION	1.69892	0	0	0	0	0
GOBP_MRNA_METABOLIC_PROCESS	0	-1.56482	0	0	0	0
GOBP_MULTICELLULAR_ORGANISMAL_HOMEOSTASIS	0	0	0	1.89589	0	0
GOBP_MULTICELLULAR_ORGANISMAL_SIGNALING	0	-1.84115	-1.7937	0	1.92406	0
GOBP_MUSCLE_CELL_DIFFERENTIATION	0	0	-1.60297	0	0	0
GOBP_MUSCLE_CELL_PROLIFERATION	0	0	0	0	0	-1.66438
GOBP_MUSCLE_CONTRACTION	0	-1.69563	-2.07163	0	1.92195	0
GOBP_MUSCLE_ORGAN_DEVELOPMENT	-1.80125	0	0	0	0	0
GOBP_MUSCLE_STRUCTURE_DEVELOPMENT	0	0	-1.65888	0	0	0
GOBP_MUSCLE_SYSTEM_PROCESS	0	-1.6701	-1.90201	0	1.78519	0
GOBP_MUSCLE_TISSUE_DEVELOPMENT	0	0	-1.5837	0	0	0
GOBP_MYELIN_MAINTENANCE	1.68335	0	0	0	0	0
GOBP_MYELOID_CELL_ACTIVATION_INVOLVED_IN_IMMUNE_RESPONSE	1.78209	0	0	0	0	0
GOBP_MYELOID_CELL_DIFFERENTIATION	1.663	0	0	0	0	0
GOBP_MYELOID_LEUKOCYTE_ACTIVATION	1.91478	0	0	0	0	0
GOBP_MYELOID_LEUKOCYTE_DIFFERENTIATION	1.79918	0	0	0	0	0
GOBP_MYELOID_LEUKOCYTE_MEDIATED_IMMUNITY	1.77617	0	0	0	0	0
GOBP_MYELOID_LEUKOCYTE_MIGRATION	1.72822	0	0	0	0	0
GOBP_NADH_DEHYDROGENASE_COMPLEX_ASSEMBLY	-2.09472	0	0	0	0	0
GOBP_NATURAL_KILLER_CELL_ACTIVATION	1.95187	0	0	0	0	0
GOBP_NATURAL_KILLER_CELL_MEDIATED_IMMUNITY	1.93602	0	0	0	0	0
GOBP_NEGATIVE_REGULATION_BY_HOST_OF_VIRAL_TRANSCRIPTION	1.67211	0	0	0	0	0
GOBP_NEGATIVE_REGULATION_OF_ADAPTIVE_IMMUNE_RESPONSE	1.77369	0	0	0	0	0
GOBP_NEGATIVE_REGULATION_OF_B_CELL_ACTIVATION	1.79887	0	0	0	0	0
GOBP_NEGATIVE_REGULATION_OF_BMP_SIGNALING_PATHWAY	0	0	0	-2.07051	0	0
GOBP_NEGATIVE_REGULATION_OF_CANONICAL_WNT_SIGNALING_PATHWAY	0	0	0	0	-1.72454	0
GOBP_NEGATIVE_REGULATION_OF_CELL_ACTIVATION	1.87432	0	0	0	0	0
GOBP_NEGATIVE_REGULATION_OF_CELL_ADHESION	1.59693	0	0	0	0	0
GOBP_NEGATIVE_REGULATION_OF_CELL_CELL_ADHESION	1.75601	0	0	0	0	0
GOBP_NEGATIVE_REGULATION_OF_CELL_CYCLE	0	0	0	0	0	1.46892
GOBP_NEGATIVE_REGULATION_OF_CELL_CYCLE_PHASE_TRANSITION	0	0	0	0	0	1.60531
GOBP_NEGATIVE_REGULATION_OF_CELL_CYCLE_PROCESS	0	0	0	0	0	1.61011
GOBP_NEGATIVE_REGULATION_OF_CELL_DEATH	1.45595	0	0	0	0	0
GOBP_NEGATIVE_REGULATION_OF_CELL_KILLING	1.97478	0	0	0	0	0
GOBP_NEGATIVE_REGULATION_OF_CELLULAR_COMPONENT_ORGANIZATION	0	0	0	0	0	1.29498
GOBP_NEGATIVE_REGULATION_OF_CELLULAR_RESPONSE_TO_GROWTH_FACTOR_STIMULUS	0	0	0	0	-1.79283	0
GOBP_NEGATIVE_REGULATION_OF_CHROMOSOME_ORGANIZATION	0	0	0	0	0	1.8421
GOBP_NEGATIVE_REGULATION_OF_CYTOKINE_PRODUCTION	1.86359	0	0	0	0	0
GOBP_NEGATIVE_REGULATION_OF_DEFENSE_RESPONSE	1.69806	0	0	0	0	0
GOBP_NEGATIVE_REGULATION_OF_DENDRITIC_CELL_DIFFERENTIATION	0	0	0	0	0	-1.55623
GOBP_NEGATIVE_REGULATION_OF_GENE_EXPRESSION	1.44834	0	0	0	0	0
GOBP_NEGATIVE_REGULATION_OF_GROWTH	0	0	0	0	0	-1.44095
GOBP_NEGATIVE_REGULATION_OF_HYDROLASE_ACTIVITY	0	0	0	0	-1.60519	0
GOBP_NEGATIVE_REGULATION_OF_IMMUNE_EFFECTOR_PROCESS	1.71945	0	0	0	0	0
GOBP_NEGATIVE_REGULATION_OF_IMMUNE_RESPONSE	1.88306	0	0	0	0	0
GOBP_NEGATIVE_REGULATION_OF_IMMUNE_SYSTEM_PROCESS	1.81322	0	0	0	0	0
GOBP_NEGATIVE_REGULATION_OF_INNATE_IMMUNE_RESPONSE	1.79836	0	0	0	0	0
GOBP_NEGATIVE_REGULATION_OF_INTERLEUKIN_2_PRODUCTION	1.86636	0	0	0	0	0
GOBP_NEGATIVE_REGULATION_OF_INTERLEUKIN_6_PRODUCTION	1.77394	0	0	0	0	0
GOBP_NEGATIVE_REGULATION_OF_INTRACELLULAR_SIGNAL_TRANSDUCTION	1.55389	0	0	0	0	0
GOBP_NEGATIVE_REGULATION_OF_LEUKOCYTE_ADHESION_TO_VASCULAR_ENDOTHELIAL_CELL	-1.56608	0	0	0	0	-1.54907
GOBP_NEGATIVE_REGULATION_OF_LEUKOCYTE_APOPTOTIC_PROCESS	1.80197	0	0	0	0	0
GOBP_NEGATIVE_REGULATION_OF_LEUKOCYTE_CELL_CELL_ADHESION	1.73101	0	0	0	0	0
GOBP_NEGATIVE_REGULATION_OF_LEUKOCYTE_MEDIATED_IMMUNITY	1.93455	0	0	0	0	0
GOBP_NEGATIVE_REGULATION_OF_LEUKOCYTE_PROLIFERATION	1.73486	0	0	0	0	0
GOBP_NEGATIVE_REGULATION_OF_LIPOPROTEIN_METABOLIC_PROCESS	-1.33081	0	0	0	0	0
GOBP_NEGATIVE_REGULATION_OF_LOCOMOTION	0	0	0	0	0	-1.65264
GOBP_NEGATIVE_REGULATION_OF_LYMPHOCYTE_ACTIVATION	1.90026	0	0	0	0	0
GOBP_NEGATIVE_REGULATION_OF_LYMPHOCYTE_APOPTOTIC_PROCESS	1.84898	0	0	0	0	0
GOBP_NEGATIVE_REGULATION_OF_LYMPHOCYTE_MEDIATED_IMMUNITY	1.98747	0	0	0	0	0
GOBP_NEGATIVE_REGULATION_OF_MEMBRANE_PROTEIN_ECTODOMAIN_PROTEOLYSIS	0	0	0	-1.70658	0	0
GOBP_NEGATIVE_REGULATION_OF_METALLOPEPTIDASE_ACTIVITY	0	0	0	-1.96943	0	0
GOBP_NEGATIVE_REGULATION_OF_METAPHASE_ANAPHASE_TRANSITION_OF_CELL_CYCLE	0	0	0	0	0	1.85475
GOBP_NEGATIVE_REGULATION_OF_MITOTIC_CELL_CYCLE	0	0	0	0	0	1.53699
GOBP_NEGATIVE_REGULATION_OF_MITOTIC_CELL_CYCLE_PHASE_TRANSITION	0	0	0	0	0	1.62089
GOBP_NEGATIVE_REGULATION_OF_MULTICELLULAR_ORGANISMAL_PROCESS	1.63346	0	1.38367	0	-1.47023	0
GOBP_NEGATIVE_REGULATION_OF_NATURAL_KILLER_CELL_MEDIATED_IMMUNITY	1.87678	0	0	0	0	0
GOBP_NEGATIVE_REGULATION_OF_NUCLEAR_DIVISION	0	0	0	0	0	1.83072
GOBP_NEGATIVE_REGULATION_OF_ORGANELLE_ORGANIZATION	0	0	0	0	0	1.54677
GOBP_NEGATIVE_REGULATION_OF_PATHWAY_RESTRICTED_SMAD_PROTEIN_PHOSPHORYLATION	0	0	0	-1.71351	0	0
GOBP_NEGATIVE_REGULATION_OF_PROTEIN_METABOLIC_PROCESS	0	0	1.43649	0	-1.42539	0
GOBP_NEGATIVE_REGULATION_OF_PROTEOLYSIS	0	0	0	0	-1.64023	0
GOBP_NEGATIVE_REGULATION_OF_RESPONSE_TO_EXTERNAL_STIMULUS	1.55642	0	0	0	0	0
GOBP_NEGATIVE_REGULATION_OF_RESPONSE_TO_STIMULUS	1.52253	0	0	0	-1.3906	0
GOBP_NEGATIVE_REGULATION_OF_SECRETION	1.90464	0	0	0	0	0
GOBP_NEGATIVE_REGULATION_OF_SIGNALING	1.41006	0	0	0	-1.45634	0
GOBP_NEGATIVE_REGULATION_OF_SMOOTH_MUSCLE_CELL_PROLIFERATION	0	0	0	0	0	-2.10585
GOBP_NEGATIVE_REGULATION_OF_TRANSCRIPTION_FROM_RNA_POLYMERASE_II_PROMOTER_IN_RESPONSE_TO_STRESS	0	0	0	0	0	-2.00054
GOBP_NEGATIVE_REGULATION_OF_TRANSMEMBRANE_RECEPTOR_PROTEIN_SERINE_THREONINE_KINASE_SIGNALING_PATHWAY	0	0	0	-2.00586	0	0
GOBP_NEGATIVE_REGULATION_OF_WNT_SIGNALING_PATHWAY	0	0	0	0	-1.78132	0
GOBP_NEGATIVE_T_CELL_SELECTION	1.84525	0	0	0	0	0
GOBP_NEUROINFLAMMATORY_RESPONSE	1.79033	0	0	0	0	0
GOBP_NEUROTROPHIN_SIGNALING_PATHWAY	0	0	0	0	0	-1.88902
GOBP_NEUTROPHIL_CHEMOTAXIS	1.9579	0	0	0	0	0
GOBP_NEUTROPHIL_MIGRATION	1.92006	0	0	0	0	0
GOBP_NIK_NF_KAPPAB_SIGNALING	1.66641	0	0	0	0	0
GOBP_NON_MEMBRANE_BOUNDED_ORGANELLE_ASSEMBLY	0	0	0	0	0	1.53762
GOBP_NUCLEAR_CHROMOSOME_SEGREGATION	0	0	0	0	0	1.90008
GOBP_NUCLEOSIDE_PHOSPHATE_BIOSYNTHETIC_PROCESS	0	0	0	0	0	1.40445
GOBP_NUCLEOSOME_ASSEMBLY	0	0	0	0	0	1.73843
GOBP_NUCLEOSOME_ORGANIZATION	0	0	0	0	0	1.68506
GOBP_ODONTOGENESIS	0	1.88521	0	0	-1.78509	0
GOBP_OLEFINIC_COMPOUND_METABOLIC_PROCESS	-2.17446	0	1.82491	0	0	0
GOBP_ORGANELLE_ASSEMBLY	0	0	0	0	0	1.33269
GOBP_ORGANELLE_FISSION	0	0	0	0	0	1.81861
GOBP_ORGANELLE_LOCALIZATION	0	0	0	0	0	1.44805
GOBP_OSSIFICATION	0	1.71334	0	-1.80806	-1.74863	0
GOBP_OSTEOCLAST_DIFFERENTIATION	0	0	0	0	0	-1.86027
GOBP_OXIDATIVE_PHOSPHORYLATION	-2.41661	-1.94007	-1.80006	0	2.16233	0
GOBP_PEPTIDE_ANTIGEN_ASSEMBLY_WITH_MHC_CLASS_II_PROTEIN_COMPLEX	2.05222	0	0	2.06568	0	0
GOBP_PEPTIDE_ANTIGEN_ASSEMBLY_WITH_MHC_PROTEIN_COMPLEX	2.02883	0	0	2.06568	0	0
GOBP_PEPTIDE_BIOSYNTHETIC_PROCESS	0	-1.53797	0	0	0	0
GOBP_PEPTIDE_TRANSPORT	0	0	0	2.13671	0	0
GOBP_PEPTIDYL_LYSINE_HYDROXYLATION	0	1.74913	0	0	0	0
GOBP_PEPTIDYL_LYSINE_OXIDATION	0	1.62096	0	0	0	0
GOBP_PEPTIDYL_PROLINE_HYDROXYLATION	0	1.84162	0	0	0	0
GOBP_PEPTIDYL_PROLINE_HYDROXYLATION_TO_4_HYDROXY_L_PROLINE	0	1.74463	0	0	0	0
GOBP_PEPTIDYL_PROLINE_MODIFICATION	0	1.93714	0	0	0	0
GOBP_PEPTIDYL_TYROSINE_MODIFICATION	1.69092	0	0	0	0	0
GOBP_PERIPHERAL_NERVOUS_SYSTEM_AXON_REGENERATION	-1.58847	0	0	0	0	0
GOBP_PHAGOCYTOSIS	1.83476	0	0	0	0	0
GOBP_PHOSPHORYLATION	1.32709	0	0	0	0	0
GOBP_PLASMINOGEN_ACTIVATION	0	1.82228	0	0	0	0
GOBP_PLATELET_ACTIVATION	0	0	-1.86838	0	0	0
GOBP_PLATELET_AGGREGATION	0	0	-1.91565	0	0	0
GOBP_PLATELET_DERIVED_GROWTH_FACTOR_RECEPTOR_SIGNALING_PATHWAY	0	0	0	0	0	-2.19063
GOBP_POSITIVE_REGULATION_OF_ADAPTIVE_IMMUNE_RESPONSE	1.85243	0	0	2.05681	0	0
GOBP_POSITIVE_REGULATION_OF_ALPHA_BETA_T_CELL_ACTIVATION	2.02249	0	0	0	0	0
GOBP_POSITIVE_REGULATION_OF_ALPHA_BETA_T_CELL_DIFFERENTIATION	1.85816	0	0	0	0	0
GOBP_POSITIVE_REGULATION_OF_ALPHA_BETA_T_CELL_PROLIFERATION	1.85681	0	0	0	0	0
GOBP_POSITIVE_REGULATION_OF_AMYLOID_BETA_CLEARANCE	0	0	0	0	0	-1.70951
GOBP_POSITIVE_REGULATION_OF_B_CELL_ACTIVATION	1.88368	0	0	0	0	0
GOBP_POSITIVE_REGULATION_OF_B_CELL_PROLIFERATION	1.80307	0	0	0	0	0
GOBP_POSITIVE_REGULATION_OF_CATALYTIC_ACTIVITY	1.59242	0	0	1.79097	0	0
GOBP_POSITIVE_REGULATION_OF_CD4_POSITIVE_ALPHA_BETA_T_CELL_ACTIVATION	1.85204	0	0	0	0	0
GOBP_POSITIVE_REGULATION_OF_CD4_POSITIVE_ALPHA_BETA_T_CELL_DIFFERENTIATION	1.83884	0	0	0	0	0
GOBP_POSITIVE_REGULATION_OF_CELL_ACTIVATION	2.08676	0	0	2.02867	0	0
GOBP_POSITIVE_REGULATION_OF_CELL_ADHESION	1.97294	0	0	1.78457	0	0
GOBP_POSITIVE_REGULATION_OF_CELL_CELL_ADHESION	2.13489	0	0	2.11062	0	0
GOBP_POSITIVE_REGULATION_OF_CELL_CYCLE	0	0	0	0	0	1.64619
GOBP_POSITIVE_REGULATION_OF_CELL_CYCLE_PHASE_TRANSITION	0	0	0	0	0	1.66926
GOBP_POSITIVE_REGULATION_OF_CELL_CYCLE_PROCESS	0	0	0	0	0	1.67383
GOBP_POSITIVE_REGULATION_OF_CELL_DEATH	1.44508	0	0	0	0	0
GOBP_POSITIVE_REGULATION_OF_CELL_DIFFERENTIATION	1.59907	0	0	0	-1.4722	0
GOBP_POSITIVE_REGULATION_OF_CELL_KILLING	2.04399	0	0	0	0	0
GOBP_POSITIVE_REGULATION_OF_CELL_POPULATION_PROLIFERATION	1.50458	0	0	0	0	0
GOBP_POSITIVE_REGULATION_OF_CHEMOTAXIS	1.76364	0	0	0	0	0
GOBP_POSITIVE_REGULATION_OF_CHOLESTEROL_EFFLUX	0	0	0	0	0	-2.10869
GOBP_POSITIVE_REGULATION_OF_CHROMOSOME_CONDENSATION	0	0	0	0	0	1.64563
GOBP_POSITIVE_REGULATION_OF_CHROMOSOME_ORGANIZATION	0	0	0	0	0	1.6329
GOBP_POSITIVE_REGULATION_OF_COMPLEMENT_ACTIVATION	0	0	1.33484	0	0	0
GOBP_POSITIVE_REGULATION_OF_CYTOKINE_PRODUCTION	1.81116	0	0	0	0	0
GOBP_POSITIVE_REGULATION_OF_CYTOKINESIS	0	0	0	0	0	1.62081
GOBP_POSITIVE_REGULATION_OF_DEFENSE_RESPONSE	1.66749	0	0	0	0	0
GOBP_POSITIVE_REGULATION_OF_DEPHOSPHORYLATION	0	0	-1.87258	0	1.87975	0
GOBP_POSITIVE_REGULATION_OF_DEVELOPMENTAL_PROCESS	1.47893	0	0	0	-1.4844	0
GOBP_POSITIVE_REGULATION_OF_DNA_METABOLIC_PROCESS	0	0	0	0	0	1.51643
GOBP_POSITIVE_REGULATION_OF_DNA_REPAIR	0	0	0	0	0	1.58761
GOBP_POSITIVE_REGULATION_OF_DNA_REPLICATION	0	0	0	0	0	1.62514
GOBP_POSITIVE_REGULATION_OF_DOPAMINE_SECRETION	-1.58263	0	0	0	0	0
GOBP_POSITIVE_REGULATION_OF_DOUBLE_STRAND_BREAK_REPAIR	0	0	0	0	0	1.61567
GOBP_POSITIVE_REGULATION_OF_ERK1_AND_ERK2_CASCADE	1.92063	0	0	0	0	0
GOBP_POSITIVE_REGULATION_OF_FAT_CELL_DIFFERENTIATION	0	0	0	0	0	-2.04764
GOBP_POSITIVE_REGULATION_OF_FATTY_ACID_BIOSYNTHETIC_PROCESS	1.66275	0	0	0	0	0
GOBP_POSITIVE_REGULATION_OF_FATTY_ACID_METABOLIC_PROCESS	1.69723	0	0	0	0	0
GOBP_POSITIVE_REGULATION_OF_GENE_EXPRESSION	1.55966	0	0	0	0	0
GOBP_POSITIVE_REGULATION_OF_GTPASE_ACTIVITY	1.84003	0	0	0	0	0
GOBP_POSITIVE_REGULATION_OF_HEMOPOIESIS	1.93513	0	0	0	0	0
GOBP_POSITIVE_REGULATION_OF_HYDROLASE_ACTIVITY	1.62211	0	0	0	0	0
GOBP_POSITIVE_REGULATION_OF_HYPERSENSITIVITY	0	0	1.50949	0	0	0
GOBP_POSITIVE_REGULATION_OF_I_KAPPAB_KINASE_NF_KAPPAB_SIGNALING	1.63576	0	0	0	0	0
GOBP_POSITIVE_REGULATION_OF_IMMUNE_EFFECTOR_PROCESS	1.89039	0	0	1.97223	0	0
GOBP_POSITIVE_REGULATION_OF_IMMUNE_RESPONSE	1.96337	0	0	0	0	0
GOBP_POSITIVE_REGULATION_OF_IMMUNE_SYSTEM_PROCESS	1.9753	0	0	1.68444	0	0
GOBP_POSITIVE_REGULATION_OF_INNATE_IMMUNE_RESPONSE	1.69454	0	0	0	0	0
GOBP_POSITIVE_REGULATION_OF_INSULIN_LIKE_GROWTH_FACTOR_RECEPTOR_SIGNALING_PATHWAY	-1.91233	0	0	0	0	-1.96985
GOBP_POSITIVE_REGULATION_OF_INTEGRIN_MEDIATED_SIGNALING_PATHWAY	-1.56778	0	0	0	0	0
GOBP_POSITIVE_REGULATION_OF_INTERFERON_GAMMA_PRODUCTION	1.92851	0	0	0	0	0
GOBP_POSITIVE_REGULATION_OF_INTERLEUKIN_2_PRODUCTION	1.78547	0	0	0	0	0
GOBP_POSITIVE_REGULATION_OF_INTERLEUKIN_6_PRODUCTION	1.74766	0	0	0	0	0
GOBP_POSITIVE_REGULATION_OF_INTRACELLULAR_SIGNAL_TRANSDUCTION	1.52448	0	0	0	0	0
GOBP_POSITIVE_REGULATION_OF_KINASE_ACTIVITY	1.53856	0	0	0	0	0
GOBP_POSITIVE_REGULATION_OF_LEUKOCYTE_CELL_CELL_ADHESION	2.17927	0	0	2.09465	0	0
GOBP_POSITIVE_REGULATION_OF_LEUKOCYTE_CHEMOTAXIS	1.80038	0	0	0	0	0
GOBP_POSITIVE_REGULATION_OF_LEUKOCYTE_MEDIATED_IMMUNITY	1.82227	0	0	1.95963	0	0
GOBP_POSITIVE_REGULATION_OF_LEUKOCYTE_MIGRATION	1.71506	0	0	0	0	0
GOBP_POSITIVE_REGULATION_OF_LEUKOCYTE_PROLIFERATION	1.98175	0	0	0	0	0
GOBP_POSITIVE_REGULATION_OF_LOCOMOTION	1.49179	0	0	0	0	0
GOBP_POSITIVE_REGULATION_OF_LYMPHOCYTE_CHEMOTAXIS	1.89586	0	0	0	0	0
GOBP_POSITIVE_REGULATION_OF_LYMPHOCYTE_DIFFERENTIATION	1.96251	0	0	0	0	0
GOBP_POSITIVE_REGULATION_OF_LYMPHOCYTE_MEDIATED_IMMUNITY	1.82928	0	0	1.95229	0	0
GOBP_POSITIVE_REGULATION_OF_LYMPHOCYTE_MIGRATION	1.81262	0	0	0	0	0
GOBP_POSITIVE_REGULATION_OF_MAPK_CASCADE	1.74451	0	0	0	0	0
GOBP_POSITIVE_REGULATION_OF_MEMORY_T_CELL_DIFFERENTIATION	0	0	0	1.54016	0	0
GOBP_POSITIVE_REGULATION_OF_MITOTIC_CELL_CYCLE	0	0	0	0	0	1.61836
GOBP_POSITIVE_REGULATION_OF_MITOTIC_CELL_CYCLE_PHASE_TRANSITION	0	0	0	0	0	1.66187
GOBP_POSITIVE_REGULATION_OF_MOLECULAR_FUNCTION	1.50124	0	0	1.73558	0	0
GOBP_POSITIVE_REGULATION_OF_MONONUCLEAR_CELL_MIGRATION	1.7804	0	0	0	0	0
GOBP_POSITIVE_REGULATION_OF_MULTICELLULAR_ORGANISMAL_PROCESS	1.68715	1.35805	0	0	-1.4382	0
GOBP_POSITIVE_REGULATION_OF_MYELOID_CELL_DIFFERENTIATION	1.88496	0	0	0	0	0
GOBP_POSITIVE_REGULATION_OF_MYELOID_LEUKOCYTE_DIFFERENTIATION	1.83792	0	0	0	0	0
GOBP_POSITIVE_REGULATION_OF_NATURAL_KILLER_CELL_CHEMOTAXIS	1.65228	0	0	0	0	0
GOBP_POSITIVE_REGULATION_OF_NUCLEOTIDE_BINDING_OLIGOMERIZATION_DOMAIN_CONTAINING_2_SIGNALING_PATHWAY	0	0	0	0	0	-1.69391
GOBP_POSITIVE_REGULATION_OF_NUCLEOTIDE_BINDING_OLIGOMERIZATION_DOMAIN_CONTAINING_SIGNALING_PATHWAY	0	0	0	0	0	-1.69391
GOBP_POSITIVE_REGULATION_OF_ORGANELLE_ORGANIZATION	0	0	0	0	0	1.32243
GOBP_POSITIVE_REGULATION_OF_PEPTIDYL_TYROSINE_PHOSPHORYLATION	1.79332	0	0	0	0	0
GOBP_POSITIVE_REGULATION_OF_PHAGOCYTOSIS	1.78225	0	0	0	0	0
GOBP_POSITIVE_REGULATION_OF_PHOSPHATASE_ACTIVITY	0	0	-1.86998	0	0	0
GOBP_POSITIVE_REGULATION_OF_PHOSPHORUS_METABOLIC_PROCESS	1.41061	0	0	0	0	0
GOBP_POSITIVE_REGULATION_OF_PRODUCTION_OF_MOLECULAR_MEDIATOR_OF_IMMUNE_RESPONSE	1.76169	0	0	0	0	0
GOBP_POSITIVE_REGULATION_OF_PROTEIN_MODIFICATION_PROCESS	1.3991	0	0	0	0	0
GOBP_POSITIVE_REGULATION_OF_PROTEIN_PHOSPHORYLATION	1.4524	0	0	0	0	0
GOBP_POSITIVE_REGULATION_OF_RESPONSE_TO_BIOTIC_STIMULUS	1.74526	0	0	0	0	0
GOBP_POSITIVE_REGULATION_OF_RESPONSE_TO_DNA_DAMAGE_STIMULUS	0	0	0	0	0	1.46523
GOBP_POSITIVE_REGULATION_OF_RESPONSE_TO_EXTERNAL_STIMULUS	1.70368	0	0	0	0	0
GOBP_POSITIVE_REGULATION_OF_SIGNALING	1.4715	0	0	0	0	0
GOBP_POSITIVE_REGULATION_OF_T_CELL_MEDIATED_CYTOTOXICITY	1.9188	0	0	1.77107	0	0
GOBP_POSITIVE_REGULATION_OF_T_CELL_MEDIATED_IMMUNITY	1.90966	0	0	2.03309	0	0
GOBP_POSITIVE_REGULATION_OF_T_CELL_PROLIFERATION	1.95444	0	0	0	0	0
GOBP_POSITIVE_REGULATION_OF_TRANSFERASE_ACTIVITY	1.47531	0	0	1.74682	0	1.30833
GOBP_POSITIVE_REGULATION_OF_TUMOR_NECROSIS_FACTOR_SUPERFAMILY_CYTOKINE_PRODUCTION	1.8394	0	0	0	0	0
GOBP_POSITIVE_REGULATION_OF_UNSATURATED_FATTY_ACID_BIOSYNTHETIC_PROCESS	1.66275	0	0	0	0	0
GOBP_POSITIVE_T_CELL_SELECTION	1.97174	0	0	0	0	0
GOBP_POSITIVE_THYMIC_T_CELL_SELECTION	1.88327	0	0	0	0	0
GOBP_POST_EMBRYONIC_DEVELOPMENT	0	0	0	0	0	-1.87911
GOBP_POTASSIUM_ION_TRANSPORT	0	-1.72705	0	0	0	0
GOBP_PRODUCTION_OF_MOLECULAR_MEDIATOR_OF_IMMUNE_RESPONSE	1.92352	0	0	2.21631	0	0
GOBP_PROGRAMMED_CELL_DEATH	1.53737	0	0	0	0	0
GOBP_PROTEIN_CONTAINING_COMPLEX_ORGANIZATION	1.33823	0	0	0	0	1.33847
GOBP_PROTEIN_CONTAINING_COMPLEX_REMODELING	0	0	1.91417	0	0	0
GOBP_PROTEIN_DNA_COMPLEX_ASSEMBLY	0	0	0	0	0	1.80181
GOBP_PROTEIN_DNA_COMPLEX_SUBUNIT_ORGANIZATION	0	0	0	0	0	1.76403
GOBP_PROTEIN_HYDROXYLATION	-1.96643	2.03696	0	0	0	0
GOBP_PROTEIN_LIPID_COMPLEX_SUBUNIT_ORGANIZATION	0	0	2.01086	0	0	0
GOBP_PROTEIN_LOCALIZATION_TO_CHROMOSOME	0	0	0	0	0	1.69599
GOBP_PROTEIN_LOCALIZATION_TO_CHROMOSOME_CENTROMERIC_REGION	0	0	0	0	0	1.69459
GOBP_PROTEIN_LOCALIZATION_TO_CONDENSED_CHROMOSOME	0	0	0	0	0	1.69864
GOBP_PROTEIN_MATURATION	0	1.70778	0	0	-1.69531	0
GOBP_PROTEIN_PROCESSING	0	1.73583	0	0	-1.79727	0
GOBP_PROTEOGLYCAN_METABOLIC_PROCESS	0	1.87159	0	0	0	0
GOBP_PROTEOLYSIS	0	1.38341	0	0	-1.57153	0
GOBP_PYRIMIDINE_DEOXYRIBONUCLEOSIDE_METABOLIC_PROCESS	0	0	0	0	0	1.43427
GOBP_RECEPTOR_SIGNALING_PATHWAY_VIA_STAT	1.74144	0	0	0	0	0
GOBP_RECOMBINATIONAL_REPAIR	0	0	0	0	0	1.68011
GOBP_REGULATED_EXOCYTOSIS	1.77367	0	0	0	0	0
GOBP_REGULATION_OF_ADAPTIVE_IMMUNE_RESPONSE	1.94494	0	0	2.08283	0	0
GOBP_REGULATION_OF_ALPHA_BETA_T_CELL_ACTIVATION	1.95846	0	0	0	0	0
GOBP_REGULATION_OF_ALPHA_BETA_T_CELL_DIFFERENTIATION	1.8413	0	0	0	0	0
GOBP_REGULATION_OF_ANATOMICAL_STRUCTURE_MORPHOGENESIS	1.42912	0	0	0	-1.41602	0
GOBP_REGULATION_OF_ANTIGEN_RECEPTOR_MEDIATED_SIGNALING_PATHWAY	1.85648	0	0	0	0	0
GOBP_REGULATION_OF_ATTACHMENT_OF_SPINDLE_MICROTUBULES_TO_KINETOCHORE	0	0	0	0	0	1.69461
GOBP_REGULATION_OF_B_CELL_ACTIVATION	1.96725	0	0	0	0	0
GOBP_REGULATION_OF_B_CELL_PROLIFERATION	1.88497	0	0	0	0	0
GOBP_REGULATION_OF_BLOOD_CIRCULATION	0	-1.7921	-1.68368	0	1.68447	0
GOBP_REGULATION_OF_BMP_SIGNALING_PATHWAY	0	0	0	0	-1.77114	0
GOBP_REGULATION_OF_CALCIUM_ION_TRANSPORT	1.67678	0	0	0	0	0
GOBP_REGULATION_OF_CALCIUM_MEDIATED_SIGNALING	1.7405	0	0	0	0	0
GOBP_REGULATION_OF_CATION_CHANNEL_ACTIVITY	0	-1.8757	0	0	1.85155	0
GOBP_REGULATION_OF_CATION_TRANSMEMBRANE_TRANSPORT	0	-1.62297	0	0	1.67279	0
GOBP_REGULATION_OF_CD4_POSITIVE_ALPHA_BETA_T_CELL_ACTIVATION	1.84206	0	0	0	0	0
GOBP_REGULATION_OF_CD4_POSITIVE_ALPHA_BETA_T_CELL_DIFFERENTIATION	1.82533	0	0	0	0	0
GOBP_REGULATION_OF_CD4_POSITIVE_CD25_POSITIVE_ALPHA_BETA_REGULATORY_T_CELL_DIFFERENTIATION	0	0	0	1.54016	0	0
GOBP_REGULATION_OF_CELL_ACTIVATION	2.02519	0	0	1.83481	0	0
GOBP_REGULATION_OF_CELL_ADHESION	1.87847	0	0	1.82377	0	0
GOBP_REGULATION_OF_CELL_CELL_ADHESION	2.03792	0	0	2.08932	0	0
GOBP_REGULATION_OF_CELL_CYCLE	0	0	0	0	0	1.50774
GOBP_REGULATION_OF_CELL_CYCLE_G2_M_PHASE_TRANSITION	0	0	0	0	0	1.64268
GOBP_REGULATION_OF_CELL_CYCLE_PHASE_TRANSITION	0	0	0	0	0	1.60899
GOBP_REGULATION_OF_CELL_CYCLE_PROCESS	0	0	0	0	0	1.61245
GOBP_REGULATION_OF_CELL_DEATH	1.51559	0	0	0	0	0
GOBP_REGULATION_OF_CELL_DIFFERENTIATION	1.49444	0	0	0	-1.39284	0
GOBP_REGULATION_OF_CELL_DIVISION	0	0	0	0	0	1.45097
GOBP_REGULATION_OF_CELL_KILLING	1.99746	0	0	0	0	0
GOBP_REGULATION_OF_CELL_MORPHOGENESIS	1.65092	0	0	0	0	0
GOBP_REGULATION_OF_CELL_POPULATION_PROLIFERATION	1.38539	0	1.37705	0	-1.37101	0
GOBP_REGULATION_OF_CELL_SHAPE	1.73753	0	0	0	0	0
GOBP_REGULATION_OF_CELLULAR_COMPONENT_MOVEMENT	1.405	0	0	1.56605	-1.45083	0
GOBP_REGULATION_OF_CHEMOTAXIS	1.69537	0	0	0	0	0
GOBP_REGULATION_OF_CHROMOSOME_CONDENSATION	0	0	0	0	0	1.65444
GOBP_REGULATION_OF_CHROMOSOME_ORGANIZATION	0	0	0	0	0	1.78324
GOBP_REGULATION_OF_CHROMOSOME_SEGREGATION	0	0	0	0	0	1.91359
GOBP_REGULATION_OF_CHROMOSOME_SEPARATION	0	0	0	0	0	1.91559
GOBP_REGULATION_OF_COLLAGEN_FIBRIL_ORGANIZATION	0	0	0	-1.74376	0	0
GOBP_REGULATION_OF_CYCLIN_DEPENDENT_PROTEIN_KINASE_ACTIVITY	0	0	0	0	0	1.50138
GOBP_REGULATION_OF_CYTOKINESIS	0	0	0	0	0	1.66001
GOBP_REGULATION_OF_CYTOSOLIC_CALCIUM_ION_CONCENTRATION	1.77564	-1.63093	0	0	0	0
GOBP_REGULATION_OF_DEFENSE_RESPONSE	1.75464	0	0	0	0	0
GOBP_REGULATION_OF_DENDRITIC_CELL_DIFFERENTIATION	0	0	0	-1.81052	0	0
GOBP_REGULATION_OF_DNA_DEPENDENT_DNA_REPLICATION	0	0	0	0	0	1.73419
GOBP_REGULATION_OF_DNA_METABOLIC_PROCESS	0	0	0	0	0	1.42482
GOBP_REGULATION_OF_DNA_RECOMBINATION	0	0	0	0	0	1.5302
GOBP_REGULATION_OF_DNA_REPAIR	0	0	0	0	0	1.53076
GOBP_REGULATION_OF_DNA_REPLICATION	0	0	0	0	0	1.68464
GOBP_REGULATION_OF_DOUBLE_STRAND_BREAK_REPAIR	0	0	0	0	0	1.58824
GOBP_REGULATION_OF_DOUBLE_STRAND_BREAK_REPAIR_VIA_HOMOLOGOUS_RECOMBINATION	0	0	0	0	0	1.60691
GOBP_REGULATION_OF_ENDODERMAL_CELL_DIFFERENTIATION	0	1.52777	0	0	0	0
GOBP_REGULATION_OF_EPITHELIAL_CELL_APOPTOTIC_PROCESS	0	0	0	0	0	-1.80183
GOBP_REGULATION_OF_EXTRACELLULAR_MATRIX_DISASSEMBLY	0	0	0	0	-1.74443	0
GOBP_REGULATION_OF_FAT_CELL_DIFFERENTIATION	0	0	0	0	0	-1.82179
GOBP_REGULATION_OF_GLYCOPROTEIN_METABOLIC_PROCESS	0	0	0	0	0	-1.86897
GOBP_REGULATION_OF_GRANULOCYTE_DIFFERENTIATION	1.79355	0	0	0	0	0
GOBP_REGULATION_OF_GTPASE_ACTIVITY	1.68518	0	0	0	0	0
GOBP_REGULATION_OF_HEART_CONTRACTION	0	-1.90091	-1.78492	0	1.91904	0
GOBP_REGULATION_OF_HEART_RATE	0	-1.8797	-1.80943	0	1.97271	0
GOBP_REGULATION_OF_HEMOPOIESIS	1.90195	0	0	0	0	0
GOBP_REGULATION_OF_HORMONE_SECRETION	1.71653	0	0	1.89591	0	0
GOBP_REGULATION_OF_HYDROLASE_ACTIVITY	1.54632	0	0	0	0	0
GOBP_REGULATION_OF_HYPERSENSITIVITY	0	0	1.62183	0	0	0
GOBP_REGULATION_OF_IMMUNE_EFFECTOR_PROCESS	1.86734	0	0	0	0	0
GOBP_REGULATION_OF_IMMUNE_RESPONSE	1.96141	0	0	1.70951	0	0
GOBP_REGULATION_OF_IMMUNE_SYSTEM_PROCESS	1.93821	0	1.42472	0	-1.45816	0
GOBP_REGULATION_OF_INFLAMMATORY_RESPONSE	1.70496	0	1.70884	0	0	0
GOBP_REGULATION_OF_INNATE_IMMUNE_RESPONSE	1.83267	0	0	0	0	0
GOBP_REGULATION_OF_INSULIN_LIKE_GROWTH_FACTOR_RECEPTOR_SIGNALING_PATHWAY	0	0	0	0	0	-2.11032
GOBP_REGULATION_OF_INSULIN_SECRETION	0	0	0	2.02033	0	0
GOBP_REGULATION_OF_INTRACELLULAR_SIGNAL_TRANSDUCTION	1.56417	0	0	0	0	0
GOBP_REGULATION_OF_ION_TRANSMEMBRANE_TRANSPORT	0	-1.58428	0	0	1.66018	0
GOBP_REGULATION_OF_ION_TRANSPORT	0	0	-1.54931	0	1.47054	0
GOBP_REGULATION_OF_LEUKOCYTE_APOPTOTIC_PROCESS	1.73449	0	0	0	0	0
GOBP_REGULATION_OF_LEUKOCYTE_CHEMOTAXIS	1.71974	0	0	0	0	0
GOBP_REGULATION_OF_LEUKOCYTE_DIFFERENTIATION	1.92026	0	0	0	0	0
GOBP_REGULATION_OF_LEUKOCYTE_MEDIATED_CYTOTOXICITY	2.06812	0	0	0	0	0
GOBP_REGULATION_OF_LEUKOCYTE_MEDIATED_IMMUNITY	1.92451	0	0	1.94346	0	0
GOBP_REGULATION_OF_LEUKOCYTE_MIGRATION	1.66995	0	0	0	-1.65534	0
GOBP_REGULATION_OF_LEUKOCYTE_PROLIFERATION	1.94457	0	0	0	0	0
GOBP_REGULATION_OF_LIPID_METABOLIC_PROCESS	0	0	0	0	0	-1.43595
GOBP_REGULATION_OF_LYMPHOCYTE_ACTIVATION	2.06508	0	0	1.87063	0	0
GOBP_REGULATION_OF_LYMPHOCYTE_APOPTOTIC_PROCESS	1.8326	0	0	0	0	0
GOBP_REGULATION_OF_LYMPHOCYTE_CHEMOTAXIS	1.90932	0	0	0	0	0
GOBP_REGULATION_OF_LYMPHOCYTE_DIFFERENTIATION	1.95337	0	0	0	0	0
GOBP_REGULATION_OF_LYMPHOCYTE_MEDIATED_IMMUNITY	1.97142	0	0	2.00634	0	0
GOBP_REGULATION_OF_LYMPHOCYTE_MIGRATION	1.72897	0	0	0	0	0
GOBP_REGULATION_OF_MACROPHAGE_ACTIVATION	1.88502	0	0	0	0	0
GOBP_REGULATION_OF_METAL_ION_TRANSPORT	0	-1.57288	0	0	1.58905	0
GOBP_REGULATION_OF_MICROGLIAL_CELL_ACTIVATION	1.77093	0	0	0	0	0
GOBP_REGULATION_OF_MICROTUBULE_BASED_PROCESS	0	0	0	0	0	1.45652
GOBP_REGULATION_OF_MITOTIC_CELL_CYCLE	0	0	0	0	0	1.59327
GOBP_REGULATION_OF_MITOTIC_CELL_CYCLE_PHASE_TRANSITION	0	0	0	0	0	1.6279
GOBP_REGULATION_OF_MITOTIC_CENTROSOME_SEPARATION	0	0	0	0	0	1.65501
GOBP_REGULATION_OF_MITOTIC_NUCLEAR_DIVISION	0	0	0	0	0	1.81299
GOBP_REGULATION_OF_MITOTIC_SISTER_CHROMATID_SEGREGATION	0	0	0	0	0	1.86826
GOBP_REGULATION_OF_MRNA_METABOLIC_PROCESS	0	-1.81638	0	0	0	0
GOBP_REGULATION_OF_MRNA_PROCESSING	0	-1.77747	0	0	0	0
GOBP_REGULATION_OF_MULTICELLULAR_ORGANISMAL_DEVELOPMENT	1.58569	0	1.38355	0	-1.52312	0
GOBP_REGULATION_OF_MUSCLE_CONTRACTION	0	0	-1.77998	0	1.77745	0
GOBP_REGULATION_OF_MYELOID_CELL_DIFFERENTIATION	1.78555	0	0	0	0	0
GOBP_REGULATION_OF_MYELOID_LEUKOCYTE_DIFFERENTIATION	1.79353	0	0	0	0	0
GOBP_REGULATION_OF_NATURAL_KILLER_CELL_CHEMOTAXIS	1.65228	0	0	0	0	0
GOBP_REGULATION_OF_NATURAL_KILLER_CELL_MEDIATED_IMMUNITY	1.75828	0	0	0	0	0
GOBP_REGULATION_OF_NUCLEAR_DIVISION	0	0	0	0	0	1.80517
GOBP_REGULATION_OF_NUCLEOTIDE_BINDING_OLIGOMERIZATION_DOMAIN_CONTAINING_SIGNALING_PATHWAY	1.72606	0	0	0	0	0
GOBP_REGULATION_OF_ORGANELLE_ORGANIZATION	0	0	0	0	0	1.47822
GOBP_REGULATION_OF_OSTEOBLAST_DIFFERENTIATION	0	0	0	0	0	-1.75533
GOBP_REGULATION_OF_PEPTIDASE_ACTIVITY	0	0	0	0	-1.64374	0
GOBP_REGULATION_OF_PEPTIDE_TRANSPORT	1.77775	0	0	2.15978	0	0
GOBP_REGULATION_OF_PEPTIDYL_TYROSINE_PHOSPHORYLATION	1.74959	0	0	0	0	0
GOBP_REGULATION_OF_PHAGOCYTOSIS	1.72695	0	0	0	0	0
GOBP_REGULATION_OF_PRODUCTION_OF_MOLECULAR_MEDIATOR_OF_IMMUNE_RESPONSE	1.7885	0	0	0	0	0
GOBP_REGULATION_OF_PROTEIN_MATURATION	0	0	0	0	-1.8181	0
GOBP_REGULATION_OF_PROTEIN_MODIFICATION_PROCESS	1.34502	0	0	0	0	0
GOBP_REGULATION_OF_PROTEIN_PHOSPHORYLATION	1.39283	0	0	0	0	0
GOBP_REGULATION_OF_PROTEOLYSIS	0	0	0	0	-1.59101	0
GOBP_REGULATION_OF_RESPONSE_TO_BIOTIC_STIMULUS	1.74617	0	0	0	0	0
GOBP_REGULATION_OF_RESPONSE_TO_CYTOKINE_STIMULUS	1.74972	0	0	0	0	0
GOBP_REGULATION_OF_RESPONSE_TO_DNA_DAMAGE_STIMULUS	0	0	0	0	0	1.36836
GOBP_REGULATION_OF_RESPONSE_TO_EXTERNAL_STIMULUS	1.66894	0	0	0	0	0
GOBP_REGULATION_OF_RESPONSE_TO_STRESS	1.53002	0	0	0	0	0
GOBP_REGULATION_OF_SECRETION	1.55881	0	0	1.73517	0	0
GOBP_REGULATION_OF_SYSTEM_PROCESS	0	-1.61231	-1.55624	0	1.52427	0
GOBP_REGULATION_OF_T_CELL_ACTIVATION	2.11075	0	0	1.95484	0	0
GOBP_REGULATION_OF_T_CELL_DIFFERENTIATION	1.99916	0	0	1.97235	0	0
GOBP_REGULATION_OF_T_CELL_MEDIATED_CYTOTOXICITY	1.99099	0	0	1.89016	0	0
GOBP_REGULATION_OF_T_CELL_MEDIATED_IMMUNITY	1.98519	0	0	2.08878	0	0
GOBP_REGULATION_OF_T_CELL_PROLIFERATION	1.93978	0	0	0	0	0
GOBP_REGULATION_OF_T_CELL_RECEPTOR_SIGNALING_PATHWAY	1.76972	0	0	0	0	0
GOBP_REGULATION_OF_TRANSFERASE_ACTIVITY	0	0	0	1.7072	0	0
GOBP_REGULATION_OF_TRANSMEMBRANE_RECEPTOR_PROTEIN_SERINE_THREONINE_KINASE_SIGNALING_PATHWAY	0	0	0	-1.80326	0	0
GOBP_REGULATION_OF_TRANSMEMBRANE_TRANSPORT	0	-1.53169	0	0	0	0
GOBP_REGULATION_OF_TRANSPORT	1.37523	0	0	0	0	0
GOBP_REGULATION_OF_TRANSPORTER_ACTIVITY	0	-1.79738	0	0	1.79755	0
GOBP_REGULATION_OF_UBIQUITIN_PROTEIN_TRANSFERASE_ACTIVITY	0	0	0	0	0	1.63558
GOBP_REGULATION_OF_UNSATURATED_FATTY_ACID_BIOSYNTHETIC_PROCESS	1.70069	0	0	0	0	0
GOBP_REGULATION_OF_VASCULAR_PERMEABILITY	0	0	0	1.98667	0	0
GOBP_REGULATION_OF_VIRAL_PROCESS	1.75875	0	0	0	0	0
GOBP_REGULATION_OF_WNT_SIGNALING_PATHWAY	0	0	0	0	-1.60164	0
GOBP_REGULATION_OF_WNT_SIGNALING_PATHWAY_PLANAR_CELL_POLARITY_PATHWAY	0	0	1.8915	0	-1.73423	0
GOBP_RENAL_PROTEIN_ABSORPTION	0	0	0	0	0	-1.6944
GOBP_RENAL_SYSTEM_VASCULATURE_DEVELOPMENT	0	-1.9633	0	0	0	-2.19763
GOBP_REPRODUCTION	0	0	0	0	0	1.24674
GOBP_RESPIRATORY_BURST	1.77357	0	0	0	0	0
GOBP_RESPIRATORY_ELECTRON_TRANSPORT_CHAIN	-2.38382	-1.804	0	0	1.92579	0
GOBP_RESPONSE_TO_BACTERIUM	1.74521	0	1.52761	1.7693	0	0
GOBP_RESPONSE_TO_BMP	0	0	0	0	-1.7365	-1.73842
GOBP_RESPONSE_TO_CHEMOKINE	1.8057	0	0	0	0	0
GOBP_RESPONSE_TO_CYTOKINE	1.72615	0	0	0	0	0
GOBP_RESPONSE_TO_HYPEROXIA	-1.98806	0	0	0	0	0
GOBP_RESPONSE_TO_INTERFERON_GAMMA	1.81771	0	0	0	0	0
GOBP_RESPONSE_TO_MECHANICAL_STIMULUS	0	0	0	0	0	-1.63407
GOBP_RESPONSE_TO_MUSCLE_STRETCH	0	0	0	0	0	-2.05511
GOBP_RESPONSE_TO_TEMPERATURE_STIMULUS	0	0	0	0	0	-1.63806
GOBP_RESPONSE_TO_TUMOR_NECROSIS_FACTOR	1.85133	0	0	0	0	0
GOBP_RESPONSE_TO_VIRUS	1.67938	0	0	0	0	0
GOBP_RETINOL_METABOLIC_PROCESS	0	0	1.93576	0	0	0
GOBP_RIBONUCLEOPROTEIN_COMPLEX_BIOGENESIS	0	-1.71179	0	0	0	0
GOBP_RIBOSOME_BIOGENESIS	0	-1.79038	0	0	0	0
GOBP_RNA_PROCESSING	0	-1.52774	0	0	0	0
GOBP_RNA_SPLICING	0	-1.63579	0	0	0	0
GOBP_RNA_SPLICING_VIA_TRANSESTERIFICATION_REACTIONS	0	-1.79813	0	0	0	0
GOBP_SARCOPLASMIC_RETICULUM_CALCIUM_ION_TRANSPORT	0	0	0	0	1.8383	0
GOBP_SECOND_MESSENGER_MEDIATED_SIGNALING	1.72068	0	0	0	0	0
GOBP_SECRETION	1.50329	0	0	1.71753	0	0
GOBP_SEQUESTERING_OF_CALCIUM_ION	1.7405	0	0	0	0	0
GOBP_SHORT_TERM_MEMORY	-1.73361	0	0	0	0	0
GOBP_SIGNAL_TRANSDUCTION_IN_RESPONSE_TO_DNA_DAMAGE	0	0	0	0	0	1.46176
GOBP_SISTER_CHROMATID_COHESION	0	0	0	0	0	1.61375
GOBP_SISTER_CHROMATID_SEGREGATION	0	0	0	0	0	1.94977
GOBP_SKELETAL_MUSCLE_ORGAN_DEVELOPMENT	0	0	0	0	0	-1.6311
GOBP_SKELETAL_SYSTEM_DEVELOPMENT	0	1.94603	0	-1.68961	-1.89769	0
GOBP_SKELETAL_SYSTEM_MORPHOGENESIS	-1.79161	1.63236	0	0	-1.74725	0
GOBP_SMALL_GTPASE_MEDIATED_SIGNAL_TRANSDUCTION	1.57912	0	0	0	0	0
GOBP_SMOOTH_MUSCLE_CELL_PROLIFERATION	0	0	0	0	0	-1.82411
GOBP_SMOOTH_MUSCLE_CONTRACTION	0	0	-2.07395	0	0	0
GOBP_SPINDLE_ASSEMBLY	0	0	0	0	0	1.69697
GOBP_SPINDLE_ELONGATION	0	0	0	0	0	1.68307
GOBP_SPINDLE_LOCALIZATION	0	0	0	0	0	1.65441
GOBP_SPINDLE_ORGANIZATION	0	0	0	0	0	1.72519
GOBP_STRIATED_MUSCLE_CELL_DIFFERENTIATION	0	0	-1.62698	0	0	0
GOBP_SUPRAMOLECULAR_FIBER_ORGANIZATION	0	1.44667	-1.46678	0	0	0
GOBP_T_CELL_ACTIVATION	2.10963	0	0	0	0	0
GOBP_T_CELL_ACTIVATION_INVOLVED_IN_IMMUNE_RESPONSE	1.80444	0	0	0	0	0
GOBP_T_CELL_ACTIVATION_VIA_T_CELL_RECEPTOR_CONTACT_WITH_ANTIGEN_BOUND_TO_MHC_MOLECULE_ON_ANTIGEN_PRESENTING_CELL	0	0	1.83202	0	0	-1.68743
GOBP_T_CELL_DIFFERENTIATION	2.00531	0	0	0	0	0
GOBP_T_CELL_DIFFERENTIATION_IN_THYMUS	1.96373	0	0	0	0	0
GOBP_T_CELL_MEDIATED_CYTOTOXICITY	1.9906	0	0	1.89016	0	0
GOBP_T_CELL_MEDIATED_IMMUNITY	2.00085	0	0	2.08878	0	0
GOBP_T_CELL_PROLIFERATION	1.93394	0	0	0	0	0
GOBP_T_CELL_RECEPTOR_SIGNALING_PATHWAY	2.04606	0	0	0	0	0
GOBP_T_CELL_SELECTION	1.99685	0	0	0	0	0
GOBP_TAXIS	1.6672	0	0	0	0	0
GOBP_TENDON_DEVELOPMENT	0	1.65941	0	0	0	0
GOBP_TERPENOID_METABOLIC_PROCESS	-2.48268	0	2.15054	0	0	0
GOBP_THYMIC_T_CELL_SELECTION	1.90248	0	0	1.63796	0	0
GOBP_THYROID_HORMONE_METABOLIC_PROCESS	0	1.77848	0	0	0	0
GOBP_TIGHT_JUNCTION_ORGANIZATION	0	0	0	2.08995	0	0
GOBP_TISSUE_DEVELOPMENT	0	1.4267	-1.34746	1.49067	0	0
GOBP_TISSUE_MORPHOGENESIS	0	1.50425	-1.50755	0	0	0
GOBP_TISSUE_REMODELING	0	0	0	0	0	-1.58635
GOBP_TRANSMEMBRANE_RECEPTOR_PROTEIN_SERINE_THREONINE_KINASE_SIGNALING_PATHWAY	0	1.58832	0	-1.73051	-1.61377	-1.52724
GOBP_TUBE_DEVELOPMENT	0	1.43475	0	0	-1.44311	0
GOBP_TUBE_MORPHOGENESIS	0	0	0	1.60783	0	0
GOBP_TUMOR_NECROSIS_FACTOR_SUPERFAMILY_CYTOKINE_PRODUCTION	1.68908	0	0	0	0	0
GOBP_TYPE_B_PANCREATIC_CELL_PROLIFERATION	0	0	0	0	0	-2.11979
GOBP_VASCULAR_PROCESS_IN_CIRCULATORY_SYSTEM	0	-1.66819	0	0	0	0
GOBP_VASCULATURE_DEVELOPMENT	0	0	0	0	-1.45639	0
GOBP_VESICLE_MEDIATED_TRANSPORT	1.3708	0	0	0	0	0
GOBP_VIRAL_PROCESS	1.54212	0	0	0	0	0
GOBP_WATER_HOMEOSTASIS	0	0	0	1.97771	0	0
GOBP_WOUND_HEALING	0	0	-1.69278	0	0	0
GOBP_ZYMOGEN_ACTIVATION	0	1.78311	0	0	0	0

## Sheet: human_myCAF_GO_analysis
Supplementary Data 4. The tables generated for human scRNA-seq data analysis, including the marker table of human CAF resolution = 0.1 clusters, the GSEA results for the markers, and the GO enrichment analysis for the markers. The GO analysis was performed using the enrichGO function from ClusterProfileR which performs a one-sided Fisher's exact test for overrepresentation analysis.
human_myCAF_GO_analysis
ID	Description	GeneRatio	BgRatio	RichFactor	FoldEnrichment	zScore	pvalue	p.adjust	qvalue	geneID	Count
GO:0030198	extracellular matrix organization	43/179	339/18805	0.126844	13.3257	22.45	3.98057e-36	4.67202e-33	3.51306e-33	COL10A1/COL11A1/MMP11/POSTN/COL1A1/COL8A1/COL1A2/COL3A1/COL5A1/COL12A1/AEBP1/COL5A2/FAP/SULF1/PLOD2/MMP14/LUM/COL8A2/SFRP2/ANTXR1/COMP/SULF2/LOXL1/MMP2/LOXL2/PDPN/GREM1/COL6A1/LOX/CTSK/CREB3L1/ADAMTS2/MATN3/P4HA1/RGCC/FSCN1/EMILIN1/KLK4/COL16A1/P4HA3/PLOD1/RUNX1/P3H4	43
GO:0043062	extracellular structure organization	43/179	340/18805	0.126471	13.2865	22.4122	4.52413e-36	4.67202e-33	3.51306e-33	COL10A1/COL11A1/MMP11/POSTN/COL1A1/COL8A1/COL1A2/COL3A1/COL5A1/COL12A1/AEBP1/COL5A2/FAP/SULF1/PLOD2/MMP14/LUM/COL8A2/SFRP2/ANTXR1/COMP/SULF2/LOXL1/MMP2/LOXL2/PDPN/GREM1/COL6A1/LOX/CTSK/CREB3L1/ADAMTS2/MATN3/P4HA1/RGCC/FSCN1/EMILIN1/KLK4/COL16A1/P4HA3/PLOD1/RUNX1/P3H4	43
GO:0045229	external encapsulating structure organization	43/179	341/18805	0.1261	13.2475	22.3745	5.13974e-36	4.67202e-33	3.51306e-33	COL10A1/COL11A1/MMP11/POSTN/COL1A1/COL8A1/COL1A2/COL3A1/COL5A1/COL12A1/AEBP1/COL5A2/FAP/SULF1/PLOD2/MMP14/LUM/COL8A2/SFRP2/ANTXR1/COMP/SULF2/LOXL1/MMP2/LOXL2/PDPN/GREM1/COL6A1/LOX/CTSK/CREB3L1/ADAMTS2/MATN3/P4HA1/RGCC/FSCN1/EMILIN1/KLK4/COL16A1/P4HA3/PLOD1/RUNX1/P3H4	43
GO:0030199	collagen fibril organization	24/179	69/18805	0.347826	36.5412	28.9941	9.9646e-32	6.79337e-29	5.10817e-29	COL11A1/MMP11/COL1A1/COL1A2/COL3A1/COL5A1/COL12A1/AEBP1/COL5A2/PLOD2/LUM/SFRP2/COMP/LOXL1/LOXL2/GREM1/COL6A1/LOX/ADAMTS2/P4HA1/EMILIN1/P4HA3/PLOD1/P3H4	24
GO:0032963	collagen metabolic process	20/179	112/18805	0.178571	18.76	18.4801	3.87252e-20	2.11207e-17	1.58814e-17	MMP11/INHBA/COL1A1/COL1A2/COL5A1/FAP/MMP14/CTSB/MMP2/RCN3/COL6A1/CTSK/MRC2/CREB3L1/ADAMTS2/RGCC/EMILIN1/P3H3/RUNX1/P3H4	20
GO:0001503	ossification	32/179	458/18805	0.069869	7.34015	13.4661	7.37056e-19	3.34992e-16	2.51892e-16	COL11A1/CTHRC1/COL1A1/COL1A2/COL5A2/VCAN/MMP14/ITGA11/SFRP2/COMP/CDH11/RUNX2/ASPN/MMP2/GREM1/COL6A1/CLEC11A/LOX/GJA1/CTSK/ANKH/MRC2/IGFBP3/RFLNB/CREB3L1/MDK/TNFAIP6/VEGFA/GRP/WNT5A/FZD1/RUNX1	32
GO:0035987	endodermal cell differentiation	12/179	52/18805	0.230769	24.2437	16.4537	5.65446e-14	2.20281e-11	1.65637e-11	COL11A1/FN1/INHBA/COL8A1/COL5A1/COL12A1/COL5A2/MMP14/MMP2/COL6A1/ITGB5/ITGA5	12
GO:0031589	cell-substrate adhesion	24/179	361/18805	0.066482	6.98432	11.2547	7.37323e-14	2.51335e-11	1.88987e-11	POSTN/FN1/COL1A1/COL8A1/COL3A1/MMP14/ITGA11/ANTXR1/CDH11/ITGBL1/PDPN/PLAU/GREM1/SPOCK1/P4HB/SERPINE1/MDK/ITGB5/VEGFA/ITGA5/EMILIN1/COL16A1/RIN2/CDKN2A	24
GO:0001706	endoderm formation	12/179	61/18805	0.196721	20.6667	15.082	4.43195e-13	1.34288e-10	1.00976e-10	COL11A1/FN1/INHBA/COL8A1/COL5A1/COL12A1/COL5A2/MMP14/MMP2/COL6A1/ITGB5/ITGA5	12
GO:0051216	cartilage development	18/179	210/18805	0.0857143	9.00479	11.4354	1.6618e-12	4.53172e-10	3.40756e-10	COL11A1/COL1A1/COL3A1/SULF1/SFRP2/COMP/SULF2/RUNX2/LOXL2/GREM1/COL6A1/CTSK/BGN/RFLNB/MDK/MATN3/WNT5A/RUNX1	18
GO:0001704	formation of primary germ layer	15/179	132/18805	0.113636	11.9382	12.3628	2.16056e-12	5.35622e-10	4.02753e-10	COL11A1/FN1/INHBA/COL8A1/COL5A1/COL12A1/COL5A2/MMP14/SFRP2/MMP2/COL6A1/GJA1/ITGB5/ITGA5/WNT5A	15
GO:0010810	regulation of cell-substrate adhesion	18/179	224/18805	0.0803571	8.44199	10.9842	4.96804e-12	1.12899e-09	8.48924e-10	POSTN/FN1/COL1A1/COL8A1/MMP14/PDPN/PLAU/GREM1/SPOCK1/P4HB/SERPINE1/MDK/VEGFA/ITGA5/EMILIN1/COL16A1/RIN2/CDKN2A	18
GO:0061448	connective tissue development	20/179	291/18805	0.0687285	7.22033	10.4834	5.52462e-12	1.1589e-09	8.71414e-10	COL11A1/COL1A1/COL3A1/COL5A1/SULF1/SFRP2/COMP/SULF2/RUNX2/LOXL2/GREM1/COL6A1/LOX/CTSK/BGN/RFLNB/MDK/MATN3/WNT5A/RUNX1	20
GO:0007492	endoderm development	12/179	87/18805	0.137931	14.4905	12.3637	3.64258e-11	7.09523e-09	5.33515e-09	COL11A1/FN1/INHBA/COL8A1/COL5A1/COL12A1/COL5A2/MMP14/MMP2/COL6A1/ITGB5/ITGA5	12
GO:0032964	collagen biosynthetic process	10/179	53/18805	0.188679	19.8219	13.4514	6.49344e-11	1.18051e-08	8.87665e-09	INHBA/COL1A1/COL5A1/RCN3/CREB3L1/RGCC/EMILIN1/P3H3/RUNX1/P3H4	10
GO:0090287	regulation of cellular response to growth factor stimulus	21/179	384/18805	0.0546875	5.74524	9.20999	1.16735e-10	1.9896e-08	1.49605e-08	SULF1/NBL1/SFRP2/SULF2/RUNX2/ASPN/GREM1/LOX/HTRA1/CREB3L1/HTRA3/NREP/TNFAIP6/VEGFA/ITGA5/EMILIN1/WNT5A/FZD1/CILP/FST/VEGFB	21
GO:0007160	cell-matrix adhesion	17/179	240/18805	0.0708333	7.44146	9.84542	1.46224e-10	2.34561e-08	1.76375e-08	POSTN/FN1/COL3A1/MMP14/ITGA11/CDH11/ITGBL1/PLAU/GREM1/SERPINE1/ITGB5/VEGFA/ITGA5/EMILIN1/COL16A1/RIN2/CDKN2A	17
GO:0070482	response to oxygen levels	20/179	358/18805	0.0558659	5.86904	9.1183	2.28955e-10	3.38629e-08	2.54627e-08	POSTN/INHBA/COL1A1/PLOD2/MMP14/ENO1/MMP2/LOXL2/PLAU/COL6A1/NDRG1/P4HB/PGK1/VEGFA/RGCC/EGLN3/PLAT/PLOD1/VEGFB/BNIP3	20
GO:0141091	transforming growth factor beta receptor superfamily signaling pathway	21/179	399/18805	0.0526316	5.52926	8.96449	2.35935e-10	3.38629e-08	2.54627e-08	INHBA/COL1A2/COL3A1/SULF1/NBL1/SFRP2/COMP/RUNX2/ASPN/GREM1/LOX/HTRA1/HTRA3/NREP/TNFAIP6/ITGB5/EMILIN1/WNT5A/FZD1/CILP/FST	21
GO:0045765	regulation of angiogenesis	20/179	363/18805	0.0550964	5.7882	9.03054	2.92255e-10	3.9849e-08	2.99638e-08	THBS2/SULF1/SFRP2/SPHK1/SPARC/ADAM12/GREM1/CREB3L1/PKM/SERPINE1/MYDGF/MDK/PGK1/VEGFA/RGCC/ITGA5/EMILIN1/WNT5A/RUNX1/VEGFB	20
GO:0036293	response to decreased oxygen levels	19/179	330/18805	0.0575758	6.04867	9.07055	4.0009e-10	5.19546e-08	3.90664e-08	POSTN/INHBA/PLOD2/MMP14/ENO1/MMP2/LOXL2/PLAU/COL6A1/NDRG1/P4HB/PGK1/VEGFA/RGCC/EGLN3/PLAT/PLOD1/VEGFB/BNIP3	19
GO:1901342	regulation of vasculature development	20/179	372/18805	0.0537634	5.64816	8.8766	4.4898e-10	5.56532e-08	4.18476e-08	THBS2/SULF1/SFRP2/SPHK1/SPARC/ADAM12/GREM1/CREB3L1/PKM/SERPINE1/MYDGF/MDK/PGK1/VEGFA/RGCC/ITGA5/EMILIN1/WNT5A/RUNX1/VEGFB	20
GO:0007178	cell surface receptor protein serine/threonine kinase signaling pathway	21/179	427/18805	0.0491803	5.16668	8.53782	8.08358e-10	9.58432e-08	7.20678e-08	INHBA/COL1A2/COL3A1/SULF1/NBL1/SFRP2/COMP/RUNX2/ASPN/GREM1/LOX/HTRA1/HTRA3/NREP/TNFAIP6/ITGB5/EMILIN1/WNT5A/FZD1/CILP/FST	21
GO:0007369	gastrulation	15/179	202/18805	0.0742574	7.80118	9.52709	9.62455e-10	1.09359e-07	8.22308e-08	COL11A1/FN1/INHBA/COL8A1/COL5A1/COL12A1/COL5A2/MMP14/SFRP2/MMP2/COL6A1/GJA1/ITGB5/ITGA5/WNT5A	15
GO:0002062	chondrocyte differentiation	12/179	116/18805	0.103448	10.8678	10.4508	1.11248e-09	1.21349e-07	9.12465e-08	COL11A1/COL3A1/SULF1/SFRP2/COMP/SULF2/RUNX2/LOXL2/GREM1/RFLNB/MDK/RUNX1	12
GO:0001666	response to hypoxia	18/179	316/18805	0.056962	5.98419	8.75939	1.40838e-09	1.47718e-07	1.11074e-07	POSTN/INHBA/PLOD2/MMP14/ENO1/MMP2/LOXL2/PLAU/NDRG1/P4HB/PGK1/VEGFA/RGCC/EGLN3/PLAT/PLOD1/VEGFB/BNIP3	18
GO:0060348	bone development	15/179	219/18805	0.0684932	7.19561	9.04076	2.93302e-09	2.96235e-07	2.2275e-07	COL1A1/COL3A1/SULF1/MMP14/COMP/SULF2/RUNX2/GREM1/COL6A1/LOX/GJA1/BGN/RFLNB/PDGFC/BNC2	15
GO:0001649	osteoblast differentiation	16/179	262/18805	0.0610687	6.41563	8.65369	4.48105e-09	4.2381e-07	3.18677e-07	CTHRC1/COL1A1/VCAN/ITGA11/SFRP2/RUNX2/GREM1/COL6A1/LOX/GJA1/MRC2/IGFBP3/CREB3L1/TNFAIP6/VEGFA/FZD1	16
GO:0045766	positive regulation of angiogenesis	14/179	192/18805	0.0729167	7.66032	9.09347	4.50696e-09	4.2381e-07	3.18677e-07	SFRP2/SPHK1/ADAM12/GREM1/PKM/SERPINE1/MYDGF/MDK/VEGFA/ITGA5/EMILIN1/WNT5A/RUNX1/VEGFB	14
GO:0031639	plasminogen activation	7/179	27/18805	0.259259	27.2367	13.3739	4.76021e-09	4.32703e-07	3.25364e-07	ENO1/PLAU/PLAUR/SERPINE1/PGK1/PLAT/RUNX1	7
GO:0018126	protein hydroxylation	6/179	16/18805	0.375	39.3959	15.0621	5.06061e-09	4.4517e-07	3.34739e-07	PLOD2/P4HB/EGLN3/P3H3/PLOD1/P3H4	6
GO:1904018	positive regulation of vasculature development	14/179	195/18805	0.0717949	7.54247	9.00281	5.50471e-09	4.69104e-07	3.52736e-07	SFRP2/SPHK1/ADAM12/GREM1/PKM/SERPINE1/MYDGF/MDK/VEGFA/ITGA5/EMILIN1/WNT5A/RUNX1/VEGFB	14
GO:0030574	collagen catabolic process	8/179	45/18805	0.177778	18.6766	11.6381	9.19601e-09	7.39825e-07	5.563e-07	MMP11/FAP/MMP14/CTSB/MMP2/CTSK/MRC2/ADAMTS2	8
GO:0001935	endothelial cell proliferation	14/179	203/18805	0.0689655	7.24523	8.77018	9.22407e-09	7.39825e-07	5.563e-07	COL8A1/SULF1/MMP14/COL8A2/SPARC/NRP2/LOXL2/MYDGF/MDK/VEGFA/RGCC/WNT2/WNT5A/VEGFB	14
GO:0090288	negative regulation of cellular response to growth factor stimulus	12/179	140/18805	0.0857143	9.00479	9.31948	9.67437e-09	7.53772e-07	5.66787e-07	SULF1/NBL1/SFRP2/SULF2/GREM1/HTRA1/CREB3L1/HTRA3/TNFAIP6/EMILIN1/WNT5A/FZD1	12
GO:0031638	zymogen activation	8/179	46/18805	0.173913	18.2706	11.4967	1.10422e-08	8.36445e-07	6.28952e-07	MMP14/ENO1/PLAU/PLAUR/SERPINE1/PGK1/PLAT/RUNX1	8
GO:0010755	regulation of plasminogen activation	6/179	18/18805	0.333333	35.0186	14.1552	1.15473e-08	8.39294e-07	6.31095e-07	ENO1/PLAU/PLAUR/SERPINE1/PLAT/RUNX1	6
GO:0042060	wound healing	20/179	450/18805	0.0444444	4.66915	7.72301	1.16953e-08	8.39294e-07	6.31095e-07	FN1/COL3A1/COL5A1/FAP/COMP/PTK7/PDPN/PLAU/PLAUR/SERPINE1/ITGB5/F13A1/VEGFA/CNN2/TNFRSF12A/ITGA5/EMILIN1/PLAT/WNT5A/VEGFB	20
GO:0002063	chondrocyte development	7/179	33/18805	0.212121	22.2846	11.9966	2.18237e-08	1.52598e-06	1.14744e-06	COL11A1/SULF1/SFRP2/COMP/SULF2/RUNX2/RFLNB	7
GO:1903053	regulation of extracellular matrix organization	9/179	74/18805	0.121622	12.7771	9.95094	3.40639e-08	2.32231e-06	1.74622e-06	AEBP1/FAP/ANTXR1/PDPN/COL6A1/RGCC/FSCN1/EMILIN1/RUNX1	9
GO:0050673	epithelial cell proliferation	20/179	488/18805	0.0409836	4.30557	7.25305	4.48274e-08	2.98157e-06	2.24195e-06	COL8A1/FAP/SULF1/MMP14/COL8A2/SFRP2/SPARC/SULF2/RUNX2/NRP2/LOXL2/IGFBP3/MYDGF/MDK/VEGFA/RGCC/WNT2/WNT5A/FST/VEGFB	20
GO:0071559	response to transforming growth factor beta	16/179	315/18805	0.0507937	5.33617	7.60825	5.97919e-08	3.8822e-06	2.91916e-06	POSTN/COL1A1/COL1A2/COL3A1/MXRA5/ASPN/LOX/CTSK/HTRA1/HTRA3/NREP/ITGB5/EMILIN1/WNT2/WNT5A/CILP	16
GO:0090092	regulation of transmembrane receptor protein serine/threonine kinase signaling pathway	16/179	329/18805	0.0486322	5.1091	7.3711	1.08636e-07	6.88957e-06	5.18051e-06	INHBA/SULF1/NBL1/SFRP2/ASPN/GREM1/LOX/HTRA1/HTRA3/NREP/TNFAIP6/EMILIN1/WNT5A/FZD1/CILP/FST	16
GO:0030509	BMP signaling pathway	12/179	176/18805	0.0681818	7.1629	8.05264	1.24052e-07	7.68843e-06	5.7812e-06	SULF1/NBL1/SFRP2/COMP/RUNX2/GREM1/HTRA1/HTRA3/TNFAIP6/WNT5A/FZD1/FST	12
GO:0033627	cell adhesion mediated by integrin	9/179	89/18805	0.101124	10.6236	8.92111	1.73358e-07	1.04564e-05	7.8625e-06	ITGA11/SFRP2/ITGBL1/PLAU/SERPINE1/ITGB5/ITGA5/EMILIN1/COL16A1	9
GO:0031214	biomineral tissue development	12/179	182/18805	0.0659341	6.92676	7.87626	1.78845e-07	1.04564e-05	7.8625e-06	COL1A1/COL1A2/COMP/RUNX2/ASPN/GREM1/COL6A1/LOX/GJA1/ANKH/RFLNB/KLK4	12
GO:0022617	extracellular matrix disassembly	8/179	65/18805	0.123077	12.93	9.44501	1.83138e-07	1.04564e-05	7.8625e-06	MMP11/FAP/MMP14/MMP2/PDPN/CTSK/FSCN1/KLK4	8
GO:0060485	mesenchyme development	16/179	342/18805	0.0467836	4.91489	7.16265	1.8405e-07	1.04564e-05	7.8625e-06	FN1/COL1A1/SFRP2/PTK7/NRP2/LOXL2/PDPN/GREM1/RFLNB/MDK/VEGFA/RGCC/BASP1/BNC2/WNT2/WNT5A	16
GO:0071772	response to BMP	12/179	188/18805	0.0638298	6.70569	7.70769	2.54282e-07	1.38686e-05	1.04283e-05	SULF1/NBL1/SFRP2/COMP/RUNX2/GREM1/HTRA1/HTRA3/TNFAIP6/WNT5A/FZD1/FST	12
GO:0071773	cellular response to BMP stimulus	12/179	188/18805	0.0638298	6.70569	7.70769	2.54282e-07	1.38686e-05	1.04283e-05	SULF1/NBL1/SFRP2/COMP/RUNX2/GREM1/HTRA1/HTRA3/TNFAIP6/WNT5A/FZD1/FST	12
GO:0060541	respiratory system development	13/179	226/18805	0.0575221	6.04304	7.47699	2.65293e-07	1.41854e-05	1.06665e-05	COL3A1/MMP14/PTK7/PDPN/RCN3/COL6A1/LOX/MME/ADAMTS2/VEGFA/BASP1/WNT2/WNT5A	13
GO:0071560	cellular response to transforming growth factor beta stimulus	15/179	308/18805	0.0487013	5.11636	7.14052	2.70919e-07	1.42076e-05	1.06832e-05	POSTN/COL1A1/COL1A2/COL3A1/ASPN/LOX/CTSK/HTRA1/HTRA3/NREP/ITGB5/EMILIN1/WNT2/WNT5A/CILP	15
GO:0030510	regulation of BMP signaling pathway	10/179	124/18805	0.0806452	8.47225	8.18378	3.03742e-07	1.56284e-05	1.17515e-05	SULF1/NBL1/SFRP2/GREM1/HTRA1/HTRA3/TNFAIP6/WNT5A/FZD1/FST	10
GO:0002688	regulation of leukocyte chemotaxis	10/179	127/18805	0.0787402	8.27212	8.06101	3.79827e-07	1.91813e-05	1.44231e-05	RARRES2/NBL1/GREM1/SERPINE1/MDK/TNFAIP6/VEGFA/PERP/WNT5A/VEGFB	10
GO:0030282	bone mineralization	10/179	128/18805	0.078125	8.20749	8.02098	4.08658e-07	2.0262e-05	1.52357e-05	COL1A2/COMP/RUNX2/ASPN/GREM1/COL6A1/LOX/GJA1/ANKH/RFLNB	10
GO:0002685	regulation of leukocyte migration	13/179	236/18805	0.0550847	5.78698	7.25462	4.35493e-07	2.12069e-05	1.59462e-05	RARRES2/NBL1/MMP14/GREM1/SERPINE1/MDK/TNFAIP6/VEGFA/PERP/CNN2/EMILIN1/WNT5A/VEGFB	13
GO:0097529	myeloid leukocyte migration	13/179	237/18805	0.0548523	5.76256	7.23309	4.56986e-07	2.18632e-05	1.64397e-05	RARRES2/NBL1/MMP14/MMP2/GREM1/SERPINE1/MDK/TNFAIP6/VEGFA/PERP/CNN2/EMILIN1/VEGFB	13
GO:0030324	lung development	12/179	199/18805	0.0603015	6.33503	7.417	4.68953e-07	2.20489e-05	1.65793e-05	COL3A1/MMP14/PTK7/PDPN/RCN3/COL6A1/LOX/MME/ADAMTS2/VEGFA/WNT2/WNT5A	12
GO:0030514	negative regulation of BMP signaling pathway	8/179	74/18805	0.108108	11.3574	8.7514	5.08448e-07	2.3476e-05	1.76524e-05	NBL1/SFRP2/GREM1/HTRA1/HTRA3/TNFAIP6/WNT5A/FZD1	8
GO:0071229	cellular response to acid chemical	9/179	101/18805	0.0891089	9.36141	8.25971	5.16523e-07	2.3476e-05	1.76524e-05	COL1A1/COL1A2/COL3A1/COL5A2/MMP2/COL6A1/PDGFC/VEGFA/COL16A1	9
GO:0051917	regulation of fibrinolysis	5/179	18/18805	0.277778	29.1822	11.7267	5.7263e-07	2.55151e-05	1.91857e-05	FAP/PLAU/PLAUR/SERPINE1/PLAT	5
GO:0030323	respiratory tube development	12/179	203/18805	0.0591133	6.2102	7.31668	5.80101e-07	2.55151e-05	1.91857e-05	COL3A1/MMP14/PTK7/PDPN/RCN3/COL6A1/LOX/MME/ADAMTS2/VEGFA/WNT2/WNT5A	12
GO:0090101	negative regulation of transmembrane receptor protein serine/threonine kinase signaling pathway	12/179	206/18805	0.0582524	6.11976	7.2432	6.78228e-07	2.93576e-05	2.2075e-05	NBL1/SFRP2/ASPN/GREM1/HTRA1/HTRA3/TNFAIP6/EMILIN1/WNT5A/FZD1/CILP/FST	12
GO:0042476	odontogenesis	10/179	136/18805	0.0735294	7.7247	7.71567	7.17231e-07	3.05608e-05	2.29797e-05	INHBA/COL1A1/COL1A2/RUNX2/ASPN/ANKH/SERPINE1/PERP/KLK4/FST	10
GO:0085029	extracellular matrix assembly	7/179	56/18805	0.125	13.132	8.9131	9.85335e-07	4.13386e-05	3.10839e-05	COL1A2/COL3A1/ANTXR1/COL6A1/LOX/RGCC/EMILIN1	7
GO:0070613	regulation of protein processing	7/179	60/18805	0.116667	12.2565	8.56108	1.58916e-06	6.56612e-05	4.93729e-05	MMP14/ENO1/PLAU/PLAUR/SERPINE1/PLAT/RUNX1	7
GO:0016485	protein processing	12/179	227/18805	0.0528634	5.55361	6.76646	1.88629e-06	7.67748e-05	5.77296e-05	MMP14/COMP/ENO1/PLAU/PLAUR/P4HB/MME/SERPINE1/ADAMTS2/PGK1/PLAT/RUNX1	12
GO:0001837	epithelial to mesenchymal transition	11/179	192/18805	0.0572917	6.01883	6.8523	2.35476e-06	9.30643e-05	6.99783e-05	COL1A1/SFRP2/LOXL2/PDPN/GREM1/RFLNB/MDK/VEGFA/RGCC/WNT2/WNT5A	11
GO:0048771	tissue remodeling	11/179	192/18805	0.0572917	6.01883	6.8523	2.35476e-06	9.30643e-05	6.99783e-05	CTHRC1/MMP14/MMP2/GREM1/COL6A1/GJA1/CTSK/MDK/RUNX1/NOX4/P3H4	11
GO:0048762	mesenchymal cell differentiation	13/179	275/18805	0.0472727	4.96628	6.49536	2.42087e-06	9.43101e-05	7.09151e-05	FN1/COL1A1/SFRP2/NRP2/LOXL2/PDPN/GREM1/RFLNB/MDK/VEGFA/RGCC/WNT2/WNT5A	13
GO:0060346	bone trabecula formation	4/179	11/18805	0.363636	38.2021	12.0989	2.48665e-06	9.55083e-05	7.1816e-05	COL1A1/MMP2/GREM1/VEGFA	4
GO:0071230	cellular response to amino acid stimulus	8/179	92/18805	0.0869565	9.13529	7.66809	2.71497e-06	0.00010283	7.73212e-05	COL1A1/COL1A2/COL3A1/COL5A2/MMP2/COL6A1/PDGFC/COL16A1	8
GO:1903317	regulation of protein maturation	7/179	66/18805	0.106061	11.1423	8.09145	3.05437e-06	0.000112558	8.46362e-05	MMP14/ENO1/PLAU/PLAUR/SERPINE1/PLAT/RUNX1	7
GO:1905330	regulation of morphogenesis of an epithelium	7/179	66/18805	0.106061	11.1423	8.09145	3.05437e-06	0.000112558	8.46362e-05	SULF1/GREM1/GJA1/MDK/VEGFA/WNT2/WNT5A	7
GO:0001952	regulation of cell-matrix adhesion	9/179	125/18805	0.072	7.56402	7.21819	3.11085e-06	0.000113111	8.50518e-05	POSTN/MMP14/PLAU/GREM1/SERPINE1/VEGFA/COL16A1/RIN2/CDKN2A	9
GO:0010811	positive regulation of cell-substrate adhesion	9/179	126/18805	0.0714286	7.50399	7.18092	3.32301e-06	0.000119235	8.96569e-05	FN1/COL8A1/P4HB/MDK/VEGFA/ITGA5/EMILIN1/COL16A1/RIN2	9
GO:0010712	regulation of collagen metabolic process	6/179	46/18805	0.130435	13.7029	8.4561	4.67094e-06	0.000165424	0.000124388	INHBA/FAP/CREB3L1/RGCC/EMILIN1/RUNX1	6
GO:1900046	regulation of hemostasis	7/179	71/18805	0.0985915	10.3576	7.7441	5.01137e-06	0.000173747	0.000130646	FAP/COMP/PLAU/PLAUR/SERPINE1/EMILIN1/PLAT	7
GO:0042730	fibrinolysis	5/179	27/18805	0.185185	19.4548	9.40715	5.03337e-06	0.000173747	0.000130646	FAP/PLAU/PLAUR/SERPINE1/PLAT	5
GO:0045785	positive regulation of cell adhesion	17/179	499/18805	0.0340681	3.57906	5.72409	5.95807e-06	0.000203096	0.000152715	FN1/COL8A1/SFRP2/KIF26B/PDPN/LGALS1/PLAUR/P4HB/CD55/MDK/VEGFA/ITGA5/EMILIN1/COL16A1/WNT5A/RUNX1/RIN2	17
GO:0061035	regulation of cartilage development	7/179	73/18805	0.0958904	10.0739	7.6147	6.04243e-06	0.000203429	0.000152965	RUNX2/LOXL2/GREM1/CTSK/RFLNB/MDK/WNT5A	7
GO:0061430	bone trabecula morphogenesis	4/179	14/18805	0.285714	30.016	10.6468	7.37594e-06	0.000245295	0.000184446	COL1A1/MMP2/GREM1/VEGFA	4
GO:1900047	negative regulation of hemostasis	6/179	51/18805	0.117647	12.3595	7.96324	8.6339e-06	0.00028367	0.000213302	FAP/COMP/PLAU/PLAUR/SERPINE1/PLAT	6
GO:0001936	regulation of endothelial cell proliferation	10/179	180/18805	0.0555556	5.83644	6.39154	8.98292e-06	0.000291624	0.000219282	SULF1/SPARC/NRP2/MYDGF/MDK/VEGFA/RGCC/WNT2/WNT5A/VEGFB	10
GO:0048608	reproductive structure development	13/179	314/18805	0.0414013	4.34945	5.86745	1.02093e-05	0.00032237	0.000242401	SDC1/INHBA/SULF1/MMP14/SFRP2/MMP2/COL6A1/GJA1/TNFAIP6/VEGFA/BASP1/WNT5A/FST	13
GO:1903055	positive regulation of extracellular matrix organization	5/179	31/18805	0.16129	16.9445	8.70974	1.02719e-05	0.00032237	0.000242401	PDPN/RGCC/FSCN1/EMILIN1/RUNX1	5
GO:0006935	chemotaxis	16/179	466/18805	0.0343348	3.60707	5.58662	1.02846e-05	0.00032237	0.000242401	RARRES2/NBL1/NRP2/MMP2/PLAU/GREM1/LOX/PLAUR/CMTM3/SERPINE1/MDK/TNFAIP6/VEGFA/PERP/WNT5A/VEGFB	16
GO:0060688	regulation of morphogenesis of a branching structure	6/179	53/18805	0.113208	11.8931	7.78499	1.08341e-05	0.000332326	0.000249887	SULF1/GREM1/MDK/VEGFA/WNT2/WNT5A	6
GO:0042330	taxis	16/179	468/18805	0.034188	3.59165	5.5658	1.0846e-05	0.000332326	0.000249887	RARRES2/NBL1/NRP2/MMP2/PLAU/GREM1/LOX/PLAUR/CMTM3/SERPINE1/MDK/TNFAIP6/VEGFA/PERP/WNT5A/VEGFB	16
GO:0001101	response to acid chemical	9/179	146/18805	0.0616438	6.47605	6.51165	1.10792e-05	0.0003357	0.000252424	COL1A1/COL1A2/COL3A1/COL5A2/MMP2/COL6A1/PDGFC/VEGFA/COL16A1	9
GO:0061458	reproductive system development	13/179	318/18805	0.0408805	4.29474	5.80889	1.1683e-05	0.000350104	0.000263256	SDC1/INHBA/SULF1/MMP14/SFRP2/MMP2/COL6A1/GJA1/TNFAIP6/VEGFA/BASP1/WNT5A/FST	13
GO:0071675	regulation of mononuclear cell migration	9/179	148/18805	0.0608108	6.38853	6.45167	1.23634e-05	0.000366466	0.000275559	RARRES2/NBL1/MMP14/GREM1/SERPINE1/MDK/CNN2/EMILIN1/WNT5A	9
GO:0040013	negative regulation of locomotion	15/179	421/18805	0.0356295	3.74308	5.58023	1.27321e-05	0.000373337	0.000280725	COL3A1/SULF1/NBL1/SFRP2/CDH11/DPYSL3/GREM1/GJA1/IGFBP3/SERPINE1/TNFAIP6/CNN2/RGCC/EMILIN1/WNT5A	15
GO:1904948	midbrain dopaminergic neuron differentiation	4/179	16/18805	0.25	26.264	9.91064	1.32124e-05	0.0003833	0.000288216	SFRP2/WNT2/WNT5A/FZD1	4
GO:2000027	regulation of animal organ morphogenesis	7/179	83/18805	0.0843373	8.86013	7.03533	1.42153e-05	0.000408053	0.000306829	SULF1/SFRP2/RUNX2/GREM1/VEGFA/WNT2/WNT5A	7
GO:0030595	leukocyte chemotaxis	11/179	234/18805	0.0470085	4.93852	5.94313	1.55075e-05	0.000440509	0.000331234	RARRES2/NBL1/MMP2/GREM1/SERPINE1/MDK/TNFAIP6/VEGFA/PERP/WNT5A/VEGFB	11
GO:0071456	cellular response to hypoxia	9/179	156/18805	0.0576923	6.06092	6.22236	1.885e-05	0.000529938	0.000398479	INHBA/ENO1/NDRG1/P4HB/PGK1/VEGFA/RGCC/EGLN3/BNIP3	9
GO:0008406	gonad development	11/179	240/18805	0.0458333	4.81506	5.83111	1.96231e-05	0.000544467	0.000409404	SDC1/INHBA/MMP14/SFRP2/MMP2/GJA1/TNFAIP6/VEGFA/BASP1/WNT5A/FST	11
GO:0090596	sensory organ morphogenesis	12/179	286/18805	0.041958	4.40794	5.69322	1.97661e-05	0.000544467	0.000409404	COL11A1/CTHRC1/COL8A1/MFAP2/COL5A1/COL5A2/COL8A2/PTK7/SPARC/VEGFA/WNT2/WNT5A	12
GO:0060562	epithelial tube morphogenesis	13/179	337/18805	0.0385757	4.0526	5.54328	2.15488e-05	0.0005871	0.000441461	CTHRC1/MMP14/SFRP2/PTK7/KIF26B/GREM1/GJA1/MDK/VEGFA/PERP/WNT2/WNT5A/MICAL2	13
GO:0030336	negative regulation of cell migration	14/179	388/18805	0.0360825	3.79068	5.44512	2.17444e-05	0.0005871	0.000441461	COL3A1/SULF1/NBL1/SFRP2/CDH11/DPYSL3/GREM1/GJA1/IGFBP3/SERPINE1/TNFAIP6/CNN2/RGCC/EMILIN1	14
GO:0045137	development of primary sexual characteristics	11/179	245/18805	0.044898	4.71679	5.74056	2.3745e-05	0.000634828	0.00047735	SDC1/INHBA/MMP14/SFRP2/MMP2/GJA1/TNFAIP6/VEGFA/BASP1/WNT5A/FST	11
GO:0046849	bone remodeling	7/179	91/18805	0.0769231	8.08122	6.638	2.5998e-05	0.000688315	0.000517568	CTHRC1/GREM1/GJA1/CTSK/MDK/NOX4/P3H4	7
GO:0050900	leukocyte migration	14/179	395/18805	0.035443	3.7235	5.36279	2.64762e-05	0.000693674	0.000521598	RARRES2/NBL1/MMP14/MMP2/GREM1/SERPINE1/MDK/TNFAIP6/VEGFA/PERP/CNN2/EMILIN1/WNT5A/VEGFB	14
GO:0036294	cellular response to decreased oxygen levels	9/179	163/18805	0.0552147	5.80063	6.03445	2.67091e-05	0.000693674	0.000521598	INHBA/ENO1/NDRG1/P4HB/PGK1/VEGFA/RGCC/EGLN3/BNIP3	9
GO:0010717	regulation of epithelial to mesenchymal transition	8/179	126/18805	0.0634921	6.67021	6.26037	2.78439e-05	0.000716323	0.000538628	COL1A1/SFRP2/LOXL2/PDPN/GREM1/MDK/VEGFA/RGCC	8
GO:2001233	regulation of apoptotic signaling pathway	14/179	399/18805	0.0350877	3.68617	5.31658	2.95682e-05	0.000748379	0.000562732	INHBA/SFRP2/UNC5B/ENO1/MMP2/PLAUR/P4HB/CREB3L1/SERPINE1/PYCR1/TNFRSF12A/PTTG1IP/WNT5A/FZD1	14
GO:1905517	macrophage migration	6/179	63/18805	0.0952381	10.0053	7.01865	2.96388e-05	0.000748379	0.000562732	RARRES2/MMP14/MMP2/MDK/CNN2/EMILIN1	6
GO:0030278	regulation of ossification	8/179	128/18805	0.0625	6.56599	6.19421	3.119e-05	0.000780324	0.000586752	COMP/RUNX2/GREM1/GJA1/ANKH/RFLNB/MDK/WNT5A	8
GO:2000146	negative regulation of cell motility	14/179	403/18805	0.0347395	3.64958	5.27096	3.29735e-05	0.000817442	0.000614663	COL3A1/SULF1/NBL1/SFRP2/CDH11/DPYSL3/GREM1/GJA1/IGFBP3/SERPINE1/TNFAIP6/CNN2/RGCC/EMILIN1	14
GO:0002690	positive regulation of leukocyte chemotaxis	7/179	96/18805	0.0729167	7.66032	6.41354	3.67878e-05	0.000888957	0.000668437	RARRES2/SERPINE1/MDK/VEGFA/PERP/WNT5A/VEGFB	7
GO:0007044	cell-substrate junction assembly	7/179	96/18805	0.0729167	7.66032	6.41354	3.67878e-05	0.000888957	0.000668437	FN1/MMP14/CDH11/GREM1/VEGFA/ITGA5/COL16A1	7
GO:0043200	response to amino acid	8/179	131/18805	0.0610687	6.41563	6.09758	3.68361e-05	0.000888957	0.000668437	COL1A1/COL1A2/COL3A1/COL5A2/MMP2/COL6A1/PDGFC/COL16A1	8
GO:0010812	negative regulation of cell-substrate adhesion	6/179	66/18805	0.0909091	9.55053	6.82156	3.87102e-05	0.000925988	0.000696282	POSTN/COL1A1/MMP14/SPOCK1/SERPINE1/CDKN2A	6
GO:0032965	regulation of collagen biosynthetic process	5/179	41/18805	0.121951	12.8117	7.42221	4.19474e-05	0.000977698	0.000735165	INHBA/CREB3L1/RGCC/EMILIN1/RUNX1	5
GO:0040036	regulation of fibroblast growth factor receptor signaling pathway	5/179	41/18805	0.121951	12.8117	7.42221	4.19474e-05	0.000977698	0.000735165	SULF1/SULF2/RUNX2/CREB3L1/WNT5A	5
GO:0071542	dopaminergic neuron differentiation	5/179	41/18805	0.121951	12.8117	7.42221	4.19474e-05	0.000977698	0.000735165	SFRP2/VEGFA/WNT2/WNT5A/FZD1	5
GO:0050920	regulation of chemotaxis	10/179	217/18805	0.0460829	4.84128	5.57933	4.50054e-05	0.00104008	0.000782073	RARRES2/NBL1/GREM1/SERPINE1/MDK/TNFAIP6/VEGFA/PERP/WNT5A/VEGFB	10
GO:0048706	embryonic skeletal system development	8/179	135/18805	0.0592593	6.22553	5.97334	4.5671e-05	0.0010466	0.000786972	COL11A1/COL1A1/SULF1/MMP14/SULF2/RUNX2/KIAA1217/WNT5A	8
GO:0007162	negative regulation of cell adhesion	12/179	312/18805	0.0384615	4.04061	5.30916	4.62605e-05	0.00105127	0.000790486	POSTN/COL1A1/MMP14/MMP2/LGALS1/SPOCK1/SERPINE1/MDK/VEGFA/RGCC/RUNX1/CDKN2A	12
GO:0030193	regulation of blood coagulation	6/179	69/18805	0.0869565	9.13529	6.63668	4.98837e-05	0.00112424	0.000845354	FAP/PLAU/PLAUR/SERPINE1/EMILIN1/PLAT	6
GO:0071453	cellular response to oxygen levels	9/179	179/18805	0.0502793	5.28214	5.64312	5.56081e-05	0.00124298	0.000934638	INHBA/ENO1/NDRG1/P4HB/PGK1/VEGFA/RGCC/EGLN3/BNIP3	9
GO:0150115	cell-substrate junction organization	7/179	103/18805	0.0679612	7.13972	6.12512	5.78344e-05	0.00128223	0.000964154	FN1/MMP14/CDH11/GREM1/VEGFA/ITGA5/COL16A1	7
GO:0061041	regulation of wound healing	8/179	140/18805	0.0571429	6.00319	5.82491	5.91358e-05	0.00130051	0.0009779	FAP/PLAU/PLAUR/SERPINE1/TNFRSF12A/EMILIN1/PLAT/VEGFB	8
GO:1903034	regulation of response to wounding	9/179	181/18805	0.0497238	5.22377	5.59751	6.06067e-05	0.00132219	0.000994204	FAP/PLAU/PLAUR/SERPINE1/MDK/TNFRSF12A/EMILIN1/PLAT/VEGFB	9
GO:0043588	skin development	12/179	324/18805	0.037037	3.89096	5.14569	6.6465e-05	0.00143849	0.00108165	INHBA/COL1A1/COL1A2/COL3A1/COL5A1/COL5A2/COMP/COL6A1/PALLD/ADAMTS2/WNT5A/FST	12
GO:0060326	cell chemotaxis	12/179	325/18805	0.0369231	3.87899	5.13242	6.8449e-05	0.00146977	0.00110517	RARRES2/NBL1/MMP2/GREM1/LOX/SERPINE1/MDK/TNFAIP6/VEGFA/PERP/WNT5A/VEGFB	12
GO:0071674	mononuclear cell migration	10/179	230/18805	0.0434783	4.56765	5.3367	7.33079e-05	0.0015618	0.00117437	RARRES2/NBL1/MMP14/MMP2/GREM1/SERPINE1/MDK/CNN2/EMILIN1/WNT5A	10
GO:0016049	cell growth	15/179	492/18805	0.0304878	3.20292	4.85393	7.61689e-05	0.00161018	0.00121075	POSTN/FN1/INHBA/MMP14/SFRP2/SPHK1/NRP2/ENO1/GREM1/GJA1/SPOCK1/IGFBP3/VEGFA/WNT5A/CDKN2A	15
GO:0001938	positive regulation of endothelial cell proliferation	7/179	108/18805	0.0648148	6.80918	5.93516	7.82113e-05	0.00164063	0.00123365	NRP2/MYDGF/MDK/VEGFA/WNT2/WNT5A/VEGFB	7
GO:0048705	skeletal system morphogenesis	10/179	233/18805	0.0429185	4.50884	5.28328	8.16464e-05	0.00169387	0.00127368	COL11A1/COL1A1/COL3A1/MMP14/COMP/RUNX2/MMP2/GREM1/RFLNB/VEGFA	10
GO:1905521	regulation of macrophage migration	5/179	47/18805	0.106383	11.1762	6.84749	8.19915e-05	0.00169387	0.00127368	RARRES2/MMP14/MDK/CNN2/EMILIN1	5
GO:2001242	regulation of intrinsic apoptotic signaling pathway	9/179	189/18805	0.047619	5.00266	5.42161	8.45619e-05	0.0017294	0.00130039	SFRP2/ENO1/MMP2/PLAUR/P4HB/CREB3L1/PYCR1/PTTG1IP/FZD1	9
GO:0040037	negative regulation of fibroblast growth factor receptor signaling pathway	4/179	25/18805	0.16	16.8089	7.75384	8.58844e-05	0.0017294	0.00130039	SULF1/SULF2/CREB3L1/WNT5A	4
GO:0050818	regulation of coagulation	6/179	76/18805	0.0789474	8.29388	6.24597	8.61071e-05	0.0017294	0.00130039	FAP/PLAU/PLAUR/SERPINE1/EMILIN1/PLAT	6
GO:0060070	canonical Wnt signaling pathway	12/179	333/18805	0.036036	3.7858	5.02813	8.62479e-05	0.0017294	0.00130039	CTHRC1/SDC1/COL1A1/SFRP2/PTK7/SULF2/GREM1/COL6A1/MDK/WNT2/WNT5A/FZD1	12
GO:0050878	regulation of body fluid levels	13/179	388/18805	0.0335052	3.51991	4.91681	9.12682e-05	0.0018167	0.00136604	COL3A1/FAP/COMP/PDPN/PLAU/GJA1/PLAUR/SERPINE1/F13A1/VEGFA/SCT/EMILIN1/PLAT	13
GO:0007229	integrin-mediated signaling pathway	7/179	111/18805	0.0630631	6.62514	5.82688	9.30179e-05	0.00183811	0.00138214	FN1/COL3A1/ITGA11/ITGBL1/ITGB5/ITGA5/COL16A1	7
GO:1904383	response to sodium phosphate	3/179	10/18805	0.3	31.5168	9.46257	9.68917e-05	0.00190089	0.00142934	RUNX2/ANKH/GRP	3
GO:2001243	negative regulation of intrinsic apoptotic signaling pathway	7/179	112/18805	0.0625	6.56599	5.79167	9.84323e-05	0.00191732	0.0014417	SFRP2/ENO1/PLAUR/CREB3L1/PYCR1/PTTG1IP/FZD1	7
GO:0002687	positive regulation of leukocyte migration	8/179	152/18805	0.0526316	5.52926	5.49625	0.000105377	0.00203803	0.00153247	RARRES2/MMP14/SERPINE1/MDK/VEGFA/PERP/WNT5A/VEGFB	8
GO:0007596	blood coagulation	10/179	241/18805	0.0414938	4.35916	5.14512	0.000107919	0.0020725	0.00155839	COL3A1/FAP/COMP/PDPN/PLAU/PLAUR/SERPINE1/F13A1/EMILIN1/PLAT	10
GO:0030195	negative regulation of blood coagulation	5/179	50/18805	0.1	10.5056	6.59777	0.000110671	0.0021105	0.00158696	FAP/PLAU/PLAUR/SERPINE1/PLAT	5
GO:0030194	positive regulation of blood coagulation	4/179	27/18805	0.148148	15.5638	7.42377	0.000117394	0.00217778	0.00163755	PLAU/SERPINE1/EMILIN1/PLAT	4
GO:0032967	positive regulation of collagen biosynthetic process	4/179	27/18805	0.148148	15.5638	7.42377	0.000117394	0.00217778	0.00163755	INHBA/CREB3L1/RGCC/RUNX1	4
GO:0060343	trabecula formation	4/179	27/18805	0.148148	15.5638	7.42377	0.000117394	0.00217778	0.00163755	COL1A1/MMP2/GREM1/VEGFA	4
GO:1900048	positive regulation of hemostasis	4/179	27/18805	0.148148	15.5638	7.42377	0.000117394	0.00217778	0.00163755	PLAU/SERPINE1/EMILIN1/PLAT	4
GO:1903036	positive regulation of response to wounding	6/179	81/18805	0.0740741	7.78192	5.99636	0.000122909	0.00226468	0.0017029	PLAU/SERPINE1/MDK/EMILIN1/PLAT/VEGFB	6
GO:0048568	embryonic organ development	14/179	457/18805	0.0306346	3.21834	4.70635	0.000126279	0.00231116	0.00173784	COL11A1/CTHRC1/MFAP2/RARRES2/MMP14/PTK7/SPARC/RUNX2/GJA1/VEGFA/SCT/WNT2/WNT5A/MICAL2	14
GO:0050817	coagulation	10/179	246/18805	0.0406504	4.27056	5.0618	0.000127727	0.00232207	0.00174605	COL3A1/FAP/COMP/PDPN/PLAU/PLAUR/SERPINE1/F13A1/EMILIN1/PLAT	10
GO:0007548	sex differentiation	11/179	296/18805	0.0371622	3.9041	4.93694	0.000130284	0.00235289	0.00176922	SDC1/INHBA/MMP14/SFRP2/MMP2/GJA1/TNFAIP6/VEGFA/BASP1/WNT5A/FST	11
GO:0048251	elastic fiber assembly	3/179	11/18805	0.272727	28.6516	8.99288	0.000132294	0.00237345	0.00178468	COL3A1/LOX/EMILIN1	3
GO:0010714	positive regulation of collagen metabolic process	4/179	28/18805	0.142857	15.008	7.27166	0.000135947	0.00241655	0.00181708	INHBA/CREB3L1/RGCC/RUNX1	4
GO:0007599	hemostasis	10/179	248/18805	0.0403226	4.23612	5.02908	0.000136468	0.00241655	0.00181708	COL3A1/FAP/COMP/PDPN/PLAU/PLAUR/SERPINE1/F13A1/EMILIN1/PLAT	10
GO:0032330	regulation of chondrocyte differentiation	5/179	53/18805	0.0943396	9.91093	6.36838	0.000146483	0.00257715	0.00193785	RUNX2/LOXL2/GREM1/RFLNB/MDK	5
GO:0016525	negative regulation of angiogenesis	8/179	160/18805	0.05	5.25279	5.29596	0.000150369	0.00262856	0.00197651	THBS2/SULF1/SPARC/CREB3L1/SERPINE1/PGK1/RGCC/EMILIN1	8
GO:0007179	transforming growth factor beta receptor signaling pathway	10/179	252/18805	0.0396825	4.16888	4.96468	0.000155473	0.00270048	0.00203058	COL1A2/COL3A1/ASPN/LOX/HTRA1/HTRA3/NREP/ITGB5/EMILIN1/CILP	10
GO:0001558	regulation of cell growth	13/179	410/18805	0.0317073	3.33104	4.67825	0.000157728	0.00270519	0.00203412	FN1/INHBA/MMP14/SFRP2/SPHK1/ENO1/GREM1/GJA1/SPOCK1/IGFBP3/VEGFA/WNT5A/CDKN2A	13
GO:0050678	regulation of epithelial cell proliferation	13/179	410/18805	0.0317073	3.33104	4.67825	0.000157728	0.00270519	0.00203412	SULF1/SFRP2/SPARC/SULF2/RUNX2/NRP2/MYDGF/MDK/VEGFA/RGCC/WNT2/WNT5A/VEGFB	13
GO:0048146	positive regulation of fibroblast proliferation	5/179	54/18805	0.0925926	9.72739	6.29595	0.000160196	0.00271338	0.00204029	FN1/SPHK1/PDGFC/WNT2/WNT5A	5
GO:0050819	negative regulation of coagulation	5/179	54/18805	0.0925926	9.72739	6.29595	0.000160196	0.00271338	0.00204029	FAP/PLAU/PLAUR/SERPINE1/PLAT	5
GO:2000181	negative regulation of blood vessel morphogenesis	8/179	162/18805	0.0493827	5.18794	5.24798	0.000163797	0.00275725	0.00207327	THBS2/SULF1/SPARC/CREB3L1/SERPINE1/PGK1/RGCC/EMILIN1	8
GO:1901343	negative regulation of vasculature development	8/179	164/18805	0.0487805	5.12468	5.20079	0.000178198	0.00298126	0.00224171	THBS2/SULF1/SPARC/CREB3L1/SERPINE1/PGK1/RGCC/EMILIN1	8
GO:0046660	female sex differentiation	7/179	125/18805	0.056	5.88313	5.36978	0.000195371	0.00324864	0.00244277	INHBA/MMP14/MMP2/TNFAIP6/VEGFA/WNT5A/FST	7
GO:0016055	Wnt signaling pathway	14/179	477/18805	0.0293501	3.0834	4.51821	0.000196753	0.00325179	0.00244513	CTHRC1/SDC1/COL1A1/SULF1/SFRP2/PTK7/SULF2/GREM1/COL6A1/NXN/MDK/WNT2/WNT5A/FZD1	14
GO:0050820	positive regulation of coagulation	4/179	31/18805	0.129032	13.5556	6.85854	0.000204315	0.00335644	0.00252382	PLAU/SERPINE1/EMILIN1/PLAT	4
GO:0002686	negative regulation of leukocyte migration	5/179	57/18805	0.0877193	9.21543	6.0895	0.000207272	0.00338461	0.00254501	NBL1/GREM1/TNFAIP6/CNN2/EMILIN1	5
GO:0048592	eye morphogenesis	8/179	168/18805	0.047619	5.00266	5.10866	0.000210132	0.00341089	0.00256477	COL8A1/MFAP2/COL5A1/COL5A2/COL8A2/VEGFA/WNT2/WNT5A	8
GO:0051918	negative regulation of fibrinolysis	3/179	13/18805	0.230769	24.2437	8.21829	0.000226112	0.00364857	0.00274348	PLAU/SERPINE1/PLAT	3
GO:0043491	phosphatidylinositol 3-kinase/protein kinase B signal transduction	11/179	316/18805	0.0348101	3.65701	4.66951	0.000229854	0.00365351	0.0027472	FN1/COL6A3/UNC5B/RCN3/COL6A1/LOX/PDGFC/MYDGF/VEGFA/NOX4/VEGFB	11
GO:0001736	establishment of planar polarity	4/179	32/18805	0.125	13.132	6.73336	0.000231778	0.00365351	0.0027472	CTHRC1/SFRP2/PTK7/WNT5A	4
GO:0007164	establishment of tissue polarity	4/179	32/18805	0.125	13.132	6.73336	0.000231778	0.00365351	0.0027472	CTHRC1/SFRP2/PTK7/WNT5A	4
GO:0061036	positive regulation of cartilage development	4/179	32/18805	0.125	13.132	6.73336	0.000231778	0.00365351	0.0027472	RUNX2/LOXL2/MDK/WNT5A	4
GO:0030162	regulation of proteolysis	13/179	430/18805	0.0302326	3.17611	4.475	0.0002508	0.00393064	0.00295559	MMP14/ENO1/PLAU/RCN3/PLAUR/SPOCK1/TIMP2/TIMP3/SERPINE1/PERP/PLAT/RUNX1/CDKN2A	13
GO:0014850	response to muscle activity	4/179	33/18805	0.121212	12.734	6.61365	0.000261798	0.00404778	0.00304367	POSTN/FN1/COL6A1/ITGA5	4
GO:0001541	ovarian follicle development	5/179	60/18805	0.0833333	8.75466	5.89776	0.000264212	0.00404778	0.00304367	INHBA/MMP14/MMP2/TNFAIP6/VEGFA	5
GO:0010718	positive regulation of epithelial to mesenchymal transition	5/179	60/18805	0.0833333	8.75466	5.89776	0.000264212	0.00404778	0.00304367	COL1A1/LOXL2/PDPN/MDK/RGCC	5
GO:0060350	endochondral bone morphogenesis	5/179	60/18805	0.0833333	8.75466	5.89776	0.000264212	0.00404778	0.00304367	COL1A1/COL3A1/MMP14/COMP/RUNX2	5
GO:0003007	heart morphogenesis	10/179	272/18805	0.0367647	3.86235	4.6615	0.000287401	0.00437845	0.00329231	COL11A1/COL5A1/SFRP2/NRP2/GJA1/VEGFA/WNT2/WNT5A/FZD1/MICAL2	10
GO:0009612	response to mechanical stimulus	9/179	223/18805	0.0403587	4.23992	4.77126	0.00029321	0.00444213	0.00334019	COL11A1/POSTN/COL1A1/MMP14/MMP2/COL6A1/MDK/CNN2/BNIP3	9
GO:0097193	intrinsic apoptotic signaling pathway	11/179	330/18805	0.0333333	3.50186	4.4949	0.000332772	0.00501364	0.00376993	SFRP2/ENO1/MMP2/PLAUR/P4HB/CREB3L1/PYCR1/PERP/PTTG1IP/FZD1/BNIP3	11
GO:0035860	glial cell-derived neurotrophic factor receptor signaling pathway	3/179	15/18805	0.2	21.0112	7.60058	0.000354713	0.00522092	0.00392579	SULF1/MMP14/SULF2	3
GO:0060026	convergent extension	3/179	15/18805	0.2	21.0112	7.60058	0.000354713	0.00522092	0.00392579	SFRP2/PTK7/WNT5A	3
GO:0060572	morphogenesis of an epithelial bud	3/179	15/18805	0.2	21.0112	7.60058	0.000354713	0.00522092	0.00392579	SULF1/WNT2/WNT5A	3
GO:0045620	negative regulation of lymphocyte differentiation	5/179	64/18805	0.078125	8.20749	5.66199	0.000357721	0.00522092	0.00392579	INHBA/LGALS1/MDK/RUNX1/CDKN2A	5
GO:0018205	peptidyl-lysine modification	7/179	138/18805	0.0507246	5.32892	5.0035	0.000358017	0.00522092	0.00392579	PLOD2/LOXL2/LOX/P3H3/PLOD1/CDKN2A/P3H4	7
GO:0048565	digestive tract development	7/179	138/18805	0.0507246	5.32892	5.0035	0.000358017	0.00522092	0.00392579	COL3A1/RARRES2/SFRP2/PDGFC/SCT/CLMP/WNT5A	7
GO:1905332	positive regulation of morphogenesis of an epithelium	4/179	36/18805	0.111111	11.6729	6.28353	0.000368575	0.0053463	0.00402007	GREM1/GJA1/MDK/VEGFA	4
GO:0002011	morphogenesis of an epithelial sheet	5/179	65/18805	0.0769231	8.08122	5.60624	0.000384575	0.00554887	0.00417239	COL5A1/PDPN/ITGB5/ITGA5/WNT5A	5
GO:0071676	negative regulation of mononuclear cell migration	4/179	37/18805	0.108108	11.3574	6.18207	0.000410201	0.00579854	0.00436012	NBL1/GREM1/CNN2/EMILIN1	4
GO:0014909	smooth muscle cell migration	6/179	101/18805	0.0594059	6.24094	5.1772	0.000410384	0.00579854	0.00436012	POSTN/PLAU/IGFBP3/SERPINE1/MDK/PLAT	6
GO:0034446	substrate adhesion-dependent cell spreading	6/179	101/18805	0.0594059	6.24094	5.1772	0.000410384	0.00579854	0.00436012	POSTN/FN1/ANTXR1/PDPN/P4HB/MDK	6
GO:1903035	negative regulation of response to wounding	6/179	101/18805	0.0594059	6.24094	5.1772	0.000410384	0.00579854	0.00436012	FAP/PLAU/PLAUR/SERPINE1/MDK/PLAT	6
GO:0090303	positive regulation of wound healing	5/179	66/18805	0.0757576	7.95878	5.55167	0.000412925	0.00580436	0.0043645	PLAU/SERPINE1/EMILIN1/PLAT/VEGFB	5
GO:0010657	muscle cell apoptotic process	6/179	102/18805	0.0588235	6.17976	5.14216	0.000432637	0.00605026	0.0045494	SFRP2/COL6A1/MDK/GRP/CDKN2A/BNIP3	6
GO:0070167	regulation of biomineral tissue development	6/179	103/18805	0.0582524	6.11976	5.10759	0.000455821	0.00634196	0.00476874	COMP/ASPN/GREM1/GJA1/ANKH/RFLNB	6
GO:0048736	appendage development	8/179	190/18805	0.0421053	4.4234	4.64938	0.000480844	0.00662253	0.00497971	COL3A1/SFRP2/COMP/RUNX2/GREM1/COL6A1/GJA1/WNT5A	8
GO:0060173	limb development	8/179	190/18805	0.0421053	4.4234	4.64938	0.000480844	0.00662253	0.00497971	COL3A1/SFRP2/COMP/RUNX2/GREM1/COL6A1/GJA1/WNT5A	8
GO:0061138	morphogenesis of a branching epithelium	8/179	191/18805	0.0418848	4.40025	4.63019	0.000497857	0.0068224	0.00513	SULF1/MMP14/SFRP2/GREM1/MDK/VEGFA/WNT2/WNT5A	8
GO:0050921	positive regulation of chemotaxis	7/179	146/18805	0.0479452	5.03693	4.80037	0.000502792	0.00685556	0.00515494	RARRES2/SERPINE1/MDK/VEGFA/PERP/WNT5A/VEGFB	7
GO:0043542	endothelial cell migration	10/179	293/18805	0.0341297	3.58552	4.37268	0.000515931	0.00699972	0.00526333	FAP/SPARC/NRP2/LOXL2/GREM1/VEGFA/SRPX2/RGCC/WNT5A/RIN2	10
GO:0090399	replicative senescence	3/179	17/18805	0.176471	18.5393	7.09231	0.000522744	0.00705704	0.00530644	MME/SERPINE1/CDKN2A	3
GO:0008585	female gonad development	6/179	106/18805	0.0566038	5.94656	5.00655	0.000531226	0.00710124	0.00533967	INHBA/MMP14/MMP2/TNFAIP6/VEGFA/FST	6
GO:0032526	response to retinoic acid	6/179	106/18805	0.0566038	5.94656	5.00655	0.000531226	0.00710124	0.00533967	COL1A1/GJB2/PTK7/MMP2/WNT2/WNT5A	6
GO:0030111	regulation of Wnt signaling pathway	11/179	350/18805	0.0314286	3.30176	4.26116	0.000545182	0.00725137	0.00545256	CTHRC1/COL1A1/SULF1/SFRP2/PTK7/SULF2/GREM1/NXN/MDK/WNT5A/FZD1	11
GO:2001234	negative regulation of apoptotic signaling pathway	9/179	243/18805	0.037037	3.89096	4.44656	0.000547775	0.00725137	0.00545256	SFRP2/UNC5B/ENO1/PLAUR/CREB3L1/SERPINE1/PYCR1/PTTG1IP/FZD1	9
GO:0001953	negative regulation of cell-matrix adhesion	4/179	40/18805	0.1	10.5056	5.89965	0.000555149	0.00731349	0.00549927	POSTN/MMP14/SERPINE1/CDKN2A	4
GO:0016331	morphogenesis of embryonic epithelium	7/179	149/18805	0.0469799	4.93551	4.72799	0.000567788	0.00744403	0.00559743	CTHRC1/SULF1/SFRP2/PTK7/GREM1/WNT2/WNT5A	7
GO:0002040	sprouting angiogenesis	8/179	197/18805	0.0406091	4.26623	4.51774	0.000610488	0.00796555	0.00598957	LOXL2/GREM1/CREB3L1/PKM/VEGFA/SRPX2/ITGA5/VEGFB	8
GO:0055123	digestive system development	7/179	151/18805	0.0463576	4.87014	4.68081	0.00061471	0.00798245	0.00600229	COL3A1/RARRES2/SFRP2/PDGFC/SCT/CLMP/WNT5A	7
GO:0010715	regulation of extracellular matrix disassembly	3/179	18/18805	0.166667	17.5093	6.86955	0.000622916	0.00801269	0.00602502	FAP/PDPN/FSCN1	3
GO:0034112	positive regulation of homotypic cell-cell adhesion	3/179	18/18805	0.166667	17.5093	6.86955	0.000622916	0.00801269	0.00602502	PDPN/PLAUR/EMILIN1	3
GO:0001934	positive regulation of protein phosphorylation	12/179	414/18805	0.0289855	3.0451	4.1248	0.000629819	0.00806346	0.0060632	RARRES2/SFRP2/SPHK1/GREM1/PLAUR/MYDGF/VEGFA/RGCC/ITGA5/WNT5A/NOX4/VEGFB	12
GO:0035107	appendage morphogenesis	7/179	152/18805	0.0460526	4.8381	4.65753	0.000639299	0.00810869	0.00609721	COL3A1/SFRP2/RUNX2/GREM1/COL6A1/GJA1/WNT5A	7
GO:0035108	limb morphogenesis	7/179	152/18805	0.0460526	4.8381	4.65753	0.000639299	0.00810869	0.00609721	COL3A1/SFRP2/RUNX2/GREM1/COL6A1/GJA1/WNT5A	7
GO:0046545	development of primary female sexual characteristics	6/179	110/18805	0.0545455	5.73032	4.87771	0.000646464	0.008124	0.00610872	INHBA/MMP14/MMP2/TNFAIP6/VEGFA/FST	6
GO:0048144	fibroblast proliferation	6/179	110/18805	0.0545455	5.73032	4.87771	0.000646464	0.008124	0.00610872	FN1/COL3A1/SPHK1/PDGFC/WNT2/WNT5A	6
GO:0048562	embryonic organ morphogenesis	10/179	302/18805	0.0331126	3.47867	4.2569	0.000652021	0.00815624	0.00613296	COL11A1/CTHRC1/MFAP2/MMP14/PTK7/SPARC/RUNX2/GJA1/WNT5A/MICAL2	10
GO:0044319	wound healing, spreading of cells	4/179	42/18805	0.0952381	10.0053	5.72749	0.000669934	0.00830413	0.00624417	COL5A1/PDPN/ITGB5/ITGA5	4
GO:0090505	epiboly involved in wound healing	4/179	42/18805	0.0952381	10.0053	5.72749	0.000669934	0.00830413	0.00624417	COL5A1/PDPN/ITGB5/ITGA5	4
GO:0090504	epiboly	4/179	43/18805	0.0930233	9.77264	5.64569	0.000733203	0.00898263	0.00675435	COL5A1/PDPN/ITGB5/ITGA5	4
GO:0061621	canonical glycolysis	3/179	19/18805	0.157895	16.5878	6.66401	0.000734553	0.00898263	0.00675435	ENO1/PKM/PGK1	3
GO:0061718	glucose catabolic process to pyruvate	3/179	19/18805	0.157895	16.5878	6.66401	0.000734553	0.00898263	0.00675435	ENO1/PKM/PGK1	3
GO:0031099	regeneration	8/179	203/18805	0.0394089	4.14013	4.40969	0.000742876	0.00899635	0.00676467	POSTN/SULF2/MMP2/COL6A1/GJA1/NREP/MDK/RUNX1	8
GO:0042698	ovulation cycle	5/179	75/18805	0.0666667	7.00372	5.1071	0.000744421	0.00899635	0.00676467	INHBA/MMP2/MDK/TNFAIP6/CA12	5
GO:0045667	regulation of osteoblast differentiation	7/179	156/18805	0.0448718	4.71405	4.5664	0.000745572	0.00899635	0.00676467	CTHRC1/SFRP2/RUNX2/GREM1/TNFAIP6/VEGFA/FZD1	7
GO:0051402	neuron apoptotic process	10/179	309/18805	0.0323625	3.39987	4.16984	0.000777297	0.00933784	0.00702145	COL6A3/UNC5B/MMP2/COL6A1/MDK/PYCR1/EGLN3/FZD1/VEGFB/BNIP3	10
GO:0051146	striated muscle cell differentiation	10/179	311/18805	0.0321543	3.378	4.14542	0.000816525	0.00972607	0.00731337	SDC1/MMP14/ADAM12/GREM1/COL6A1/VEGFA/BHLHE41/SGCD/SMYD3/NOX4	10
GO:0014812	muscle cell migration	6/179	115/18805	0.0521739	5.48118	4.72529	0.000816747	0.00972607	0.00731337	POSTN/PLAU/IGFBP3/SERPINE1/MDK/PLAT	6
GO:0048754	branching morphogenesis of an epithelial tube	7/179	159/18805	0.0440252	4.6251	4.50005	0.000834089	0.00988939	0.00743618	MMP14/SFRP2/GREM1/MDK/VEGFA/WNT2/WNT5A	7
GO:0045669	positive regulation of osteoblast differentiation	5/179	77/18805	0.0649351	6.82181	5.01822	0.000839263	0.00989788	0.00744256	CTHRC1/SFRP2/RUNX2/VEGFA/FZD1	5
GO:0007517	muscle organ development	11/179	369/18805	0.0298103	3.13175	4.05422	0.000842064	0.00989788	0.00744256	COL11A1/COL3A1/COL6A3/ITGA11/COL6A1/LOX/GJA1/BASP1/SGCD/WNT2/FZD1	11
GO:0060840	artery development	6/179	116/18805	0.0517241	5.43392	4.69587	0.000854603	0.00996442	0.0074926	COL3A1/COMP/LOXL1/LOX/MDK/VEGFA	6
GO:0055093	response to hyperoxia	3/179	20/18805	0.15	15.7584	6.47351	0.000858155	0.00996442	0.0074926	COL1A1/MMP2/BNIP3	3
GO:0042692	muscle cell differentiation	12/179	429/18805	0.027972	2.93863	3.98189	0.000858687	0.00996442	0.0074926	SDC1/MMP14/COMP/ADAM12/GREM1/COL6A1/LOX/VEGFA/BHLHE41/SGCD/SMYD3/NOX4	12
GO:0001763	morphogenesis of a branching structure	8/179	208/18805	0.0384615	4.04061	4.32278	0.000870056	0.0100536	0.00755963	SULF1/MMP14/SFRP2/GREM1/MDK/VEGFA/WNT2/WNT5A	8
GO:0061045	negative regulation of wound healing	5/179	78/18805	0.0641026	6.73435	4.97496	0.000889925	0.0102398	0.00769964	FAP/PLAU/PLAUR/SERPINE1/PLAT	5
GO:0010562	positive regulation of phosphorus metabolic process	13/179	493/18805	0.0263692	2.77024	3.90462	0.000905292	0.0103294	0.00776705	RARRES2/SFRP2/SPHK1/ENO1/GREM1/PLAUR/MYDGF/VEGFA/RGCC/ITGA5/WNT5A/NOX4/VEGFB	13
GO:0045937	positive regulation of phosphate metabolic process	13/179	493/18805	0.0263692	2.77024	3.90462	0.000905292	0.0103294	0.00776705	RARRES2/SFRP2/SPHK1/ENO1/GREM1/PLAUR/MYDGF/VEGFA/RGCC/ITGA5/WNT5A/NOX4/VEGFB	13
GO:0048846	axon extension involved in axon guidance	3/179	21/18805	0.142857	15.008	6.29626	0.000994204	0.0111572	0.00838947	NRP2/VEGFA/WNT5A	3
GO:0061620	glycolytic process through glucose-6-phosphate	3/179	21/18805	0.142857	15.008	6.29626	0.000994204	0.0111572	0.00838947	ENO1/PKM/PGK1	3
GO:1902284	neuron projection extension involved in neuron projection guidance	3/179	21/18805	0.142857	15.008	6.29626	0.000994204	0.0111572	0.00838947	NRP2/VEGFA/WNT5A	3
GO:1903376	regulation of oxidative stress-induced neuron intrinsic apoptotic signaling pathway	3/179	21/18805	0.142857	15.008	6.29626	0.000994204	0.0111572	0.00838947	MMP2/PYCR1/FZD1	3
GO:0042327	positive regulation of phosphorylation	12/179	437/18805	0.02746	2.88483	3.90817	0.00100679	0.0112521	0.00846084	RARRES2/SFRP2/SPHK1/GREM1/PLAUR/MYDGF/VEGFA/RGCC/ITGA5/WNT5A/NOX4/VEGFB	12
GO:1902106	negative regulation of leukocyte differentiation	6/179	120/18805	0.05	5.25279	4.58153	0.00101974	0.0113503	0.00853468	INHBA/LGALS1/MDK/TNFAIP6/RUNX1/CDKN2A	6
GO:0044344	cellular response to fibroblast growth factor stimulus	7/179	165/18805	0.0424242	4.45692	4.3722	0.00103594	0.0114373	0.00860012	POSTN/COL1A1/SULF1/SULF2/RUNX2/CREB3L1/WNT5A	7
GO:0045861	negative regulation of proteolysis	7/179	165/18805	0.0424242	4.45692	4.3722	0.00103594	0.0114373	0.00860012	PLAU/SPOCK1/TIMP2/TIMP3/SERPINE1/PLAT/CDKN2A	7
GO:0021953	central nervous system neuron differentiation	8/179	215/18805	0.0372093	3.90906	4.20556	0.0010769	0.0118415	0.00890407	INHBA/SFRP2/CDH11/NRP2/SPOCK1/WNT2/WNT5A/FZD1	8
GO:0061383	trabecula morphogenesis	4/179	48/18805	0.0833333	8.75466	5.27343	0.00111411	0.0120726	0.00907777	COL1A1/MMP2/GREM1/VEGFA	4
GO:1902175	regulation of oxidative stress-induced intrinsic apoptotic signaling pathway	4/179	48/18805	0.0833333	8.75466	5.27343	0.00111411	0.0120726	0.00907777	MMP2/P4HB/PYCR1/FZD1	4
GO:0030500	regulation of bone mineralization	5/179	82/18805	0.0609756	6.40585	4.80922	0.00111562	0.0120726	0.00907777	COMP/GREM1/GJA1/ANKH/RFLNB	5
GO:0042246	tissue regeneration	5/179	82/18805	0.0609756	6.40585	4.80922	0.00111562	0.0120726	0.00907777	POSTN/COL6A1/GJA1/MDK/RUNX1	5
GO:0001822	kidney development	10/179	325/18805	0.0307692	3.23249	3.9799	0.00113926	0.0121774	0.0091566	SDC1/SULF1/PTK7/SULF2/KIF26B/GREM1/MME/VEGFA/BASP1/WNT5A	10
GO:0018149	peptide cross-linking	3/179	22/18805	0.136364	14.3258	6.13076	0.00114317	0.0121774	0.0091566	FN1/COL3A1/F13A1	3
GO:0035089	establishment of apical/basal cell polarity	3/179	22/18805	0.136364	14.3258	6.13076	0.00114317	0.0121774	0.0091566	PTK7/FSCN1/WNT5A	3
GO:1903054	negative regulation of extracellular matrix organization	3/179	22/18805	0.136364	14.3258	6.13076	0.00114317	0.0121774	0.0091566	FAP/ANTXR1/EMILIN1	3
GO:1901888	regulation of cell junction assembly	9/179	270/18805	0.0333333	3.50186	4.0592	0.00115446	0.0122498	0.00921109	THBS2/MMP14/GREM1/SYNDIG1/VEGFA/SRPX2/COL16A1/WNT5A/FZD1	9
GO:0050679	positive regulation of epithelial cell proliferation	8/179	218/18805	0.0366972	3.85526	4.15682	0.00117678	0.0124043	0.00932719	RUNX2/NRP2/MYDGF/MDK/VEGFA/WNT2/WNT5A/VEGFB	8
GO:0014823	response to activity	5/179	83/18805	0.060241	6.32867	4.76951	0.00117811	0.0124043	0.00932719	POSTN/FN1/MMP2/COL6A1/ITGA5	5
GO:0044403	biological process involved in symbiotic interaction	8/179	220/18805	0.0363636	3.82021	4.12481	0.00124738	0.0130831	0.00983767	FN1/LRRC15/CTSB/LGALS1/P4HB/CD55/ITGB5/ITGA5	8
GO:0060976	coronary vasculature development	4/179	50/18805	0.08	8.40447	5.1394	0.00129931	0.0133336	0.010026	PTK7/VEGFA/SGCD/VEGFB	4
GO:0002689	negative regulation of leukocyte chemotaxis	3/179	23/18805	0.130435	13.7029	5.9757	0.00130549	0.0133336	0.010026	NBL1/GREM1/TNFAIP6	3
GO:0006590	thyroid hormone generation	3/179	23/18805	0.130435	13.7029	5.9757	0.00130549	0.0133336	0.010026	CTSB/DIO2/CTSK	3
GO:0010955	negative regulation of protein processing	3/179	23/18805	0.130435	13.7029	5.9757	0.00130549	0.0133336	0.010026	PLAU/SERPINE1/PLAT	3
GO:0036480	neuron intrinsic apoptotic signaling pathway in response to oxidative stress	3/179	23/18805	0.130435	13.7029	5.9757	0.00130549	0.0133336	0.010026	MMP2/PYCR1/FZD1	3
GO:1902074	response to salt	3/179	23/18805	0.130435	13.7029	5.9757	0.00130549	0.0133336	0.010026	RUNX2/ANKH/GRP	3
GO:2000047	regulation of cell-cell adhesion mediated by cadherin	3/179	23/18805	0.130435	13.7029	5.9757	0.00130549	0.0133336	0.010026	VEGFA/RGCC/WNT5A	3
GO:0048041	focal adhesion assembly	5/179	85/18805	0.0588235	6.17976	4.692	0.00131082	0.0133381	0.0100294	MMP14/CDH11/GREM1/VEGFA/COL16A1	5
GO:0003205	cardiac chamber development	7/179	172/18805	0.0406977	4.27553	4.23054	0.00131798	0.0133611	0.0100467	COL11A1/SFRP2/PTK7/NRP2/WNT2/WNT5A/FZD1	7
GO:0071774	response to fibroblast growth factor	7/179	173/18805	0.0404624	4.25082	4.21092	0.00136274	0.0137004	0.0103018	POSTN/COL1A1/SULF1/SULF2/RUNX2/CREB3L1/WNT5A	7
GO:0022612	gland morphogenesis	6/179	127/18805	0.0472441	4.96327	4.39321	0.00136653	0.0137004	0.0103018	SULF1/SULF2/MMP2/MDK/PERP/WNT5A	6
GO:1903707	negative regulation of hemopoiesis	6/179	127/18805	0.0472441	4.96327	4.39321	0.00136653	0.0137004	0.0103018	INHBA/LGALS1/MDK/TNFAIP6/RUNX1/CDKN2A	6
GO:0060828	regulation of canonical Wnt signaling pathway	9/179	277/18805	0.032491	3.41337	3.96681	0.00137853	0.0137701	0.0103543	CTHRC1/COL1A1/SFRP2/PTK7/SULF2/GREM1/MDK/WNT5A/FZD1	9
GO:0030308	negative regulation of cell growth	7/179	174/18805	0.0402299	4.22639	4.19145	0.00140868	0.014014	0.0105376	INHBA/SFRP2/ENO1/GREM1/GJA1/WNT5A/CDKN2A	7
GO:0051896	regulation of phosphatidylinositol 3-kinase/protein kinase B signal transduction	9/179	278/18805	0.0323741	3.40109	3.95385	0.00141322	0.014014	0.0105376	FN1/UNC5B/RCN3/LOX/PDGFC/MYDGF/VEGFA/NOX4/VEGFB	9
GO:0052547	regulation of peptidase activity	5/179	87/18805	0.0574713	6.03769	4.61693	0.00145426	0.0143687	0.0108043	RCN3/SPOCK1/TIMP2/TIMP3/SERPINE1	5
GO:0072001	renal system development	10/179	336/18805	0.0297619	3.12666	3.85601	0.00146033	0.0143766	0.0108103	SDC1/SULF1/PTK7/SULF2/KIF26B/GREM1/MME/VEGFA/BASP1/WNT5A	10
GO:0060571	morphogenesis of an epithelial fold	3/179	24/18805	0.125	13.132	5.83002	0.0014816	0.0144815	0.0108891	SULF1/WNT2/WNT5A	3
GO:0061162	establishment of monopolar cell polarity	3/179	24/18805	0.125	13.132	5.83002	0.0014816	0.0144815	0.0108891	PTK7/FSCN1/WNT5A	3
GO:0051701	biological process involved in interaction with host	7/179	176/18805	0.0397727	4.17836	4.15295	0.00150419	0.0145538	0.0109435	LRRC15/CTSB/LGALS1/P4HB/CD55/ITGB5/ITGA5	7
GO:0010466	negative regulation of peptidase activity	4/179	52/18805	0.0769231	8.08122	5.01264	0.00150502	0.0145538	0.0109435	SPOCK1/TIMP2/TIMP3/SERPINE1	4
GO:0050922	negative regulation of chemotaxis	4/179	52/18805	0.0769231	8.08122	5.01264	0.00150502	0.0145538	0.0109435	NBL1/GREM1/TNFAIP6/WNT5A	4
GO:0046718	symbiont entry into host cell	6/179	131/18805	0.0458015	4.81172	4.2917	0.00160144	0.0154316	0.0116035	CTSB/LGALS1/P4HB/CD55/ITGB5/ITGA5	6
GO:0044331	cell-cell adhesion mediated by cadherin	4/179	53/18805	0.0754717	7.92874	4.95177	0.00161592	0.0155162	0.0116672	CDH11/VEGFA/RGCC/WNT5A	4
GO:0007350	blastoderm segmentation	3/179	25/18805	0.12	12.6067	5.69276	0.00167193	0.0157623	0.0118523	NRP2/BASP1/WNT5A	3
GO:0061042	vascular wound healing	3/179	25/18805	0.12	12.6067	5.69276	0.00167193	0.0157623	0.0118523	SERPINE1/VEGFA/VEGFB	3
GO:0061339	establishment or maintenance of monopolar cell polarity	3/179	25/18805	0.12	12.6067	5.69276	0.00167193	0.0157623	0.0118523	PTK7/FSCN1/WNT5A	3
GO:0061615	glycolytic process through fructose-6-phosphate	3/179	25/18805	0.12	12.6067	5.69276	0.00167193	0.0157623	0.0118523	ENO1/PKM/PGK1	3
GO:1903318	negative regulation of protein maturation	3/179	25/18805	0.12	12.6067	5.69276	0.00167193	0.0157623	0.0118523	PLAU/SERPINE1/PLAT	3
GO:0010721	negative regulation of cell development	9/179	285/18805	0.0315789	3.31755	3.86477	0.00167623	0.0157623	0.0118523	INHBA/LGALS1/RFLNB/MDK/TNFAIP6/VEGFA/WNT5A/RUNX1/CDKN2A	9
GO:0048145	regulation of fibroblast proliferation	5/179	90/18805	0.0555556	5.83644	4.50862	0.00169066	0.0158434	0.0119132	FN1/SPHK1/PDGFC/WNT2/WNT5A	5
GO:0010595	positive regulation of endothelial cell migration	6/179	133/18805	0.0451128	4.73936	4.24248	0.00172983	0.0160687	0.0120826	SPARC/NRP2/VEGFA/SRPX2/WNT5A/RIN2	6
GO:0045581	negative regulation of T cell differentiation	4/179	54/18805	0.0740741	7.78192	4.89248	0.00173238	0.0160687	0.0120826	LGALS1/MDK/RUNX1/CDKN2A	4
GO:0071622	regulation of granulocyte chemotaxis	4/179	54/18805	0.0740741	7.78192	4.89248	0.00173238	0.0160687	0.0120826	RARRES2/MDK/TNFAIP6/PERP	4
GO:0030178	negative regulation of Wnt signaling pathway	7/179	181/18805	0.038674	4.06293	4.05912	0.00176513	0.016317	0.0122693	CTHRC1/SFRP2/GREM1/NXN/MDK/WNT5A/FZD1	7
GO:0072175	epithelial tube formation	6/179	134/18805	0.0447761	4.70399	4.21823	0.00179688	0.0165544	0.0124478	CTHRC1/SFRP2/PTK7/GREM1/VEGFA/WNT5A	6
GO:0017015	regulation of transforming growth factor beta receptor signaling pathway	7/179	182/18805	0.0384615	4.04061	4.04076	0.0018213	0.0167228	0.0125745	ASPN/LOX/HTRA1/HTRA3/NREP/EMILIN1/CILP	7
GO:0060740	prostate gland epithelium morphogenesis	3/179	26/18805	0.115385	12.1218	5.56312	0.00187686	0.0171178	0.0128714	SULF1/MMP2/WNT5A	3
GO:0090103	cochlea morphogenesis	3/179	26/18805	0.115385	12.1218	5.56312	0.00187686	0.0171178	0.0128714	CTHRC1/PTK7/WNT5A	3
GO:0044409	symbiont entry into host	6/179	136/18805	0.0441176	4.63482	4.17045	0.00193688	0.0176062	0.0132388	CTSB/LGALS1/P4HB/CD55/ITGB5/ITGA5	6
GO:0030901	midbrain development	5/179	93/18805	0.0537634	5.64816	4.40509	0.00195411	0.0177038	0.0133121	SFRP2/BASP1/WNT2/WNT5A/FZD1	5
GO:0001738	morphogenesis of a polarized epithelium	4/179	56/18805	0.0714286	7.50399	4.77834	0.00198253	0.0179019	0.013461	CTHRC1/SFRP2/PTK7/WNT5A	4
GO:1903844	regulation of cellular response to transforming growth factor beta stimulus	7/179	185/18805	0.0378378	3.97509	3.98646	0.00199815	0.0179834	0.0135223	ASPN/LOX/HTRA1/HTRA3/NREP/EMILIN1/CILP	7
GO:0060560	developmental growth involved in morphogenesis	8/179	238/18805	0.0336134	3.53129	3.85258	0.00204676	0.0182534	0.0137254	POSTN/FN1/SFRP2/PTK7/KIF26B/NRP2/VEGFA/WNT5A	8
GO:0014910	regulation of smooth muscle cell migration	5/179	94/18805	0.0531915	5.58808	4.37158	0.00204824	0.0182534	0.0137254	POSTN/PLAU/IGFBP3/SERPINE1/MDK	5
GO:0042475	odontogenesis of dentin-containing tooth	5/179	94/18805	0.0531915	5.58808	4.37158	0.00204824	0.0182534	0.0137254	RUNX2/SERPINE1/PERP/KLK4/FST	5
GO:0035313	wound healing, spreading of epidermal cells	3/179	27/18805	0.111111	11.6729	5.4404	0.0020968	0.0185648	0.0139595	COL5A1/ITGB5/ITGA5	3
GO:0036296	response to increased oxygen levels	3/179	27/18805	0.111111	11.6729	5.4404	0.0020968	0.0185648	0.0139595	COL1A1/MMP2/BNIP3	3
GO:0071677	positive regulation of mononuclear cell migration	5/179	95/18805	0.0526316	5.52926	4.33854	0.00214565	0.0189359	0.0142385	RARRES2/MMP14/SERPINE1/MDK/WNT5A	5
GO:0010660	regulation of muscle cell apoptotic process	5/179	96/18805	0.0520833	5.47166	4.30597	0.00224639	0.019761	0.014859	SFRP2/MDK/GRP/CDKN2A/BNIP3	5
GO:0007565	female pregnancy	7/179	190/18805	0.0368421	3.87048	3.89845	0.00232217	0.0201893	0.0151811	GJB2/CTSB/MMP2/GJA1/VEGFA/ITGA5/COL16A1	7
GO:0051897	positive regulation of phosphatidylinositol 3-kinase/protein kinase B signal transduction	7/179	190/18805	0.0368421	3.87048	3.89845	0.00232217	0.0201893	0.0151811	FN1/UNC5B/PDGFC/MYDGF/VEGFA/NOX4/VEGFB	7
GO:0006007	glucose catabolic process	3/179	28/18805	0.107143	11.256	5.32396	0.0023321	0.0201893	0.0151811	ENO1/PKM/PGK1	3
GO:0060512	prostate gland morphogenesis	3/179	28/18805	0.107143	11.256	5.32396	0.0023321	0.0201893	0.0151811	SULF1/MMP2/WNT5A	3
GO:1905523	positive regulation of macrophage migration	3/179	28/18805	0.107143	11.256	5.32396	0.0023321	0.0201893	0.0151811	RARRES2/MMP14/MDK	3
GO:0042542	response to hydrogen peroxide	5/179	99/18805	0.0505051	5.30585	4.21093	0.00256929	0.0219445	0.0165008	SDC1/COL1A1/SPHK1/MMP2/BNIP3	5
GO:0060395	SMAD protein signal transduction	5/179	99/18805	0.0505051	5.30585	4.21093	0.00256929	0.0219445	0.0165008	INHBA/RUNX2/GREM1/EMILIN1/CILP	5
GO:0003156	regulation of animal organ formation	3/179	29/18805	0.103448	10.8678	5.21329	0.00258313	0.0219445	0.0165008	SULF1/WNT2/WNT5A	3
GO:0003401	axis elongation	3/179	29/18805	0.103448	10.8678	5.21329	0.00258313	0.0219445	0.0165008	SFRP2/PTK7/WNT5A	3
GO:0042403	thyroid hormone metabolic process	3/179	29/18805	0.103448	10.8678	5.21329	0.00258313	0.0219445	0.0165008	CTSB/DIO2/CTSK	3
GO:1901201	regulation of extracellular matrix assembly	3/179	29/18805	0.103448	10.8678	5.21329	0.00258313	0.0219445	0.0165008	ANTXR1/RGCC/EMILIN1	3
GO:0001657	ureteric bud development	5/179	100/18805	0.05	5.25279	4.18011	0.00268404	0.0226606	0.0170393	SDC1/KIF26B/GREM1/VEGFA/BASP1	5
GO:0060349	bone morphogenesis	5/179	100/18805	0.05	5.25279	4.18011	0.00268404	0.0226606	0.0170393	COL1A1/COL3A1/MMP14/COMP/RUNX2	5
GO:0072163	mesonephric epithelium development	5/179	101/18805	0.049505	5.20079	4.14969	0.00280246	0.0234427	0.0176274	SDC1/KIF26B/GREM1/VEGFA/BASP1	5
GO:0072164	mesonephric tubule development	5/179	101/18805	0.049505	5.20079	4.14969	0.00280246	0.0234427	0.0176274	SDC1/KIF26B/GREM1/VEGFA/BASP1	5
GO:0120162	positive regulation of cold-induced thermogenesis	5/179	101/18805	0.049505	5.20079	4.14969	0.00280246	0.0234427	0.0176274	MFAP2/DIO2/GJA1/PDGFC/VEGFA	5
GO:0048738	cardiac muscle tissue development	8/179	251/18805	0.0318725	3.34839	3.67182	0.00284129	0.0235532	0.0177105	COL11A1/GREM1/GJA1/VEGFA/SGCD/WNT2/RUNX1/NOX4	8
GO:0070168	negative regulation of biomineral tissue development	3/179	30/18805	0.1	10.5056	5.10789	0.00285022	0.0235532	0.0177105	ASPN/GREM1/RFLNB	3
GO:1903672	positive regulation of sprouting angiogenesis	3/179	30/18805	0.1	10.5056	5.10789	0.00285022	0.0235532	0.0177105	PKM/VEGFA/ITGA5	3
GO:2000108	positive regulation of leukocyte apoptotic process	3/179	30/18805	0.1	10.5056	5.10789	0.00285022	0.0235532	0.0177105	PERP/WNT5A/CDKN2A	3
GO:1900024	regulation of substrate adhesion-dependent cell spreading	4/179	62/18805	0.0645161	6.7778	4.46715	0.00288105	0.023736	0.0178479	POSTN/PDPN/P4HB/MDK	4
GO:0035148	tube formation	6/179	148/18805	0.0405405	4.25902	3.90202	0.00295759	0.0242933	0.0182669	CTHRC1/SFRP2/PTK7/GREM1/VEGFA/WNT5A	6
GO:0051893	regulation of focal adhesion assembly	4/179	63/18805	0.0634921	6.67021	4.4193	0.00305385	0.0248919	0.0187171	MMP14/GREM1/VEGFA/COL16A1	4
GO:0090109	regulation of cell-substrate junction assembly	4/179	63/18805	0.0634921	6.67021	4.4193	0.00305385	0.0248919	0.0187171	MMP14/GREM1/VEGFA/COL16A1	4
GO:0090090	negative regulation of canonical Wnt signaling pathway	6/179	149/18805	0.0402685	4.23044	3.88094	0.00305787	0.0248919	0.0187171	CTHRC1/SFRP2/GREM1/MDK/WNT5A/FZD1	6
GO:0003338	metanephros morphogenesis	3/179	31/18805	0.0967742	10.1667	5.00734	0.00313371	0.0254334	0.0191243	KIF26B/GREM1/BASP1	3
GO:1903670	regulation of sprouting angiogenesis	4/179	64/18805	0.0625	6.56599	4.37248	0.00323359	0.0261662	0.0196752	CREB3L1/PKM/VEGFA/ITGA5	4
GO:0055001	muscle cell development	7/179	202/18805	0.0346535	3.64055	3.69888	0.00326522	0.026344	0.0198089	SDC1/COMP/COL6A1/LOX/VEGFA/SGCD/SMYD3	7
GO:0001823	mesonephros development	5/179	105/18805	0.047619	5.00266	4.03194	0.00331417	0.02666	0.0200466	SDC1/KIF26B/GREM1/VEGFA/BASP1	5
GO:0008584	male gonad development	6/179	152/18805	0.0394737	4.14694	3.81881	0.00337395	0.0269817	0.0202885	SDC1/INHBA/MMP14/SFRP2/GJA1/WNT5A	6
GO:0030177	positive regulation of Wnt signaling pathway	6/179	152/18805	0.0394737	4.14694	3.81881	0.00337395	0.0269817	0.0202885	COL1A1/SULF1/SFRP2/PTK7/SULF2/WNT5A	6
GO:0001958	endochondral ossification	3/179	32/18805	0.09375	9.84899	4.91127	0.00343391	0.0271428	0.0204096	COL1A1/MMP14/RUNX2	3
GO:0036075	replacement ossification	3/179	32/18805	0.09375	9.84899	4.91127	0.00343391	0.0271428	0.0204096	COL1A1/MMP14/RUNX2	3
GO:0061037	negative regulation of cartilage development	3/179	32/18805	0.09375	9.84899	4.91127	0.00343391	0.0271428	0.0204096	GREM1/CTSK/RFLNB	3
GO:0090025	regulation of monocyte chemotaxis	3/179	32/18805	0.09375	9.84899	4.91127	0.00343391	0.0271428	0.0204096	NBL1/GREM1/SERPINE1	3
GO:0046546	development of primary male sexual characteristics	6/179	153/18805	0.0392157	4.11984	3.79845	0.00348454	0.0274634	0.0206507	SDC1/INHBA/MMP14/SFRP2/GJA1/WNT5A	6
GO:0008631	intrinsic apoptotic signaling pathway in response to oxidative stress	4/179	66/18805	0.0606061	6.36702	4.28178	0.00361444	0.0284051	0.0213588	MMP2/P4HB/PYCR1/FZD1	4
GO:0060537	muscle tissue development	11/179	446/18805	0.0246637	2.59106	3.33367	0.00371444	0.0291071	0.0218866	COL11A1/COL3A1/GREM1/COL6A1/LOX/GJA1/VEGFA/SGCD/WNT2/RUNX1/NOX4	11
GO:0048010	vascular endothelial growth factor receptor signaling pathway	5/179	108/18805	0.0462963	4.8637	3.94749	0.00373976	0.0292215	0.0219727	SULF1/VEGFA/ITGA5/EMILIN1/VEGFB	5
GO:0071300	cellular response to retinoic acid	4/179	67/18805	0.0597015	6.27199	4.23782	0.00381581	0.029705	0.0223362	COL1A1/PTK7/WNT2/WNT5A	4
GO:0050730	regulation of peptidyl-tyrosine phosphorylation	6/179	156/18805	0.0384615	4.04061	3.73841	0.0038325	0.029705	0.0223362	SFRP2/GREM1/VEGFA/ITGA5/NOX4/VEGFB	6
GO:0018158	protein oxidation	2/179	10/18805	0.2	21.0112	6.20502	0.00385609	0.029705	0.0223362	LOXL2/LOX	2
GO:0048263	determination of dorsal identity	2/179	10/18805	0.2	21.0112	6.20502	0.00385609	0.029705	0.0223362	NBL1/GREM1	2
GO:1905770	regulation of mesodermal cell differentiation	2/179	10/18805	0.2	21.0112	6.20502	0.00385609	0.029705	0.0223362	SFRP2/GJA1	2
GO:0150116	regulation of cell-substrate junction organization	4/179	68/18805	0.0588235	6.17976	4.19475	0.00402466	0.0309162	0.0232469	MMP14/GREM1/VEGFA/COL16A1	4
GO:0042472	inner ear morphogenesis	5/179	110/18805	0.0454545	4.77527	3.8929	0.00404439	0.0309805	0.0232953	COL11A1/CTHRC1/PTK7/SPARC/WNT5A	5
GO:0060055	angiogenesis involved in wound healing	3/179	34/18805	0.0882353	9.26964	4.73123	0.00408563	0.0312087	0.0234669	SERPINE1/VEGFA/VEGFB	3
GO:0044703	multi-organism reproductive process	7/179	211/18805	0.0331754	3.48527	3.55893	0.00414599	0.0315814	0.0237471	GJB2/CTSB/MMP2/GJA1/VEGFA/ITGA5/COL16A1	7
GO:0035567	non-canonical Wnt signaling pathway	4/179	69/18805	0.057971	6.0902	4.15253	0.0042411	0.0322158	0.0242242	CTHRC1/SFRP2/WNT5A/FZD1	4
GO:1901890	positive regulation of cell junction assembly	5/179	112/18805	0.0446429	4.68999	3.83961	0.00436637	0.0330752	0.0248704	THBS2/SYNDIG1/VEGFA/SRPX2/COL16A1	5
GO:0022411	cellular component disassembly	11/179	456/18805	0.0241228	2.53424	3.25134	0.00438271	0.033107	0.0248943	MMP11/FAP/MMP14/MMP2/PDPN/COL6A1/CTSK/FSCN1/KLK4/BNIP3/MICAL2	11
GO:0034505	tooth mineralization	3/179	35/18805	0.0857143	9.00479	4.64669	0.00443772	0.0332463	0.0249991	COL1A1/ASPN/ANKH	3
GO:0048333	mesodermal cell differentiation	3/179	35/18805	0.0857143	9.00479	4.64669	0.00443772	0.0332463	0.0249991	INHBA/SFRP2/GJA1	3
GO:0090022	regulation of neutrophil chemotaxis	3/179	35/18805	0.0857143	9.00479	4.64669	0.00443772	0.0332463	0.0249991	MDK/TNFAIP6/PERP	3
GO:0072006	nephron development	6/179	161/18805	0.0372671	3.91513	3.6416	0.00446883	0.0333877	0.0251053	SULF1/SULF2/KIF26B/GREM1/VEGFA/BASP1	6
GO:0001894	tissue homeostasis	8/179	272/18805	0.0294118	3.08988	3.40349	0.0046119	0.0342418	0.0257476	COL3A1/COMP/GJA1/CTSK/ANKH/VEGFA/PERP/NOX4	8
GO:0060249	anatomical structure homeostasis	8/179	272/18805	0.0294118	3.08988	3.40349	0.0046119	0.0342418	0.0257476	COL3A1/COMP/GJA1/CTSK/ANKH/VEGFA/PERP/NOX4	8
GO:0032836	glomerular basement membrane development	2/179	11/18805	0.181818	19.1011	5.88685	0.0046836	0.0342418	0.0257476	SULF1/SULF2	2
GO:0035581	sequestering of extracellular ligand from receptor	2/179	11/18805	0.181818	19.1011	5.88685	0.0046836	0.0342418	0.0257476	NBL1/GREM1	2
GO:0048262	determination of dorsal/ventral asymmetry	2/179	11/18805	0.181818	19.1011	5.88685	0.0046836	0.0342418	0.0257476	NBL1/GREM1	2
GO:0060601	lateral sprouting from an epithelium	2/179	11/18805	0.181818	19.1011	5.88685	0.0046836	0.0342418	0.0257476	SULF1/WNT5A	2
GO:0071492	cellular response to UV-A	2/179	11/18805	0.181818	19.1011	5.88685	0.0046836	0.0342418	0.0257476	MMP2/MME	2
GO:2000048	negative regulation of cell-cell adhesion mediated by cadherin	2/179	11/18805	0.181818	19.1011	5.88685	0.0046836	0.0342418	0.0257476	VEGFA/RGCC	2
GO:0001569	branching involved in blood vessel morphogenesis	3/179	36/18805	0.0833333	8.75466	4.56547	0.00480764	0.0348682	0.0262186	SFRP2/MDK/VEGFA	3
GO:0071604	transforming growth factor beta production	3/179	36/18805	0.0833333	8.75466	4.56547	0.00480764	0.0348682	0.0262186	FN1/COL3A1/LUM	3
GO:0090183	regulation of kidney development	3/179	36/18805	0.0833333	8.75466	4.56547	0.00480764	0.0348682	0.0262186	GREM1/VEGFA/BASP1	3
GO:0050731	positive regulation of peptidyl-tyrosine phosphorylation	5/179	116/18805	0.0431034	4.52827	3.73671	0.00506447	0.0365137	0.0274559	GREM1/VEGFA/ITGA5/NOX4/VEGFB	5
GO:0044706	multi-multicellular organism process	7/179	219/18805	0.0319635	3.35795	3.44077	0.00507052	0.0365137	0.0274559	GJB2/CTSB/MMP2/GJA1/VEGFA/ITGA5/COL16A1	7
GO:0009100	glycoprotein metabolic process	10/179	400/18805	0.025	2.6264	3.22315	0.00508483	0.0365137	0.0274559	COL11A1/SULF1/SULF2/CHPF/GXYLT2/GALNT1/OSTC/ST6GAL2/GALNT5/VEGFB	10
GO:0022409	positive regulation of cell-cell adhesion	9/179	337/18805	0.0267062	2.80565	3.27891	0.00508808	0.0365137	0.0274559	KIF26B/PDPN/LGALS1/PLAUR/CD55/MDK/EMILIN1/WNT5A/RUNX1	9
GO:0060415	muscle tissue morphogenesis	4/179	73/18805	0.0547945	5.75649	3.9916	0.00518535	0.0368972	0.0277443	COL11A1/COL3A1/WNT2/FZD1	4
GO:0030947	regulation of vascular endothelial growth factor receptor signaling pathway	3/179	37/18805	0.0810811	8.51804	4.48734	0.00519565	0.0368972	0.0277443	ITGA5/EMILIN1/VEGFB	3
GO:0034110	regulation of homotypic cell-cell adhesion	3/179	37/18805	0.0810811	8.51804	4.48734	0.00519565	0.0368972	0.0277443	PDPN/PLAUR/EMILIN1	3
GO:0071425	hematopoietic stem cell proliferation	3/179	37/18805	0.0810811	8.51804	4.48734	0.00519565	0.0368972	0.0277443	SFRP2/WNT5A/RUNX1	3
GO:0001553	luteinization	2/179	12/18805	0.166667	17.5093	5.60807	0.00558529	0.0388548	0.0292163	INHBA/MMP2	2
GO:0002551	mast cell chemotaxis	2/179	12/18805	0.166667	17.5093	5.60807	0.00558529	0.0388548	0.0292163	VEGFA/VEGFB	2
GO:0014831	gastro-intestinal system smooth muscle contraction	2/179	12/18805	0.166667	17.5093	5.60807	0.00558529	0.0388548	0.0292163	SULF1/SULF2	2
GO:0032276	regulation of gonadotropin secretion	2/179	12/18805	0.166667	17.5093	5.60807	0.00558529	0.0388548	0.0292163	INHBA/GJA1	2
GO:0042447	hormone catabolic process	2/179	12/18805	0.166667	17.5093	5.60807	0.00558529	0.0388548	0.0292163	HSD17B6/MME	2
GO:0043589	skin morphogenesis	2/179	12/18805	0.166667	17.5093	5.60807	0.00558529	0.0388548	0.0292163	COL1A1/COL1A2	2
GO:0051798	positive regulation of hair follicle development	2/179	12/18805	0.166667	17.5093	5.60807	0.00558529	0.0388548	0.0292163	WNT5A/FST	2
GO:0097084	vascular associated smooth muscle cell development	2/179	12/18805	0.166667	17.5093	5.60807	0.00558529	0.0388548	0.0292163	COMP/VEGFA	2
GO:0071711	basement membrane organization	3/179	38/18805	0.0789474	8.29388	4.4121	0.00560199	0.0388718	0.0292291	MMP11/COL3A1/COL6A1	3
GO:1990845	adaptive thermogenesis	6/179	169/18805	0.035503	3.72979	3.49453	0.00564456	0.0390678	0.0293765	MFAP2/DIO2/GJA1/PDGFC/VEGFA/SCT	6
GO:0051881	regulation of mitochondrial membrane potential	4/179	75/18805	0.0533333	5.60298	3.91555	0.00570628	0.039395	0.0296225	COL6A1/PYCR1/CDKN2A/BNIP3	4
GO:0061572	actin filament bundle organization	6/179	170/18805	0.0352941	3.70785	3.47678	0.005806	0.0399822	0.030064	DPYSL3/MARCKS/RFLNB/ITGB5/RGCC/FSCN1	6
GO:0006979	response to oxidative stress	10/179	408/18805	0.0245098	2.5749	3.15283	0.00582389	0.0400044	0.0300807	SDC1/COL1A1/GJB2/MMP14/SPHK1/MMP2/COL6A1/PYCR1/GPX8/BNIP3	10
GO:0001707	mesoderm formation	4/179	76/18805	0.0526316	5.52926	3.87854	0.00597937	0.0408665	0.0307289	INHBA/SFRP2/GJA1/WNT5A	4
GO:2000242	negative regulation of reproductive process	4/179	76/18805	0.0526316	5.52926	3.87854	0.00597937	0.0408665	0.0307289	SULF1/GJA1/PLAT/WNT5A	4
GO:0007389	pattern specification process	11/179	476/18805	0.0231092	2.42776	3.09301	0.00600556	0.0409429	0.0307864	NBL1/SFRP2/NRP2/GREM1/GJA1/BHLHE41/BASP1/WNT2/WNT5A/FST/MICAL2	11
GO:0010661	positive regulation of muscle cell apoptotic process	3/179	39/18805	0.0769231	8.08122	4.33957	0.00602687	0.0409857	0.0308186	GRP/CDKN2A/BNIP3	3
GO:0001838	embryonic epithelial tube formation	5/179	121/18805	0.0413223	4.34115	3.61448	0.00604403	0.0410002	0.0308295	CTHRC1/SFRP2/PTK7/GREM1/WNT5A	5
GO:0051962	positive regulation of nervous system development	8/179	285/18805	0.0280702	2.94894	3.25006	0.00607151	0.0410844	0.0308928	FN1/THBS2/SYNDIG1/MME/MDK/VEGFA/SRPX2/WNT2	8
GO:0050866	negative regulation of cell activation	7/179	227/18805	0.030837	3.23961	3.32795	0.00614232	0.0414606	0.0311757	FN1/INHBA/LGALS1/MDK/EMILIN1/RUNX1/CDKN2A	7
GO:0035924	cellular response to vascular endothelial growth factor stimulus	5/179	122/18805	0.0409836	4.30557	3.59083	0.00625485	0.0420122	0.0315905	SPHK1/NRP2/VEGFA/EMILIN1/VEGFB	5
GO:0071621	granulocyte chemotaxis	5/179	122/18805	0.0409836	4.30557	3.59083	0.00625485	0.0420122	0.0315905	RARRES2/MDK/TNFAIP6/VEGFA/PERP	5
GO:0006734	NADH metabolic process	3/179	40/18805	0.075	7.87919	4.26958	0.00647052	0.0431043	0.0324116	ENO1/PKM/PGK1	3
GO:0016266	O-glycan processing	3/179	40/18805	0.075	7.87919	4.26958	0.00647052	0.0431043	0.0324116	GXYLT2/GALNT1/GALNT5	3
GO:0001654	eye development	10/179	415/18805	0.0240964	2.53147	3.09266	0.00653722	0.0431043	0.0324116	INHBA/COL8A1/MFAP2/COL5A1/COL5A2/COL8A2/GJA1/VEGFA/WNT2/WNT5A	10
GO:0048332	mesoderm morphogenesis	4/179	78/18805	0.0512821	5.38748	3.80645	0.00655135	0.0431043	0.0324116	INHBA/SFRP2/GJA1/WNT5A	4
GO:0032905	transforming growth factor beta1 production	2/179	13/18805	0.153846	16.1624	5.361	0.00655969	0.0431043	0.0324116	COL3A1/LUM	2
GO:0070278	extracellular matrix constituent secretion	2/179	13/18805	0.153846	16.1624	5.361	0.00655969	0.0431043	0.0324116	CREB3L1/RGCC	2
GO:1900115	extracellular regulation of signal transduction	2/179	13/18805	0.153846	16.1624	5.361	0.00655969	0.0431043	0.0324116	NBL1/GREM1	2
GO:1900116	extracellular negative regulation of signal transduction	2/179	13/18805	0.153846	16.1624	5.361	0.00655969	0.0431043	0.0324116	NBL1/GREM1	2
GO:1901731	positive regulation of platelet aggregation	2/179	13/18805	0.153846	16.1624	5.361	0.00655969	0.0431043	0.0324116	PDPN/EMILIN1	2
GO:0030326	embryonic limb morphogenesis	5/179	124/18805	0.0403226	4.23612	3.54428	0.00669189	0.043762	0.0329062	SFRP2/RUNX2/GREM1/GJA1/WNT5A	5
GO:0035113	embryonic appendage morphogenesis	5/179	124/18805	0.0403226	4.23612	3.54428	0.00669189	0.043762	0.0329062	SFRP2/RUNX2/GREM1/GJA1/WNT5A	5
GO:0046661	male sex differentiation	6/179	176/18805	0.0340909	3.58145	3.37301	0.00684632	0.0446649	0.0335851	SDC1/INHBA/MMP14/SFRP2/GJA1/WNT5A	6
GO:0060392	negative regulation of SMAD protein signal transduction	3/179	41/18805	0.0731707	7.68701	4.20197	0.00693315	0.0451234	0.0339298	GREM1/EMILIN1/CILP	3
GO:0150063	visual system development	10/179	419/18805	0.0238663	2.5073	3.05883	0.00697435	0.0452834	0.0340502	INHBA/COL8A1/MFAP2/COL5A1/COL5A2/COL8A2/GJA1/VEGFA/WNT2/WNT5A	10
GO:0045926	negative regulation of growth	7/179	233/18805	0.0300429	3.15618	3.24658	0.00705099	0.0456723	0.0343426	INHBA/SFRP2/ENO1/GREM1/GJA1/WNT5A/CDKN2A	7
GO:0006090	pyruvate metabolic process	5/179	127/18805	0.0393701	4.13606	3.47626	0.00738692	0.0476908	0.0358604	SLC16A3/ENO1/COL6A1/PKM/PGK1	5
GO:0010951	negative regulation of endopeptidase activity	3/179	42/18805	0.0714286	7.50399	4.13662	0.00741493	0.0476908	0.0358604	SPOCK1/TIMP3/SERPINE1	3
GO:0019058	viral life cycle	8/179	295/18805	0.0271186	2.84897	3.13784	0.00741508	0.0476908	0.0358604	LRRC15/CTSB/LGALS1/P4HB/IL32/CD55/ITGB5/ITGA5	8
GO:0014706	striated muscle tissue development	10/179	423/18805	0.0236407	2.48359	3.02538	0.00743384	0.047699	0.0358666	COL11A1/GREM1/COL6A1/LOX/GJA1/VEGFA/SGCD/WNT2/RUNX1/NOX4	10
GO:0048644	muscle organ morphogenesis	4/179	81/18805	0.0493827	5.18794	3.70285	0.00747552	0.0478539	0.035983	COL11A1/COL3A1/WNT2/FZD1	4
GO:0010594	regulation of endothelial cell migration	7/179	236/18805	0.029661	3.11606	3.20688	0.00754106	0.0478978	0.0360161	SPARC/NRP2/VEGFA/SRPX2/RGCC/WNT5A/RIN2	7
GO:0035630	bone mineralization involved in bone maturation	2/179	14/18805	0.142857	15.008	5.13992	0.00760534	0.0478978	0.0360161	GREM1/RFLNB	2
GO:0051764	actin crosslink formation	2/179	14/18805	0.142857	15.008	5.13992	0.00760534	0.0478978	0.0360161	DPYSL3/MARCKS	2
GO:0070141	response to UV-A	2/179	14/18805	0.142857	15.008	5.13992	0.00760534	0.0478978	0.0360161	MMP2/MME	2
GO:0072283	metanephric renal vesicle morphogenesis	2/179	14/18805	0.142857	15.008	5.13992	0.00760534	0.0478978	0.0360161	KIF26B/GREM1	2
GO:1903377	negative regulation of oxidative stress-induced neuron intrinsic apoptotic signaling pathway	2/179	14/18805	0.142857	15.008	5.13992	0.00760534	0.0478978	0.0360161	PYCR1/FZD1	2
GO:1905522	negative regulation of macrophage migration	2/179	14/18805	0.142857	15.008	5.13992	0.00760534	0.0478978	0.0360161	CNN2/EMILIN1	2
GO:0072089	stem cell proliferation	5/179	128/18805	0.0390625	4.10374	3.45406	0.00762937	0.0479385	0.0360466	SFRP2/RUNX2/GJA1/WNT5A/RUNX1	5
GO:0048880	sensory system development	10/179	426/18805	0.0234742	2.4661	3.00054	0.00779359	0.0487962	0.0366916	INHBA/COL8A1/MFAP2/COL5A1/COL5A2/COL8A2/GJA1/VEGFA/WNT2/WNT5A	10
GO:0003151	outflow tract morphogenesis	4/179	82/18805	0.0487805	5.12468	3.66945	0.00780167	0.0487962	0.0366916	SFRP2/NRP2/VEGFA/FZD1	4
GO:0003206	cardiac chamber morphogenesis	5/179	129/18805	0.0387597	4.07193	3.43207	0.00787731	0.0490444	0.0368782	COL11A1/SFRP2/NRP2/WNT2/FZD1	5
GO:0003231	cardiac ventricle development	5/179	129/18805	0.0387597	4.07193	3.43207	0.00787731	0.0490444	0.0368782	COL11A1/SFRP2/PTK7/WNT5A/FZD1	5
GO:0048246	macrophage chemotaxis	3/179	43/18805	0.0697674	7.32948	4.07338	0.00791606	0.0491734	0.0369752	RARRES2/MMP2/MDK	3
GO:0048844	artery morphogenesis	4/179	83/18805	0.0481928	5.06293	3.63659	0.00813704	0.0503168	0.037835	COL3A1/COMP/MDK/VEGFA	4
GO:0060390	regulation of SMAD protein signal transduction	4/179	83/18805	0.0481928	5.06293	3.63659	0.00813704	0.0503168	0.037835	INHBA/GREM1/EMILIN1/CILP	4
GO:0042445	hormone metabolic process	7/179	240/18805	0.0291667	3.06413	3.15491	0.00823316	0.050796	0.0381953	INHBA/CTSB/DIO2/HSD17B6/CTSK/P4HB/MME	7
GO:0003002	regionalization	10/179	430/18805	0.0232558	2.44316	2.96775	0.00829402	0.051056	0.0383908	NBL1/SFRP2/NRP2/GREM1/GJA1/BHLHE41/BASP1/WNT2/WNT5A/MICAL2	10
GO:0042471	ear morphogenesis	5/179	131/18805	0.0381679	4.00977	3.38877	0.0083899	0.0515299	0.0387471	COL11A1/CTHRC1/PTK7/SPARC/WNT5A	5
GO:0014902	myotube differentiation	5/179	132/18805	0.0378788	3.97939	3.36743	0.00865468	0.0524982	0.0394752	MMP14/ADAM12/COL6A1/BHLHE41/SMYD3	5
GO:0010454	negative regulation of cell fate commitment	2/179	15/18805	0.133333	14.0074	4.94045	0.00872082	0.0524982	0.0394752	SFRP2/LGALS1	2
GO:0044849	estrous cycle	2/179	15/18805	0.133333	14.0074	4.94045	0.00872082	0.0524982	0.0394752	MDK/CA12	2
GO:0046598	positive regulation of viral entry into host cell	2/179	15/18805	0.133333	14.0074	4.94045	0.00872082	0.0524982	0.0394752	LGALS1/P4HB	2
GO:0050930	induction of positive chemotaxis	2/179	15/18805	0.133333	14.0074	4.94045	0.00872082	0.0524982	0.0394752	VEGFA/VEGFB	2
GO:0070234	positive regulation of T cell apoptotic process	2/179	15/18805	0.133333	14.0074	4.94045	0.00872082	0.0524982	0.0394752	PERP/WNT5A	2
GO:0075294	positive regulation by symbiont of entry into host	2/179	15/18805	0.133333	14.0074	4.94045	0.00872082	0.0524982	0.0394752	LGALS1/P4HB	2
GO:0097531	mast cell migration	2/179	15/18805	0.133333	14.0074	4.94045	0.00872082	0.0524982	0.0394752	VEGFA/VEGFB	2
GO:1901203	positive regulation of extracellular matrix assembly	2/179	15/18805	0.133333	14.0074	4.94045	0.00872082	0.0524982	0.0394752	RGCC/EMILIN1	2
GO:0060428	lung epithelium development	3/179	45/18805	0.0666667	7.00372	3.95278	0.00897703	0.0539215	0.0405455	RCN3/COL6A1/WNT2	3
GO:0001843	neural tube closure	4/179	86/18805	0.0465116	4.88632	3.5411	0.0091995	0.0550272	0.0413769	CTHRC1/SFRP2/PTK7/WNT5A	4
GO:0030512	negative regulation of transforming growth factor beta receptor signaling pathway	5/179	134/18805	0.0373134	3.91999	3.32539	0.00920147	0.0550272	0.0413769	ASPN/HTRA1/HTRA3/EMILIN1/CILP	5
GO:0008543	fibroblast growth factor receptor signaling pathway	5/179	135/18805	0.037037	3.89096	3.30467	0.00948361	0.0565904	0.0425523	SULF1/SULF2/RUNX2/CREB3L1/WNT5A	5
GO:0048678	response to axon injury	4/179	87/18805	0.045977	4.83015	3.51025	0.00957276	0.0568735	0.0427651	DPYSL3/MMP2/NREP/BNIP3	4
GO:0060606	tube closure	4/179	87/18805	0.045977	4.83015	3.51025	0.00957276	0.0568735	0.0427651	CTHRC1/SFRP2/PTK7/WNT5A	4
GO:0061043	regulation of vascular wound healing	2/179	16/18805	0.125	13.132	4.75918	0.00990472	0.0587178	0.0441519	SERPINE1/VEGFB	2
GO:0034103	regulation of tissue remodeling	4/179	88/18805	0.0454545	4.77527	3.47987	0.00995574	0.0588922	0.0442831	GREM1/GJA1/MDK/RUNX1	4
GO:0001764	neuron migration	6/179	191/18805	0.0314136	3.30018	3.13221	0.01003	0.0591574	0.0444825	COL3A1/NRP2/GJA1/SPOCK1/MDK/VEGFA	6
GO:0030879	mammary gland development	5/179	137/18805	0.0364964	3.83416	3.26383	0.0100657	0.0591574	0.0444825	GJA1/VEGFA/PERP/WNT2/WNT5A	5
GO:0048593	camera-type eye morphogenesis	5/179	137/18805	0.0364964	3.83416	3.26383	0.0100657	0.0591574	0.0444825	COL8A1/COL8A2/VEGFA/WNT2/WNT5A	5
GO:0030279	negative regulation of ossification	3/179	47/18805	0.0638298	6.70569	3.83933	0.0101173	0.059333	0.0446146	GREM1/RFLNB/MDK	3
GO:1902622	regulation of neutrophil migration	3/179	48/18805	0.0625	6.56599	3.78506	0.0107175	0.0627181	0.0471599	MDK/TNFAIP6/PERP	3
GO:0050807	regulation of synapse organization	8/179	315/18805	0.0253968	2.66809	2.92683	0.0107613	0.0628393	0.047251	THBS2/SPARC/NRP2/SYNDIG1/SRPX2/TANC2/WNT5A/FZD1	8
GO:0010975	regulation of neuron projection development	10/179	448/18805	0.0223214	2.345	2.82456	0.0108591	0.0631403	0.0474774	FN1/SFRP2/PTK7/DPYSL3/SPOCK1/MDK/VEGFA/TANC2/WNT5A/FZD1	10
GO:0032102	negative regulation of response to external stimulus	10/179	448/18805	0.0223214	2.345	2.82456	0.0108591	0.0631403	0.0474774	FAP/NBL1/PLAU/GREM1/PLAUR/SERPINE1/MDK/TNFAIP6/PLAT/WNT5A	10
GO:0007498	mesoderm development	5/179	140/18805	0.0357143	3.752	3.20398	0.010984	0.0637306	0.0479213	INHBA/SFRP2/GJA1/VEGFA/WNT5A	5
GO:0030728	ovulation	2/179	17/18805	0.117647	12.3595	4.59342	0.0111557	0.0640452	0.0481578	INHBA/MMP2	2
GO:0045198	establishment of epithelial cell apical/basal polarity	2/179	17/18805	0.117647	12.3595	4.59342	0.0111557	0.0640452	0.0481578	PTK7/WNT5A	2
GO:0048841	regulation of axon extension involved in axon guidance	2/179	17/18805	0.117647	12.3595	4.59342	0.0111557	0.0640452	0.0481578	VEGFA/WNT5A	2
GO:0072077	renal vesicle morphogenesis	2/179	17/18805	0.117647	12.3595	4.59342	0.0111557	0.0640452	0.0481578	KIF26B/GREM1	2
GO:2000345	regulation of hepatocyte proliferation	2/179	17/18805	0.117647	12.3595	4.59342	0.0111557	0.0640452	0.0481578	SULF2/MDK	2
GO:0043523	regulation of neuron apoptotic process	7/179	255/18805	0.027451	2.88389	2.96924	0.01125	0.0644514	0.0484632	UNC5B/MMP2/MDK/PYCR1/EGLN3/FZD1/VEGFB	7
GO:0030330	DNA damage response, signal transduction by p53 class mediator	3/179	49/18805	0.0612245	6.43199	3.73232	0.0113379	0.0645481	0.048536	NDRG1/PTTG1IP/CDKN2A	3
GO:0030850	prostate gland development	3/179	49/18805	0.0612245	6.43199	3.73232	0.0113379	0.0645481	0.048536	SULF1/MMP2/WNT5A	3
GO:0033628	regulation of cell adhesion mediated by integrin	3/179	49/18805	0.0612245	6.43199	3.73232	0.0113379	0.0645481	0.048536	SFRP2/PLAU/SERPINE1	3
GO:0014020	primary neural tube formation	4/179	92/18805	0.0434783	4.56765	3.36276	0.0115867	0.0656899	0.0493945	CTHRC1/SFRP2/PTK7/WNT5A	4
GO:0060021	roof of mouth development	4/179	92/18805	0.0434783	4.56765	3.36276	0.0115867	0.0656899	0.0493945	INHBA/BNC2/WNT5A/FZD1	4
GO:0018108	peptidyl-tyrosine phosphorylation	6/179	198/18805	0.030303	3.18351	3.0279	0.0118282	0.0668255	0.0502484	SFRP2/GREM1/VEGFA/ITGA5/NOX4/VEGFB	6
GO:0051960	regulation of nervous system development	10/179	454/18805	0.0220264	2.31401	2.77835	0.011836	0.0668255	0.0502484	FN1/THBS2/SYNDIG1/MME/MDK/VEGFA/SRPX2/BHLHE41/WNT2/WNT5A	10
GO:0050803	regulation of synapse structure or activity	8/179	321/18805	0.0249221	2.61821	2.8667	0.0119546	0.0673524	0.0506446	THBS2/SPARC/NRP2/SYNDIG1/SRPX2/TANC2/WNT5A/FZD1	8
GO:0170034	L-amino acid biosynthetic process	3/179	50/18805	0.06	6.30335	3.68102	0.0119787	0.0673524	0.0506446	PLOD2/PYCR1/BCAT1	3
GO:0018212	peptidyl-tyrosine modification	6/179	199/18805	0.0301508	3.16751	3.01338	0.0121024	0.0679082	0.0510625	SFRP2/GREM1/VEGFA/ITGA5/NOX4/VEGFB	6
GO:0045927	positive regulation of growth	7/179	259/18805	0.027027	2.83935	2.922	0.0121746	0.0681727	0.0512614	FN1/MMP14/SFRP2/SPHK1/VEGFA/BASP1/WNT2	7
GO:0016264	gap junction assembly	2/179	18/18805	0.111111	11.6729	4.441	0.0124722	0.0687107	0.051666	GJB2/GJA1	2
GO:0032274	gonadotropin secretion	2/179	18/18805	0.111111	11.6729	4.441	0.0124722	0.0687107	0.051666	INHBA/GJA1	2
GO:0032328	alanine transport	2/179	18/18805	0.111111	11.6729	4.441	0.0124722	0.0687107	0.051666	SLC38A5/SLC6A6	2
GO:0070230	positive regulation of lymphocyte apoptotic process	2/179	18/18805	0.111111	11.6729	4.441	0.0124722	0.0687107	0.051666	PERP/WNT5A	2
GO:0072087	renal vesicle development	2/179	18/18805	0.111111	11.6729	4.441	0.0124722	0.0687107	0.051666	KIF26B/GREM1	2
GO:0090190	positive regulation of branching involved in ureteric bud morphogenesis	2/179	18/18805	0.111111	11.6729	4.441	0.0124722	0.0687107	0.051666	GREM1/VEGFA	2
GO:1901163	regulation of trophoblast cell migration	2/179	18/18805	0.111111	11.6729	4.441	0.0124722	0.0687107	0.051666	GJA1/VEGFA	2
GO:1905048	regulation of metallopeptidase activity	2/179	18/18805	0.111111	11.6729	4.441	0.0124722	0.0687107	0.051666	TIMP2/TIMP3	2
GO:0019320	hexose catabolic process	3/179	51/18805	0.0588235	6.17976	3.63111	0.0126399	0.0693488	0.0521458	ENO1/PKM/PGK1	3
GO:0046850	regulation of bone remodeling	3/179	51/18805	0.0588235	6.17976	3.63111	0.0126399	0.0693488	0.0521458	GREM1/GJA1/MDK	3
GO:0000302	response to reactive oxygen species	6/179	201/18805	0.0298507	3.136	2.98461	0.0126644	0.0693488	0.0521458	SDC1/COL1A1/SPHK1/MMP2/COL6A1/BNIP3	6
GO:0038084	vascular endothelial growth factor signaling pathway	4/179	95/18805	0.0421053	4.4234	3.27925	0.0129163	0.0705865	0.0530764	NRP2/VEGFA/EMILIN1/VEGFB	4
GO:0009799	specification of symmetry	5/179	146/18805	0.0342466	3.5978	3.08909	0.0129892	0.0707019	0.0531632	NBL1/GREM1/GJA1/WNT5A/MICAL2	5
GO:0009855	determination of bilateral symmetry	5/179	146/18805	0.0342466	3.5978	3.08909	0.0129892	0.0707019	0.0531632	NBL1/GREM1/GJA1/WNT5A/MICAL2	5
GO:0045598	regulation of fat cell differentiation	5/179	147/18805	0.0340136	3.57333	3.07053	0.0133459	0.0724985	0.0545142	MMP11/RARRES2/SFRP2/VEGFA/WNT5A	5
GO:0002695	negative regulation of leukocyte activation	6/179	204/18805	0.0294118	3.08988	2.94212	0.0135413	0.0734136	0.0552022	FN1/INHBA/LGALS1/MDK/RUNX1/CDKN2A	6
GO:0048839	inner ear development	6/179	205/18805	0.0292683	3.07481	2.92813	0.0138428	0.0736866	0.0554075	COL11A1/CTHRC1/GJB2/PTK7/SPARC/WNT5A	6
GO:2000241	regulation of reproductive process	6/179	205/18805	0.0292683	3.07481	2.92813	0.0138428	0.0736866	0.0554075	INHBA/SULF1/GJA1/VEGFA/PLAT/WNT5A	6
GO:0030949	positive regulation of vascular endothelial growth factor receptor signaling pathway	2/179	19/18805	0.105263	11.0585	4.30017	0.0138531	0.0736866	0.0554075	ITGA5/VEGFB	2
GO:0036342	post-anal tail morphogenesis	2/179	19/18805	0.105263	11.0585	4.30017	0.0138531	0.0736866	0.0554075	SFRP2/WNT5A	2
GO:0060231	mesenchymal to epithelial transition	2/179	19/18805	0.105263	11.0585	4.30017	0.0138531	0.0736866	0.0554075	GREM1/BASP1	2
GO:0060977	coronary vasculature morphogenesis	2/179	19/18805	0.105263	11.0585	4.30017	0.0138531	0.0736866	0.0554075	VEGFA/SGCD	2
GO:0061450	trophoblast cell migration	2/179	19/18805	0.105263	11.0585	4.30017	0.0138531	0.0736866	0.0554075	GJA1/VEGFA	2
GO:0001942	hair follicle development	4/179	97/18805	0.0412371	4.3322	3.22549	0.0138546	0.0736866	0.0554075	INHBA/COL6A1/WNT5A/FST	4
GO:0006096	glycolytic process	4/179	97/18805	0.0412371	4.3322	3.22549	0.0138546	0.0736866	0.0554075	ENO1/COL6A1/PKM/PGK1	4
GO:0022602	ovulation cycle process	3/179	53/18805	0.0566038	5.94656	3.53516	0.014024	0.0736866	0.0554075	INHBA/MMP2/TNFAIP6	3
GO:0035088	establishment or maintenance of apical/basal cell polarity	3/179	53/18805	0.0566038	5.94656	3.53516	0.014024	0.0736866	0.0554075	PTK7/FSCN1/WNT5A	3
GO:0060324	face development	3/179	53/18805	0.0566038	5.94656	3.53516	0.014024	0.0736866	0.0554075	COL1A1/MMP2/WNT5A	3
GO:0061245	establishment or maintenance of bipolar cell polarity	3/179	53/18805	0.0566038	5.94656	3.53516	0.014024	0.0736866	0.0554075	PTK7/FSCN1/WNT5A	3
GO:0090102	cochlea development	3/179	53/18805	0.0566038	5.94656	3.53516	0.014024	0.0736866	0.0554075	CTHRC1/PTK7/WNT5A	3
GO:0170038	proteinogenic amino acid biosynthetic process	3/179	53/18805	0.0566038	5.94656	3.53516	0.014024	0.0736866	0.0554075	PLOD2/PYCR1/BCAT1	3
GO:2000573	positive regulation of DNA biosynthetic process	3/179	53/18805	0.0566038	5.94656	3.53516	0.014024	0.0736866	0.0554075	VEGFA/RGCC/NOX4	3
GO:0097530	granulocyte migration	5/179	149/18805	0.033557	3.52536	3.03389	0.014079	0.0738333	0.0555179	RARRES2/MDK/TNFAIP6/VEGFA/PERP	5
GO:0003012	muscle system process	10/179	467/18805	0.0214133	2.24959	2.68066	0.0141797	0.0742187	0.0558076	SULF1/COMP/SPHK1/SULF2/ENO1/COL6A1/GJA1/SGCD/LMCD1/VEGFB	10
GO:0002548	monocyte chemotaxis	3/179	54/18805	0.0555556	5.83644	3.48901	0.014747	0.0767837	0.0577363	NBL1/GREM1/SERPINE1	3
GO:0006493	protein O-linked glycosylation	4/179	99/18805	0.040404	4.24468	3.17315	0.0148351	0.0767837	0.0577363	GXYLT2/GALNT1/GALNT5/VEGFB	4
GO:0046032	ADP catabolic process	4/179	99/18805	0.040404	4.24468	3.17315	0.0148351	0.0767837	0.0577363	ENO1/COL6A1/PKM/PGK1	4
GO:0051781	positive regulation of cell division	4/179	99/18805	0.040404	4.24468	3.17315	0.0148351	0.0767837	0.0577363	PDGFC/MDK/VEGFA/VEGFB	4
GO:0060993	kidney morphogenesis	4/179	99/18805	0.040404	4.24468	3.17315	0.0148351	0.0767837	0.0577363	KIF26B/GREM1/VEGFA/BASP1	4
GO:0120161	regulation of cold-induced thermogenesis	5/179	151/18805	0.0331126	3.47867	2.99787	0.0148387	0.0767837	0.0577363	MFAP2/DIO2/GJA1/PDGFC/VEGFA	5
GO:0022408	negative regulation of cell-cell adhesion	6/179	209/18805	0.0287081	3.01596	2.87301	0.0150958	0.0770461	0.0579336	LGALS1/MDK/VEGFA/RGCC/RUNX1/CDKN2A	6
GO:0001890	placenta development	5/179	152/18805	0.0328947	3.45579	2.98009	0.0152286	0.0770461	0.0579336	GJB2/CTSB/HTRA1/MME/WNT2	5
GO:0106106	cold-induced thermogenesis	5/179	152/18805	0.0328947	3.45579	2.98009	0.0152286	0.0770461	0.0579336	MFAP2/DIO2/GJA1/PDGFC/VEGFA	5
GO:0001946	lymphangiogenesis	2/179	20/18805	0.1	10.5056	4.16946	0.015297	0.0770461	0.0579336	PDPN/VEGFA	2
GO:0007351	tripartite regional subdivision	2/179	20/18805	0.1	10.5056	4.16946	0.015297	0.0770461	0.0579336	BASP1/WNT5A	2
GO:0008595	anterior/posterior axis specification, embryo	2/179	20/18805	0.1	10.5056	4.16946	0.015297	0.0770461	0.0579336	BASP1/WNT5A	2
GO:0010759	positive regulation of macrophage chemotaxis	2/179	20/18805	0.1	10.5056	4.16946	0.015297	0.0770461	0.0579336	RARRES2/MDK	2
GO:0031954	positive regulation of protein autophosphorylation	2/179	20/18805	0.1	10.5056	4.16946	0.015297	0.0770461	0.0579336	GREM1/VEGFA	2
GO:0032332	positive regulation of chondrocyte differentiation	2/179	20/18805	0.1	10.5056	4.16946	0.015297	0.0770461	0.0579336	RUNX2/LOXL2	2
GO:0034393	positive regulation of smooth muscle cell apoptotic process	2/179	20/18805	0.1	10.5056	4.16946	0.015297	0.0770461	0.0579336	GRP/CDKN2A	2
GO:0043129	surfactant homeostasis	2/179	20/18805	0.1	10.5056	4.16946	0.015297	0.0770461	0.0579336	RCN3/VEGFA	2
GO:0051797	regulation of hair follicle development	2/179	20/18805	0.1	10.5056	4.16946	0.015297	0.0770461	0.0579336	WNT5A/FST	2
GO:0001841	neural tube formation	4/179	100/18805	0.04	4.20223	3.1475	0.0153414	0.0770461	0.0579336	CTHRC1/SFRP2/PTK7/WNT5A	4
GO:0022404	molting cycle process	4/179	100/18805	0.04	4.20223	3.1475	0.0153414	0.0770461	0.0579336	INHBA/COL6A1/WNT5A/FST	4
GO:0022405	hair cycle process	4/179	100/18805	0.04	4.20223	3.1475	0.0153414	0.0770461	0.0579336	INHBA/COL6A1/WNT5A/FST	4
GO:0051346	negative regulation of hydrolase activity	4/179	100/18805	0.04	4.20223	3.1475	0.0153414	0.0770461	0.0579336	SPOCK1/TIMP2/TIMP3/SERPINE1	4
GO:0010665	regulation of cardiac muscle cell apoptotic process	3/179	55/18805	0.0545455	5.73032	3.444	0.0154908	0.0775108	0.0582831	SFRP2/MDK/BNIP3	3
GO:0046365	monosaccharide catabolic process	3/179	55/18805	0.0545455	5.73032	3.444	0.0154908	0.0775108	0.0582831	ENO1/PKM/PGK1	3
GO:0019364	pyridine nucleotide catabolic process	4/179	101/18805	0.039604	4.16063	3.12219	0.0158585	0.0790604	0.0594483	ENO1/COL6A1/PKM/PGK1	4
GO:0034109	homotypic cell-cell adhesion	4/179	101/18805	0.039604	4.16063	3.12219	0.0158585	0.0790604	0.0594483	COMP/PDPN/PLAUR/EMILIN1	4
GO:0001954	positive regulation of cell-matrix adhesion	3/179	56/18805	0.0535714	5.62799	3.40008	0.0162554	0.0805973	0.0606039	VEGFA/COL16A1/RIN2	3
GO:0048260	positive regulation of receptor-mediated endocytosis	3/179	56/18805	0.0535714	5.62799	3.40008	0.0162554	0.0805973	0.0606039	GREM1/SERPINE1/VEGFA	3
GO:2000648	positive regulation of stem cell proliferation	3/179	56/18805	0.0535714	5.62799	3.40008	0.0162554	0.0805973	0.0606039	RUNX2/GJA1/WNT5A	3
GO:0009137	purine nucleoside diphosphate catabolic process	4/179	102/18805	0.0392157	4.11984	3.09719	0.0163864	0.0808059	0.0607608	ENO1/COL6A1/PKM/PGK1	4
GO:0009181	purine ribonucleoside diphosphate catabolic process	4/179	102/18805	0.0392157	4.11984	3.09719	0.0163864	0.0808059	0.0607608	ENO1/COL6A1/PKM/PGK1	4
GO:0035282	segmentation	4/179	102/18805	0.0392157	4.11984	3.09719	0.0163864	0.0808059	0.0607608	SFRP2/NRP2/BASP1/WNT5A	4
GO:0072073	kidney epithelium development	5/179	155/18805	0.0322581	3.3889	2.92763	0.0164395	0.0809215	0.0608477	SDC1/KIF26B/GREM1/VEGFA/BASP1	5
GO:0030502	negative regulation of bone mineralization	2/179	21/18805	0.0952381	10.0053	4.04768	0.0168026	0.0821159	0.0617458	GREM1/RFLNB	2
GO:0046596	regulation of viral entry into host cell	2/179	21/18805	0.0952381	10.0053	4.04768	0.0168026	0.0821159	0.0617458	LGALS1/P4HB	2
GO:0090189	regulation of branching involved in ureteric bud morphogenesis	2/179	21/18805	0.0952381	10.0053	4.04768	0.0168026	0.0821159	0.0617458	GREM1/VEGFA	2
GO:0090200	positive regulation of release of cytochrome c from mitochondria	2/179	21/18805	0.0952381	10.0053	4.04768	0.0168026	0.0821159	0.0617458	PLAUR/BNIP3	2
GO:0071695	anatomical structure maturation	7/179	277/18805	0.0252708	2.65484	2.72003	0.017023	0.0829831	0.0623979	RUNX2/MMP2/GREM1/GJA1/RFLNB/VEGFA/WNT5A	7
GO:0002762	negative regulation of myeloid leukocyte differentiation	3/179	57/18805	0.0526316	5.52926	3.35721	0.0170409	0.0829831	0.0623979	INHBA/TNFAIP6/RUNX1	3
GO:0021915	neural tube development	5/179	157/18805	0.0318471	3.34573	2.89337	0.0172814	0.0840041	0.0631656	CTHRC1/SFRP2/PTK7/MARCKS/WNT5A	5
GO:0072526	pyridine-containing compound catabolic process	4/179	104/18805	0.0384615	4.04061	3.04815	0.017475	0.0847942	0.0637597	ENO1/COL6A1/PKM/PGK1	4
GO:0010659	cardiac muscle cell apoptotic process	3/179	58/18805	0.0517241	5.43392	3.31534	0.0178473	0.0862937	0.0648872	SFRP2/MDK/BNIP3	3
GO:0010662	regulation of striated muscle cell apoptotic process	3/179	58/18805	0.0517241	5.43392	3.31534	0.0178473	0.0862937	0.0648872	SFRP2/MDK/BNIP3	3
GO:0009191	ribonucleoside diphosphate catabolic process	4/179	105/18805	0.0380952	4.00213	3.02409	0.0180358	0.086897	0.0653409	ENO1/COL6A1/PKM/PGK1	4
GO:0046031	ADP metabolic process	4/179	105/18805	0.0380952	4.00213	3.02409	0.0180358	0.086897	0.0653409	ENO1/COL6A1/PKM/PGK1	4
GO:0045807	positive regulation of endocytosis	5/179	159/18805	0.0314465	3.30364	2.85965	0.0181514	0.0872996	0.0656436	GREM1/SERPINE1/VEGFA/RAB31/WNT5A	5
GO:0042063	gliogenesis	8/179	348/18805	0.0229885	2.41508	2.61205	0.0185581	0.0890984	0.0669962	COL3A1/VCAN/MMP14/COL6A1/NDRG1/MDK/MXRA8/BNIP3	8
GO:0048008	platelet-derived growth factor receptor signaling pathway	4/179	106/18805	0.0377358	3.96437	3.00033	0.0186077	0.0891798	0.0670574	LOX/PDGFC/VEGFA/PLAT	4
GO:0002064	epithelial cell development	6/179	221/18805	0.0271493	2.8522	2.71522	0.0193238	0.0921259	0.0692727	SDC1/GJA1/PALLD/VEGFA/FRMD6/WNT5A	6
GO:0006486	protein glycosylation	6/179	221/18805	0.0271493	2.8522	2.71522	0.0193238	0.0921259	0.0692727	GXYLT2/GALNT1/OSTC/ST6GAL2/GALNT5/VEGFB	6
GO:0043413	macromolecule glycosylation	6/179	221/18805	0.0271493	2.8522	2.71522	0.0193238	0.0921259	0.0692727	GXYLT2/GALNT1/OSTC/ST6GAL2/GALNT5/VEGFB	6
GO:0030010	establishment of cell polarity	5/179	162/18805	0.0308642	3.24246	2.81007	0.0195099	0.0927516	0.0697431	PTK7/KIF26B/GJA1/FSCN1/WNT5A	5
GO:0042733	embryonic digit morphogenesis	3/179	60/18805	0.05	5.25279	3.23444	0.0195231	0.0927516	0.0697431	SFRP2/GJA1/WNT5A	3
GO:0016032	viral process	9/179	421/18805	0.0213777	2.24585	2.53442	0.0197001	0.0933101	0.0701631	LRRC15/CTSB/LGALS1/GALNT1/P4HB/IL32/CD55/ITGB5/ITGA5	9
GO:0045216	cell-cell junction organization	6/179	222/18805	0.027027	2.83935	2.70255	0.0197091	0.0933101	0.0701631	GJB2/CDH11/GJA1/VEGFA/PERP/FSCN1	6
GO:0009134	nucleoside diphosphate catabolic process	4/179	108/18805	0.037037	3.89096	2.95365	0.0197851	0.0935076	0.0703117	ENO1/COL6A1/PKM/PGK1	4
GO:0060008	Sertoli cell differentiation	2/179	23/18805	0.0869565	9.13529	3.827	0.0199936	0.0943296	0.0709297	SDC1/INHBA	2
GO:0010658	striated muscle cell apoptotic process	3/179	61/18805	0.0491803	5.16668	3.19533	0.0203924	0.0960452	0.0722198	SFRP2/MDK/BNIP3	3
GO:0045619	regulation of lymphocyte differentiation	6/179	225/18805	0.0266667	2.80149	2.66497	0.0208962	0.097927	0.0736347	INHBA/MMP14/LGALS1/MDK/RUNX1/CDKN2A	6
GO:0010976	positive regulation of neuron projection development	5/179	165/18805	0.030303	3.18351	2.76163	0.0209336	0.097927	0.0736347	PTK7/DPYSL3/MDK/WNT5A/FZD1	5
GO:2001236	regulation of extrinsic apoptotic signaling pathway	5/179	165/18805	0.030303	3.18351	2.76163	0.0209336	0.097927	0.0736347	INHBA/SFRP2/UNC5B/SERPINE1/TNFRSF12A	5
GO:0006029	proteoglycan metabolic process	4/179	110/18805	0.0363636	3.82021	2.90809	0.0210074	0.097927	0.0736347	COL11A1/SULF1/SULF2/CHPF	4
GO:0006939	smooth muscle contraction	4/179	110/18805	0.0363636	3.82021	2.90809	0.0210074	0.097927	0.0736347	SULF1/COMP/SPHK1/SULF2	4
GO:0048675	axon extension	4/179	110/18805	0.0363636	3.82021	2.90809	0.0210074	0.097927	0.0736347	FN1/NRP2/VEGFA/WNT5A	4
GO:0007566	embryo implantation	3/179	62/18805	0.0483871	5.08335	3.15707	0.0212829	0.0987047	0.0742195	MMP2/GJA1/VEGFA	3
GO:0045599	negative regulation of fat cell differentiation	3/179	62/18805	0.0483871	5.08335	3.15707	0.0212829	0.0987047	0.0742195	MMP11/VEGFA/WNT5A	3
GO:0051785	positive regulation of nuclear division	3/179	62/18805	0.0483871	5.08335	3.15707	0.0212829	0.0987047	0.0742195	SPHK1/RGCC/WNT5A	3
GO:0030307	positive regulation of cell growth	5/179	166/18805	0.0301205	3.16433	2.74574	0.0214229	0.0988497	0.0743286	FN1/MMP14/SFRP2/SPHK1/VEGFA	5
GO:0035051	cardiocyte differentiation	5/179	166/18805	0.0301205	3.16433	2.74574	0.0214229	0.0988497	0.0743286	INHBA/GREM1/VEGFA/SGCD/NOX4	5
GO:0051017	actin filament bundle assembly	5/179	166/18805	0.0301205	3.16433	2.74574	0.0214229	0.0988497	0.0743286	DPYSL3/MARCKS/ITGB5/RGCC/FSCN1	5
GO:0003279	cardiac septum development	4/179	111/18805	0.036036	3.7858	2.8857	0.0216356	0.0991809	0.0745776	PTK7/NRP2/WNT5A/FZD1	4
GO:0036303	lymph vessel morphogenesis	2/179	24/18805	0.0833333	8.75466	3.7265	0.0216765	0.0991809	0.0745776	PDPN/VEGFA	2
GO:0072273	metanephric nephron morphogenesis	2/179	24/18805	0.0833333	8.75466	3.7265	0.0216765	0.0991809	0.0745776	KIF26B/GREM1	2
GO:0072574	hepatocyte proliferation	2/179	24/18805	0.0833333	8.75466	3.7265	0.0216765	0.0991809	0.0745776	SULF2/MDK	2
GO:0072575	epithelial cell proliferation involved in liver morphogenesis	2/179	24/18805	0.0833333	8.75466	3.7265	0.0216765	0.0991809	0.0745776	SULF2/MDK	2
GO:0006936	muscle contraction	8/179	359/18805	0.0222841	2.34108	2.51502	0.0218833	0.0999594	0.0751629	SULF1/COMP/SPHK1/SULF2/ENO1/GJA1/SGCD/VEGFB	8
GO:0008347	glial cell migration	3/179	63/18805	0.047619	5.00266	3.11963	0.0221943	0.100923	0.0758872	COL3A1/VCAN/MMP14	3
GO:0170041	non-proteinogenic amino acid metabolic process	3/179	63/18805	0.047619	5.00266	3.11963	0.0221943	0.100923	0.0758872	PLOD2/P4HB/NOX4	3
GO:0031346	positive regulation of cell projection organization	8/179	360/18805	0.0222222	2.33457	2.50638	0.0222052	0.100923	0.0758872	FN1/PTK7/DPYSL3/MDK/VEGFA/FSCN1/WNT5A/FZD1	8
GO:0051963	regulation of synapse assembly	5/179	169/18805	0.0295858	3.10816	2.69875	0.0229352	0.103894	0.0781215	THBS2/SYNDIG1/SRPX2/WNT5A/FZD1	5
GO:1990138	neuron projection extension	5/179	169/18805	0.0295858	3.10816	2.69875	0.0229352	0.103894	0.0781215	POSTN/FN1/NRP2/VEGFA/WNT5A	5
GO:1901607	alpha-amino acid biosynthetic process	3/179	64/18805	0.046875	4.92449	3.08297	0.0231268	0.10451	0.0785846	PLOD2/PYCR1/BCAT1	3
GO:0010954	positive regulation of protein processing	2/179	25/18805	0.08	8.40447	3.63168	0.023416	0.10451	0.0785846	MMP14/ENO1	2
GO:0030859	polarized epithelial cell differentiation	2/179	25/18805	0.08	8.40447	3.63168	0.023416	0.10451	0.0785846	PTK7/WNT5A	2
GO:0032331	negative regulation of chondrocyte differentiation	2/179	25/18805	0.08	8.40447	3.63168	0.023416	0.10451	0.0785846	GREM1/RFLNB	2
GO:0043371	negative regulation of CD4-positive, alpha-beta T cell differentiation	2/179	25/18805	0.08	8.40447	3.63168	0.023416	0.10451	0.0785846	LGALS1/RUNX1	2
GO:0043567	regulation of insulin-like growth factor receptor signaling pathway	2/179	25/18805	0.08	8.40447	3.63168	0.023416	0.10451	0.0785846	IGFBP3/CILP	2
GO:0046697	decidualization	2/179	25/18805	0.08	8.40447	3.63168	0.023416	0.10451	0.0785846	GJB2/CTSB	2
GO:0046716	muscle cell cellular homeostasis	2/179	25/18805	0.08	8.40447	3.63168	0.023416	0.10451	0.0785846	LOX/ANKH	2
GO:1903902	positive regulation of viral life cycle	2/179	25/18805	0.08	8.40447	3.63168	0.023416	0.10451	0.0785846	LGALS1/P4HB	2
GO:0070372	regulation of ERK1 and ERK2 cascade	7/179	296/18805	0.0236486	2.48443	2.52351	0.0234779	0.104615	0.0786636	FN1/INHBA/PDGFC/VEGFA/EMILIN1/NOX4/VEGFB	7
GO:0045445	myoblast differentiation	4/179	114/18805	0.0350877	3.68617	2.82008	0.0235888	0.104938	0.0789063	SDC1/GREM1/LGALS1/IGFBP3	4
GO:0043583	ear development	6/179	232/18805	0.0258621	2.71696	2.57962	0.0238528	0.105939	0.0796593	COL11A1/CTHRC1/GJB2/PTK7/SPARC/WNT5A	6
GO:0043524	negative regulation of neuron apoptotic process	5/179	171/18805	0.0292398	3.07181	2.668	0.0239808	0.106335	0.0799567	UNC5B/MDK/PYCR1/FZD1/VEGFB	5
GO:0001947	heart looping	3/179	65/18805	0.0461538	4.84873	3.04706	0.0240803	0.106602	0.080158	GJA1/WNT5A/MICAL2	3
GO:0018958	phenol-containing compound metabolic process	4/179	116/18805	0.0344828	3.62262	2.77755	0.0249486	0.108782	0.0817971	CTSB/DIO2/CTSK/WNT5A	4
GO:0070252	actin-mediated cell contraction	4/179	116/18805	0.0344828	3.62262	2.77755	0.0249486	0.108782	0.0817971	PDPN/GJA1/FRMD6/SGCD	4
GO:0090263	positive regulation of canonical Wnt signaling pathway	4/179	116/18805	0.0344828	3.62262	2.77755	0.0249486	0.108782	0.0817971	COL1A1/SFRP2/PTK7/SULF2	4
GO:0001655	urogenital system development	3/179	66/18805	0.0454545	4.77527	3.01188	0.0250549	0.108782	0.0817971	SULF1/MMP2/WNT5A	3
GO:0051965	positive regulation of synapse assembly	3/179	66/18805	0.0454545	4.77527	3.01188	0.0250549	0.108782	0.0817971	THBS2/SYNDIG1/SRPX2	3
GO:0052548	regulation of endopeptidase activity	3/179	66/18805	0.0454545	4.77527	3.01188	0.0250549	0.108782	0.0817971	SPOCK1/TIMP3/SERPINE1	3
GO:0051250	negative regulation of lymphocyte activation	5/179	173/18805	0.0289017	3.0363	2.6377	0.0250568	0.108782	0.0817971	INHBA/LGALS1/MDK/RUNX1/CDKN2A	5
GO:0033622	integrin activation	2/179	26/18805	0.0769231	8.08122	3.54201	0.025211	0.108782	0.0817971	FN1/COL16A1	2
GO:0035988	chondrocyte proliferation	2/179	26/18805	0.0769231	8.08122	3.54201	0.025211	0.108782	0.0817971	MMP14/COMP	2
GO:0043931	ossification involved in bone maturation	2/179	26/18805	0.0769231	8.08122	3.54201	0.025211	0.108782	0.0817971	GREM1/RFLNB	2
GO:0050927	positive regulation of positive chemotaxis	2/179	26/18805	0.0769231	8.08122	3.54201	0.025211	0.108782	0.0817971	VEGFA/VEGFB	2
GO:0051894	positive regulation of focal adhesion assembly	2/179	26/18805	0.0769231	8.08122	3.54201	0.025211	0.108782	0.0817971	VEGFA/COL16A1	2
GO:0060065	uterus development	2/179	26/18805	0.0769231	8.08122	3.54201	0.025211	0.108782	0.0817971	COL6A1/WNT5A	2
GO:0062009	secondary palate development	2/179	26/18805	0.0769231	8.08122	3.54201	0.025211	0.108782	0.0817971	WNT5A/FZD1	2
GO:0072576	liver morphogenesis	2/179	26/18805	0.0769231	8.08122	3.54201	0.025211	0.108782	0.0817971	SULF2/MDK	2
GO:0090023	positive regulation of neutrophil chemotaxis	2/179	26/18805	0.0769231	8.08122	3.54201	0.025211	0.108782	0.0817971	MDK/PERP	2
GO:0055002	striated muscle cell development	5/179	174/18805	0.0287356	3.01885	2.62272	0.0256063	0.110136	0.082815	SDC1/COL6A1/VEGFA/SGCD/SMYD3	5
GO:0009135	purine nucleoside diphosphate metabolic process	4/179	117/18805	0.034188	3.59165	2.75664	0.0256459	0.110136	0.082815	ENO1/COL6A1/PKM/PGK1	4
GO:0009179	purine ribonucleoside diphosphate metabolic process	4/179	117/18805	0.034188	3.59165	2.75664	0.0256459	0.110136	0.082815	ENO1/COL6A1/PKM/PGK1	4
GO:0035904	aorta development	3/179	67/18805	0.0447761	4.70399	2.9774	0.0260505	0.111698	0.0839893	COL3A1/LOXL1/LOX	3
GO:0071897	DNA biosynthetic process	5/179	175/18805	0.0285714	3.0016	2.60784	0.0261634	0.112006	0.0842209	SPHK1/LOX/VEGFA/RGCC/NOX4	5
GO:0048511	rhythmic process	7/179	303/18805	0.0231023	2.42703	2.45492	0.0262321	0.112124	0.0843096	INHBA/MMP2/COL6A1/MDK/TNFAIP6/BHLHE41/CA12	7
GO:0007411	axon guidance	6/179	238/18805	0.0252101	2.64847	2.50894	0.0266006	0.113521	0.0853603	PTK7/NRP2/UNC5B/PALLD/VEGFA/WNT5A	6
GO:0001835	blastocyst hatching	2/179	27/18805	0.0740741	7.78192	3.45702	0.0270601	0.113778	0.0855538	PLPP4/CMTM3	2
GO:0002053	positive regulation of mesenchymal cell proliferation	2/179	27/18805	0.0740741	7.78192	3.45702	0.0270601	0.113778	0.0855538	WNT2/WNT5A	2
GO:0006929	substrate-dependent cell migration	2/179	27/18805	0.0740741	7.78192	3.45702	0.0270601	0.113778	0.0855538	FN1/ITGA11	2
GO:0035188	hatching	2/179	27/18805	0.0740741	7.78192	3.45702	0.0270601	0.113778	0.0855538	PLPP4/CMTM3	2
GO:0050926	regulation of positive chemotaxis	2/179	27/18805	0.0740741	7.78192	3.45702	0.0270601	0.113778	0.0855538	VEGFA/VEGFB	2
GO:0051882	mitochondrial depolarization	2/179	27/18805	0.0740741	7.78192	3.45702	0.0270601	0.113778	0.0855538	COL6A1/CDKN2A	2
GO:0071684	organism emergence from protective structure	2/179	27/18805	0.0740741	7.78192	3.45702	0.0270601	0.113778	0.0855538	PLPP4/CMTM3	2
GO:1903319	positive regulation of protein maturation	2/179	27/18805	0.0740741	7.78192	3.45702	0.0270601	0.113778	0.0855538	MMP14/ENO1	2
GO:0060675	ureteric bud morphogenesis	3/179	68/18805	0.0441176	4.63482	2.9436	0.0270671	0.113778	0.0855538	KIF26B/GREM1/VEGFA	3
GO:0097485	neuron projection guidance	6/179	239/18805	0.0251046	2.63739	2.49737	0.0270781	0.113778	0.0855538	PTK7/NRP2/UNC5B/PALLD/VEGFA/WNT5A	6
GO:0050680	negative regulation of epithelial cell proliferation	5/179	177/18805	0.0282486	2.96768	2.5784	0.0273008	0.114537	0.0861246	SULF1/SFRP2/SPARC/RGCC/WNT5A	5
GO:0032355	response to estradiol	4/179	120/18805	0.0333333	3.50186	2.69525	0.0278077	0.116485	0.087589	POSTN/COL1A1/GJB2/MMP2	4
GO:0070085	glycosylation	6/179	241/18805	0.0248963	2.6155	2.47441	0.0280502	0.11701	0.0879835	GXYLT2/GALNT1/OSTC/ST6GAL2/GALNT5/VEGFB	6
GO:0048645	animal organ formation	3/179	69/18805	0.0434783	4.56765	2.91045	0.0281046	0.11701	0.0879835	SULF1/WNT2/WNT5A	3
GO:0061180	mammary gland epithelium development	3/179	69/18805	0.0434783	4.56765	2.91045	0.0281046	0.11701	0.0879835	PERP/WNT2/WNT5A	3
GO:0072171	mesonephric tubule morphogenesis	3/179	69/18805	0.0434783	4.56765	2.91045	0.0281046	0.11701	0.0879835	KIF26B/GREM1/VEGFA	3
GO:0008361	regulation of cell size	5/179	179/18805	0.027933	2.93452	2.54937	0.0284692	0.118329	0.0889759	FN1/COL6A1/VEGFA/SCT/WNT5A	5
GO:0042303	molting cycle	4/179	121/18805	0.0330579	3.47292	2.67522	0.0285518	0.118329	0.0889759	INHBA/COL6A1/WNT5A/FST	4
GO:0042633	hair cycle	4/179	121/18805	0.0330579	3.47292	2.67522	0.0285518	0.118329	0.0889759	INHBA/COL6A1/WNT5A/FST	4
GO:0030100	regulation of endocytosis	7/179	309/18805	0.0226537	2.37991	2.39763	0.0287623	0.118589	0.089171	SPHK1/GREM1/SERPINE1/VEGFA/RAB31/CNN2/WNT5A	7
GO:0002070	epithelial cell maturation	2/179	28/18805	0.0714286	7.50399	3.37627	0.0289623	0.118589	0.089171	GJA1/VEGFA	2
GO:0003416	endochondral bone growth	2/179	28/18805	0.0714286	7.50399	3.37627	0.0289623	0.118589	0.089171	COMP/BNC2	2
GO:0034698	response to gonadotropin	2/179	28/18805	0.0714286	7.50399	3.37627	0.0289623	0.118589	0.089171	INHBA/GJB2	2
GO:0051043	regulation of membrane protein ectodomain proteolysis	2/179	28/18805	0.0714286	7.50399	3.37627	0.0289623	0.118589	0.089171	TIMP2/TIMP3	2
GO:0052372	modulation by symbiont of entry into host	2/179	28/18805	0.0714286	7.50399	3.37627	0.0289623	0.118589	0.089171	LGALS1/P4HB	2
GO:0071624	positive regulation of granulocyte chemotaxis	2/179	28/18805	0.0714286	7.50399	3.37627	0.0289623	0.118589	0.089171	MDK/PERP	2
GO:0097186	amelogenesis	2/179	28/18805	0.0714286	7.50399	3.37627	0.0289623	0.118589	0.089171	PERP/KLK4	2
GO:0048732	gland development	9/179	451/18805	0.0199557	2.09646	2.31051	0.0290115	0.118612	0.0891888	SULF1/SULF2/MMP2/GJA1/MDK/VEGFA/PERP/WNT2/WNT5A	9
GO:0043627	response to estrogen	3/179	70/18805	0.0428571	4.50239	2.87792	0.0291631	0.118876	0.0893866	MMP14/MMP2/MME	3
GO:0061371	determination of heart left/right asymmetry	3/179	70/18805	0.0428571	4.50239	2.87792	0.0291631	0.118876	0.0893866	GJA1/WNT5A/MICAL2	3
GO:0035265	organ growth	5/179	181/18805	0.0276243	2.9021	2.52073	0.029669	0.120757	0.0908015	COMP/BASP1/BNC2/WNT2/RUNX1	5
GO:0003143	embryonic heart tube morphogenesis	3/179	71/18805	0.0422535	4.43898	2.846	0.0302425	0.122908	0.0924187	GJA1/WNT5A/MICAL2	3
GO:0072009	nephron epithelium development	4/179	124/18805	0.0322581	3.3889	2.61638	0.0308547	0.123801	0.0930905	KIF26B/GREM1/VEGFA/BASP1	4
GO:0002092	positive regulation of receptor internalization	2/179	29/18805	0.0689655	7.24523	3.29942	0.0309163	0.123801	0.0930905	GREM1/VEGFA	2
GO:0003094	glomerular filtration	2/179	29/18805	0.0689655	7.24523	3.29942	0.0309163	0.123801	0.0930905	SULF1/SULF2	2
GO:0010758	regulation of macrophage chemotaxis	2/179	29/18805	0.0689655	7.24523	3.29942	0.0309163	0.123801	0.0930905	RARRES2/MDK	2
GO:0022011	myelination in peripheral nervous system	2/179	29/18805	0.0689655	7.24523	3.29942	0.0309163	0.123801	0.0930905	COL6A1/NDRG1	2
GO:0031952	regulation of protein autophosphorylation	2/179	29/18805	0.0689655	7.24523	3.29942	0.0309163	0.123801	0.0930905	GREM1/VEGFA	2
GO:0032292	peripheral nervous system axon ensheathment	2/179	29/18805	0.0689655	7.24523	3.29942	0.0309163	0.123801	0.0930905	COL6A1/NDRG1	2
GO:0042634	regulation of hair cycle	2/179	29/18805	0.0689655	7.24523	3.29942	0.0309163	0.123801	0.0930905	WNT5A/FST	2
GO:0060384	innervation	2/179	29/18805	0.0689655	7.24523	3.29942	0.0309163	0.123801	0.0930905	SULF1/SULF2	2
GO:0070977	bone maturation	2/179	29/18805	0.0689655	7.24523	3.29942	0.0309163	0.123801	0.0930905	GREM1/RFLNB	2
GO:0050918	positive chemotaxis	3/179	72/18805	0.0416667	4.37733	2.81467	0.0313427	0.125325	0.094236	VEGFA/WNT5A/VEGFB	3
GO:0001659	temperature homeostasis	5/179	184/18805	0.0271739	2.85478	2.47851	0.0315277	0.125696	0.0945153	MFAP2/DIO2/GJA1/PDGFC/VEGFA	5
GO:0006575	modified amino acid metabolic process	5/179	184/18805	0.0271739	2.85478	2.47851	0.0315277	0.125696	0.0945153	PLOD2/CTSB/DIO2/CTSK/P4HB	5
GO:0008652	amino acid biosynthetic process	3/179	73/18805	0.0410959	4.31736	2.7839	0.0324637	0.12905	0.0970374	PLOD2/PYCR1/BCAT1	3
GO:0032835	glomerulus development	3/179	73/18805	0.0410959	4.31736	2.7839	0.0324637	0.12905	0.0970374	SULF1/SULF2/BASP1	3
GO:0046639	negative regulation of alpha-beta T cell differentiation	2/179	30/18805	0.0666667	7.00372	3.22614	0.032921	0.130298	0.0979758	LGALS1/RUNX1	2
GO:0071549	cellular response to dexamethasone stimulus	2/179	30/18805	0.0666667	7.00372	3.22614	0.032921	0.130298	0.0979758	GJB2/SMYD3	2
GO:0090330	regulation of platelet aggregation	2/179	30/18805	0.0666667	7.00372	3.22614	0.032921	0.130298	0.0979758	PDPN/EMILIN1	2
GO:0070371	ERK1 and ERK2 cascade	7/179	319/18805	0.0219436	2.3053	2.30503	0.0333385	0.13176	0.0990746	FN1/INHBA/PDGFC/VEGFA/EMILIN1/NOX4/VEGFB	7
GO:0060420	regulation of heart growth	3/179	74/18805	0.0405405	4.25902	2.75369	0.0336055	0.132431	0.0995794	BASP1/WNT2/RUNX1	3
GO:0071260	cellular response to mechanical stimulus	3/179	74/18805	0.0405405	4.25902	2.75369	0.0336055	0.132431	0.0995794	COL1A1/CNN2/BNIP3	3
GO:0045444	fat cell differentiation	6/179	252/18805	0.0238095	2.50133	2.35213	0.0338093	0.133042	0.100039	MMP11/RARRES2/SFRP2/VEGFA/WNT5A/BNIP3	6
GO:0043410	positive regulation of MAPK cascade	9/179	464/18805	0.0193966	2.03772	2.21881	0.0338772	0.133117	0.100095	INHBA/SPHK1/IGFBP3/PDGFC/MYDGF/VEGFA/WNT5A/NOX4/VEGFB	9
GO:0009185	ribonucleoside diphosphate metabolic process	4/179	128/18805	0.03125	3.283	2.54067	0.034091	0.133764	0.100582	ENO1/COL6A1/PKM/PGK1	4
GO:0003281	ventricular septum development	3/179	75/18805	0.04	4.20223	2.724	0.0347679	0.134905	0.101439	PTK7/WNT5A/FZD1	3
GO:0021879	forebrain neuron differentiation	3/179	75/18805	0.04	4.20223	2.724	0.0347679	0.134905	0.101439	INHBA/NRP2/WNT5A	3
GO:0071496	cellular response to external stimulus	3/179	75/18805	0.04	4.20223	2.724	0.0347679	0.134905	0.101439	COL1A1/CNN2/BNIP3	3
GO:0034599	cellular response to oxidative stress	6/179	254/18805	0.023622	2.48163	2.33059	0.0349327	0.134905	0.101439	GJB2/SPHK1/MMP2/PYCR1/GPX8/BNIP3	6
GO:0008209	androgen metabolic process	2/179	31/18805	0.0645161	6.7778	3.15614	0.0349753	0.134905	0.101439	INHBA/HSD17B6	2
GO:0033688	regulation of osteoblast proliferation	2/179	31/18805	0.0645161	6.7778	3.15614	0.0349753	0.134905	0.101439	CTHRC1/GREM1	2
GO:0051491	positive regulation of filopodium assembly	2/179	31/18805	0.0645161	6.7778	3.15614	0.0349753	0.134905	0.101439	DPYSL3/FSCN1	2
GO:0071295	cellular response to vitamin	2/179	31/18805	0.0645161	6.7778	3.15614	0.0349753	0.134905	0.101439	POSTN/COL1A1	2
GO:0098868	bone growth	2/179	31/18805	0.0645161	6.7778	3.15614	0.0349753	0.134905	0.101439	COMP/BNC2	2
GO:0150117	positive regulation of cell-substrate junction organization	2/179	31/18805	0.0645161	6.7778	3.15614	0.0349753	0.134905	0.101439	VEGFA/COL16A1	2
GO:1900745	positive regulation of p38MAPK cascade	2/179	31/18805	0.0645161	6.7778	3.15614	0.0349753	0.134905	0.101439	SPHK1/VEGFA	2
GO:1900746	regulation of vascular endothelial growth factor signaling pathway	2/179	31/18805	0.0645161	6.7778	3.15614	0.0349753	0.134905	0.101439	VEGFA/EMILIN1	2
GO:0051302	regulation of cell division	5/179	190/18805	0.0263158	2.76463	2.39657	0.0354605	0.136583	0.102702	SFRP2/PDGFC/MDK/VEGFA/VEGFB	5
GO:0009154	purine ribonucleotide catabolic process	4/179	130/18805	0.0307692	3.23249	2.50393	0.0357806	0.137428	0.103337	ENO1/COL6A1/PKM/PGK1	4
GO:0055007	cardiac muscle cell differentiation	4/179	130/18805	0.0307692	3.23249	2.50393	0.0357806	0.137428	0.103337	GREM1/VEGFA/SGCD/NOX4	4
GO:0070527	platelet aggregation	3/179	76/18805	0.0394737	4.14694	2.69482	0.035951	0.137888	0.103683	COMP/PDPN/EMILIN1	3
GO:0048863	stem cell differentiation	6/179	256/18805	0.0234375	2.46225	2.30926	0.0360801	0.138189	0.103909	FN1/SFRP2/RUNX2/NRP2/GREM1/FZD1	6
GO:0009101	glycoprotein biosynthetic process	7/179	326/18805	0.0214724	2.2558	2.24224	0.0368164	0.140238	0.10545	CHPF/GXYLT2/GALNT1/OSTC/ST6GAL2/GALNT5/VEGFB	7
GO:0001945	lymph vessel development	2/179	32/18805	0.0625	6.56599	3.08918	0.037078	0.140238	0.10545	PDPN/VEGFA	2
GO:0010575	positive regulation of vascular endothelial growth factor production	2/179	32/18805	0.0625	6.56599	3.08918	0.037078	0.140238	0.10545	SULF1/SULF2	2
GO:0010644	cell communication by electrical coupling	2/179	32/18805	0.0625	6.56599	3.08918	0.037078	0.140238	0.10545	GJB2/GJA1	2
GO:0043516	regulation of DNA damage response, signal transduction by p53 class mediator	2/179	32/18805	0.0625	6.56599	3.08918	0.037078	0.140238	0.10545	PTTG1IP/CDKN2A	2
GO:0060325	face morphogenesis	2/179	32/18805	0.0625	6.56599	3.08918	0.037078	0.140238	0.10545	COL1A1/MMP2	2
GO:0060603	mammary gland duct morphogenesis	2/179	32/18805	0.0625	6.56599	3.08918	0.037078	0.140238	0.10545	PERP/WNT5A	2
GO:0097205	renal filtration	2/179	32/18805	0.0625	6.56599	3.08918	0.037078	0.140238	0.10545	SULF1/SULF2	2
GO:1902042	negative regulation of extrinsic apoptotic signaling pathway via death domain receptors	2/179	32/18805	0.0625	6.56599	3.08918	0.037078	0.140238	0.10545	SFRP2/SERPINE1	2
GO:0009880	embryonic pattern specification	3/179	77/18805	0.038961	4.09309	2.66614	0.0371547	0.140334	0.105522	NRP2/BASP1/WNT5A	3
GO:0072078	nephron tubule morphogenesis	3/179	78/18805	0.0384615	4.04061	2.63795	0.0383788	0.144654	0.10877	KIF26B/GREM1/VEGFA	3
GO:0098773	skin epidermis development	4/179	133/18805	0.0300752	3.15957	2.45014	0.0384046	0.144654	0.10877	INHBA/COL6A1/WNT5A/FST	4
GO:0051091	positive regulation of DNA-binding transcription factor activity	5/179	195/18805	0.025641	2.69374	2.33068	0.0389597	0.146141	0.109888	SPHK1/RGCC/WNT2/WNT5A/FZD1	5
GO:0048566	embryonic digestive tract development	2/179	33/18805	0.0606061	6.36702	3.02501	0.0392282	0.146141	0.109888	RARRES2/SCT	2
GO:0048799	animal organ maturation	2/179	33/18805	0.0606061	6.36702	3.02501	0.0392282	0.146141	0.109888	GREM1/RFLNB	2
GO:0060351	cartilage development involved in endochondral bone morphogenesis	2/179	33/18805	0.0606061	6.36702	3.02501	0.0392282	0.146141	0.109888	COL1A1/COMP	2
GO:0071634	regulation of transforming growth factor beta production	2/179	33/18805	0.0606061	6.36702	3.02501	0.0392282	0.146141	0.109888	FN1/LUM	2
GO:0090162	establishment of epithelial cell polarity	2/179	33/18805	0.0606061	6.36702	3.02501	0.0392282	0.146141	0.109888	PTK7/WNT5A	2
GO:0099170	postsynaptic modulation of chemical synaptic transmission	2/179	33/18805	0.0606061	6.36702	3.02501	0.0392282	0.146141	0.109888	CLMP/WNT5A	2
GO:1902547	regulation of cellular response to vascular endothelial growth factor stimulus	2/179	33/18805	0.0606061	6.36702	3.02501	0.0392282	0.146141	0.109888	VEGFA/EMILIN1	2
GO:0009132	nucleoside diphosphate metabolic process	4/179	134/18805	0.0298507	3.136	2.43254	0.0393032	0.146221	0.109948	ENO1/COL6A1/PKM/PGK1	4
GO:0001701	in utero embryonic development	8/179	403/18805	0.0198511	2.08548	2.1594	0.0394083	0.146412	0.110092	COL3A1/PLPP4/GJA1/NXN/CMTM3/VEGFA/WNT2/SH3PXD2A	8
GO:0001937	negative regulation of endothelial cell proliferation	3/179	79/18805	0.0379747	3.98946	2.61021	0.0396234	0.147011	0.110543	SULF1/SPARC/RGCC	3
GO:0051090	regulation of DNA-binding transcription factor activity	7/179	332/18805	0.0210843	2.21503	2.18968	0.0399819	0.14814	0.111391	SPHK1/RGCC/WNT2/WNT5A/FZD1/DAP/CDKN2A	7
GO:0021782	glial cell development	4/179	135/18805	0.0296296	3.11277	2.41512	0.0402137	0.148796	0.111885	COL6A1/NDRG1/MDK/MXRA8	4
GO:0010469	regulation of signaling receptor activity	3/179	80/18805	0.0375	3.93959	2.58293	0.0408882	0.150883	0.113454	PLAU/GREM1/SERPINE1	3
GO:0072088	nephron epithelium morphogenesis	3/179	80/18805	0.0375	3.93959	2.58293	0.0408882	0.150883	0.113454	KIF26B/GREM1/VEGFA	3
GO:0009261	ribonucleotide catabolic process	4/179	136/18805	0.0294118	3.08988	2.39785	0.0411362	0.151261	0.113738	ENO1/COL6A1/PKM/PGK1	4
GO:0050868	negative regulation of T cell activation	4/179	136/18805	0.0294118	3.08988	2.39785	0.0411362	0.151261	0.113738	LGALS1/MDK/RUNX1/CDKN2A	4
GO:0070374	positive regulation of ERK1 and ERK2 cascade	5/179	198/18805	0.0252525	2.65293	2.29213	0.0411571	0.151261	0.113738	INHBA/PDGFC/VEGFA/NOX4/VEGFB	5
GO:0010464	regulation of mesenchymal cell proliferation	2/179	34/18805	0.0588235	6.17976	2.96345	0.0414246	0.151427	0.113863	WNT2/WNT5A	2
GO:0017145	stem cell division	2/179	34/18805	0.0588235	6.17976	2.96345	0.0414246	0.151427	0.113863	SFRP2/CDKN2A	2
GO:0050869	negative regulation of B cell activation	2/179	34/18805	0.0588235	6.17976	2.96345	0.0414246	0.151427	0.113863	INHBA/CDKN2A	2
GO:1901889	negative regulation of cell junction assembly	2/179	34/18805	0.0588235	6.17976	2.96345	0.0414246	0.151427	0.113863	MMP14/WNT5A	2
GO:0030516	regulation of axon extension	3/179	82/18805	0.0365854	3.84351	2.52968	0.0434786	0.157928	0.118752	FN1/VEGFA/WNT5A	3
GO:0072028	nephron morphogenesis	3/179	82/18805	0.0365854	3.84351	2.52968	0.0434786	0.157928	0.118752	KIF26B/GREM1/VEGFA	3
GO:0001893	maternal placenta development	2/179	35/18805	0.0571429	6.00319	2.9043	0.0436662	0.157928	0.118752	GJB2/CTSB	2
GO:0010667	negative regulation of cardiac muscle cell apoptotic process	2/179	35/18805	0.0571429	6.00319	2.9043	0.0436662	0.157928	0.118752	SFRP2/MDK	2
GO:0034249	negative regulation of amide metabolic process	2/179	35/18805	0.0571429	6.00319	2.9043	0.0436662	0.157928	0.118752	SPHK1/PGK1	2
GO:0048048	embryonic eye morphogenesis	2/179	35/18805	0.0571429	6.00319	2.9043	0.0436662	0.157928	0.118752	MFAP2/WNT5A	2
GO:0090050	positive regulation of cell migration involved in sprouting angiogenesis	2/179	35/18805	0.0571429	6.00319	2.9043	0.0436662	0.157928	0.118752	VEGFA/SRPX2	2
GO:1902176	negative regulation of oxidative stress-induced intrinsic apoptotic signaling pathway	2/179	35/18805	0.0571429	6.00319	2.9043	0.0436662	0.157928	0.118752	PYCR1/FZD1	2
GO:0006195	purine nucleotide catabolic process	4/179	139/18805	0.028777	3.02319	2.34699	0.0439754	0.158626	0.119276	ENO1/COL6A1/PKM/PGK1	4
GO:0030048	actin filament-based movement	4/179	139/18805	0.028777	3.02319	2.34699	0.0439754	0.158626	0.119276	PDPN/GJA1/FRMD6/SGCD	4
GO:1902105	regulation of leukocyte differentiation	7/179	340/18805	0.0205882	2.16291	2.12131	0.0444726	0.160207	0.120465	INHBA/MMP14/LGALS1/MDK/TNFAIP6/RUNX1/CDKN2A	7
GO:0030203	glycosaminoglycan metabolic process	3/179	83/18805	0.0361446	3.7972	2.50368	0.0448039	0.160975	0.121043	CHPF/TNFAIP6/GALNT5	3
GO:0061333	renal tubule morphogenesis	3/179	83/18805	0.0361446	3.7972	2.50368	0.0448039	0.160975	0.121043	KIF26B/GREM1/VEGFA	3
GO:0030168	platelet activation	4/179	140/18805	0.0285714	3.0016	2.33033	0.0449457	0.161196	0.121209	COL3A1/COMP/PDPN/EMILIN1	4
GO:1901605	alpha-amino acid metabolic process	5/179	203/18805	0.0246305	2.58758	2.22944	0.0449835	0.161196	0.121209	PLOD2/P4HB/PYCR1/BCAT1/NOX4	5
GO:0002021	response to dietary excess	2/179	36/18805	0.0555556	5.83644	2.8474	0.045952	0.163378	0.12285	COL6A1/SCT	2
GO:0021884	forebrain neuron development	2/179	36/18805	0.0555556	5.83644	2.8474	0.045952	0.163378	0.12285	NRP2/WNT5A	2
GO:0033687	osteoblast proliferation	2/179	36/18805	0.0555556	5.83644	2.8474	0.045952	0.163378	0.12285	CTHRC1/GREM1	2
GO:0043388	positive regulation of DNA binding	2/179	36/18805	0.0555556	5.83644	2.8474	0.045952	0.163378	0.12285	PLAUR/IL32	2
GO:0045577	regulation of B cell differentiation	2/179	36/18805	0.0555556	5.83644	2.8474	0.045952	0.163378	0.12285	INHBA/MMP14	2
GO:1902624	positive regulation of neutrophil migration	2/179	36/18805	0.0555556	5.83644	2.8474	0.045952	0.163378	0.12285	MDK/PERP	2
GO:0021872	forebrain generation of neurons	3/179	84/18805	0.0357143	3.752	2.47808	0.0461492	0.163652	0.123056	INHBA/NRP2/WNT5A	3
GO:0030593	neutrophil chemotaxis	3/179	84/18805	0.0357143	3.752	2.47808	0.0461492	0.163652	0.123056	MDK/TNFAIP6/PERP	3
GO:0071214	cellular response to abiotic stimulus	7/179	344/18805	0.0203488	2.13776	2.08783	0.0468353	0.165655	0.124562	COL1A1/SFRP2/MMP2/GJA1/MME/CNN2/BNIP3	7
GO:0104004	cellular response to environmental stimulus	7/179	344/18805	0.0203488	2.13776	2.08783	0.0468353	0.165655	0.124562	COL1A1/SFRP2/MMP2/GJA1/MME/CNN2/BNIP3	7
GO:0043434	response to peptide hormone	9/179	494/18805	0.0182186	1.91397	2.01805	0.0471978	0.166721	0.125363	INHBA/COL1A1/GJB2/COL3A1/RARRES2/COL6A1/CTSK/PKM/RAB31	9
GO:0035050	embryonic heart tube development	3/179	85/18805	0.0352941	3.70785	2.45286	0.0475143	0.167405	0.125878	GJA1/WNT5A/MICAL2	3
GO:2000514	regulation of CD4-positive, alpha-beta T cell activation	3/179	85/18805	0.0352941	3.70785	2.45286	0.0475143	0.167405	0.125878	LGALS1/CD55/RUNX1	3
GO:0003230	cardiac atrium development	2/179	37/18805	0.0540541	5.6787	2.7926	0.0482809	0.169014	0.127088	WNT2/WNT5A	2
GO:0003382	epithelial cell morphogenesis	2/179	37/18805	0.0540541	5.6787	2.7926	0.0482809	0.169014	0.127088	PALLD/FRMD6	2
GO:0010092	specification of animal organ identity	2/179	37/18805	0.0540541	5.6787	2.7926	0.0482809	0.169014	0.127088	WNT2/WNT5A	2
GO:0045773	positive regulation of axon extension	2/179	37/18805	0.0540541	5.6787	2.7926	0.0482809	0.169014	0.127088	FN1/VEGFA	2
GO:2000515	negative regulation of CD4-positive, alpha-beta T cell activation	2/179	37/18805	0.0540541	5.6787	2.7926	0.0482809	0.169014	0.127088	LGALS1/RUNX1	2
GO:0003018	vascular process in circulatory system	6/179	278/18805	0.0215827	2.26739	2.087	0.0503105	0.175893	0.13226	COMP/MMP2/SLC38A5/SLC6A6/VEGFA/SLC44A1	6
GO:0010664	negative regulation of striated muscle cell apoptotic process	2/179	38/18805	0.0526316	5.52926	2.73976	0.050652	0.176634	0.132817	SFRP2/MDK	2
GO:0034391	regulation of smooth muscle cell apoptotic process	2/179	38/18805	0.0526316	5.52926	2.73976	0.050652	0.176634	0.132817	GRP/CDKN2A	2
GO:0007422	peripheral nervous system development	3/179	88/18805	0.0340909	3.58145	2.37946	0.0517277	0.179486	0.134961	COL6A1/NDRG1/RUNX1	3
GO:0010232	vascular transport	3/179	88/18805	0.0340909	3.58145	2.37946	0.0517277	0.179486	0.134961	SLC38A5/SLC6A6/SLC44A1	3
GO:0150104	transport across blood-brain barrier	3/179	88/18805	0.0340909	3.58145	2.37946	0.0517277	0.179486	0.134961	SLC38A5/SLC6A6/SLC44A1	3
GO:0021537	telencephalon development	6/179	280/18805	0.0214286	2.2512	2.06784	0.051753	0.179486	0.134961	INHBA/COL3A1/MDK/SCT/WNT5A/BNIP3	6
GO:0021700	developmental maturation	7/179	352/18805	0.0198864	2.08918	2.02222	0.0517987	0.179486	0.134961	RUNX2/MMP2/GREM1/GJA1/RFLNB/VEGFA/WNT5A	7
GO:0003180	aortic valve morphogenesis	2/179	39/18805	0.0512821	5.38748	2.68877	0.0530641	0.182709	0.137386	CDH11/EMILIN1	2
GO:0034390	smooth muscle cell apoptotic process	2/179	39/18805	0.0512821	5.38748	2.68877	0.0530641	0.182709	0.137386	GRP/CDKN2A	2
GO:0035633	maintenance of blood-brain barrier	2/179	39/18805	0.0512821	5.38748	2.68877	0.0530641	0.182709	0.137386	GJA1/VEGFA	2
GO:0060323	head morphogenesis	2/179	39/18805	0.0512821	5.38748	2.68877	0.0530641	0.182709	0.137386	COL1A1/MMP2	2
GO:0140448	signaling receptor ligand precursor processing	2/179	39/18805	0.0512821	5.38748	2.68877	0.0530641	0.182709	0.137386	P4HB/MME	2
GO:0099175	regulation of postsynapse organization	4/179	148/18805	0.027027	2.83935	2.20224	0.0531378	0.182732	0.137403	NRP2/SYNDIG1/TANC2/WNT5A	4
GO:2001235	positive regulation of apoptotic signaling pathway	4/179	149/18805	0.0268456	2.82029	2.18684	0.0542153	0.186203	0.140012	INHBA/MMP2/TNFRSF12A/WNT5A	4
GO:2000243	positive regulation of reproductive process	3/179	90/18805	0.0333333	3.50186	2.33228	0.0546339	0.187405	0.140916	INHBA/VEGFA/WNT5A	3
GO:0032496	response to lipopolysaccharide	7/179	357/18805	0.0196078	2.05992	1.98209	0.0550635	0.188641	0.141846	GJB2/LOXL1/COL6A1/DIO2/CD55/SERPINE1/WNT5A	7
GO:0035886	vascular associated smooth muscle cell differentiation	2/179	40/18805	0.05	5.25279	2.6395	0.0555164	0.189954	0.142833	COMP/VEGFA	2
GO:1903706	regulation of hemopoiesis	8/179	436/18805	0.0183486	1.92763	1.92118	0.0574778	0.196401	0.147681	INHBA/MMP14/LOX/LGALS1/MDK/TNFAIP6/RUNX1/CDKN2A	8
GO:0002088	lens development in camera-type eye	3/179	92/18805	0.0326087	3.42573	2.28643	0.0576168	0.196401	0.147681	GJA1/WNT2/WNT5A	3
GO:2000177	regulation of neural precursor cell proliferation	3/179	92/18805	0.0326087	3.42573	2.28643	0.0576168	0.196401	0.147681	MDK/VEGFA/WNT5A	3
GO:0014912	negative regulation of smooth muscle cell migration	2/179	41/18805	0.0487805	5.12468	2.59186	0.0580079	0.196751	0.147944	IGFBP3/SERPINE1	2
GO:0050919	negative chemotaxis	2/179	41/18805	0.0487805	5.12468	2.59186	0.0580079	0.196751	0.147944	NRP2/WNT5A	2
GO:0072210	metanephric nephron development	2/179	41/18805	0.0487805	5.12468	2.59186	0.0580079	0.196751	0.147944	KIF26B/GREM1	2
GO:0090199	regulation of release of cytochrome c from mitochondria	2/179	41/18805	0.0487805	5.12468	2.59186	0.0580079	0.196751	0.147944	PLAUR/BNIP3	2
GO:0009952	anterior/posterior pattern specification	5/179	219/18805	0.0228311	2.39854	2.04077	0.0586177	0.198572	0.149313	SFRP2/BHLHE41/BASP1/WNT2/WNT5A	5
GO:0001656	metanephros development	3/179	93/18805	0.0322581	3.3889	2.26397	0.0591368	0.200082	0.150448	KIF26B/GREM1/BASP1	3
GO:0000578	embryonic axis specification	2/179	42/18805	0.047619	5.00266	2.54574	0.0605375	0.203021	0.152658	BASP1/WNT5A	2
GO:0014044	Schwann cell development	2/179	42/18805	0.047619	5.00266	2.54574	0.0605375	0.203021	0.152658	COL6A1/NDRG1	2
GO:0043903	regulation of biological process involved in symbiotic interaction	2/179	42/18805	0.047619	5.00266	2.54574	0.0605375	0.203021	0.152658	LGALS1/P4HB	2
GO:0044060	regulation of endocrine process	2/179	42/18805	0.047619	5.00266	2.54574	0.0605375	0.203021	0.152658	INHBA/GJA1	2
GO:0060421	positive regulation of heart growth	2/179	42/18805	0.047619	5.00266	2.54574	0.0605375	0.203021	0.152658	BASP1/WNT2	2
GO:0070232	regulation of T cell apoptotic process	2/179	42/18805	0.047619	5.00266	2.54574	0.0605375	0.203021	0.152658	PERP/WNT5A	2
GO:0021954	central nervous system neuron development	3/179	94/18805	0.0319149	3.35285	2.24182	0.0606755	0.203021	0.152658	CDH11/NRP2/WNT5A	3
GO:0055006	cardiac cell development	3/179	94/18805	0.0319149	3.35285	2.24182	0.0606755	0.203021	0.152658	INHBA/VEGFA/SGCD	3
GO:2000278	regulation of DNA biosynthetic process	3/179	94/18805	0.0319149	3.35285	2.24182	0.0606755	0.203021	0.152658	VEGFA/RGCC/NOX4	3
GO:1903038	negative regulation of leukocyte cell-cell adhesion	4/179	155/18805	0.0258065	2.71112	2.097	0.0609277	0.203615	0.153105	LGALS1/MDK/RUNX1/CDKN2A	4
GO:0043010	camera-type eye development	7/179	366/18805	0.0191257	2.00927	1.91148	0.0612584	0.20447	0.153748	INHBA/COL8A1/COL8A2/GJA1/VEGFA/WNT2/WNT5A	7
GO:0072523	purine-containing compound catabolic process	4/179	156/18805	0.025641	2.69374	2.08244	0.0620875	0.206962	0.155622	ENO1/COL6A1/PKM/PGK1	4
GO:0007589	body fluid secretion	3/179	95/18805	0.0315789	3.31755	2.21997	0.0622328	0.206962	0.155622	GJA1/VEGFA/SCT	3
GO:2000106	regulation of leukocyte apoptotic process	3/179	95/18805	0.0315789	3.31755	2.21997	0.0622328	0.206962	0.155622	PERP/WNT5A/CDKN2A	3
GO:0001662	behavioral fear response	2/179	43/18805	0.0465116	4.88632	2.50107	0.0631044	0.208589	0.156845	MDK/GRP	2
GO:0007595	lactation	2/179	43/18805	0.0465116	4.88632	2.50107	0.0631044	0.208589	0.156845	GJA1/VEGFA	2
GO:0014904	myotube cell development	2/179	43/18805	0.0465116	4.88632	2.50107	0.0631044	0.208589	0.156845	COL6A1/SMYD3	2
GO:0016202	regulation of striated muscle tissue development	2/179	43/18805	0.0465116	4.88632	2.50107	0.0631044	0.208589	0.156845	LOX/GJA1	2
GO:1900026	positive regulation of substrate adhesion-dependent cell spreading	2/179	43/18805	0.0465116	4.88632	2.50107	0.0631044	0.208589	0.156845	P4HB/MDK	2
GO:0009411	response to UV	4/179	157/18805	0.0254777	2.67658	2.068	0.0632589	0.208594	0.156849	COL6A3/MMP2/COL6A1/MME	4
GO:0031960	response to corticosteroid	4/179	157/18805	0.0254777	2.67658	2.068	0.0632589	0.208594	0.156849	SDC1/INHBA/GJB2/SMYD3	4
GO:0045165	cell fate commitment	6/179	295/18805	0.020339	2.13673	1.92911	0.063376	0.208728	0.15695	SFRP2/RUNX2/PDPN/LGALS1/WNT2/WNT5A	6
GO:0048704	embryonic skeletal system morphogenesis	3/179	96/18805	0.03125	3.283	2.1984	0.0638087	0.209646	0.15764	COL11A1/MMP14/RUNX2	3
GO:0072091	regulation of stem cell proliferation	3/179	96/18805	0.03125	3.283	2.1984	0.0638087	0.209646	0.15764	RUNX2/GJA1/WNT5A	3
GO:0002042	cell migration involved in sprouting angiogenesis	3/179	97/18805	0.0309278	3.24915	2.17712	0.065403	0.214368	0.161191	GREM1/VEGFA/SRPX2	3
GO:0033555	multicellular organismal response to stress	3/179	97/18805	0.0309278	3.24915	2.17712	0.065403	0.214368	0.161191	COL6A1/MDK/GRP	3
GO:0050767	regulation of neurogenesis	7/179	372/18805	0.0188172	1.97686	1.86551	0.0656172	0.214593	0.16136	FN1/MME/MDK/VEGFA/BHLHE41/WNT2/WNT5A	7
GO:0002209	behavioral defense response	2/179	44/18805	0.0454545	4.77527	2.45775	0.0657077	0.214593	0.16136	MDK/GRP	2
GO:0030201	heparan sulfate proteoglycan metabolic process	2/179	44/18805	0.0454545	4.77527	2.45775	0.0657077	0.214593	0.16136	SULF1/SULF2	2
GO:0061351	neural precursor cell proliferation	4/179	160/18805	0.025	2.6264	2.02534	0.0668426	0.218038	0.16395	MDK/VEGFA/WNT2/WNT5A	4
GO:0006022	aminoglycan metabolic process	3/179	98/18805	0.0306122	3.216	2.15611	0.0670155	0.21808	0.163982	CHPF/TNFAIP6/GALNT5	3
GO:0051899	membrane depolarization	3/179	98/18805	0.0306122	3.216	2.15611	0.0670155	0.21808	0.163982	COL6A1/GJA1/CDKN2A	3
GO:0007163	establishment or maintenance of cell polarity	5/179	228/18805	0.0219298	2.30386	1.94179	0.0672195	0.218483	0.164285	PTK7/KIF26B/GJA1/FSCN1/WNT5A	5
GO:0007043	cell-cell junction assembly	4/179	161/18805	0.0248447	2.61008	2.01133	0.0680603	0.220308	0.165657	GJB2/CDH11/GJA1/FSCN1	4
GO:0003176	aortic valve development	2/179	45/18805	0.0444444	4.66915	2.41572	0.0683463	0.220308	0.165657	CDH11/EMILIN1	2
GO:0042554	superoxide anion generation	2/179	45/18805	0.0444444	4.66915	2.41572	0.0683463	0.220308	0.165657	SH3PXD2A/NOX4	2
GO:0043403	skeletal muscle tissue regeneration	2/179	45/18805	0.0444444	4.66915	2.41572	0.0683463	0.220308	0.165657	COL6A1/GJA1	2
GO:0048701	embryonic cranial skeleton morphogenesis	2/179	45/18805	0.0444444	4.66915	2.41572	0.0683463	0.220308	0.165657	MMP14/RUNX2	2
GO:1901861	regulation of muscle tissue development	2/179	45/18805	0.0444444	4.66915	2.41572	0.0683463	0.220308	0.165657	LOX/GJA1	2
GO:1990776	response to angiotensin	2/179	45/18805	0.0444444	4.66915	2.41572	0.0683463	0.220308	0.165657	INHBA/COL3A1	2
GO:0061387	regulation of extent of cell growth	3/179	99/18805	0.030303	3.18351	2.13538	0.0686462	0.221013	0.166187	FN1/VEGFA/WNT5A	3
GO:0009166	nucleotide catabolic process	4/179	162/18805	0.0246914	2.59397	1.99743	0.0692894	0.222821	0.167547	ENO1/COL6A1/PKM/PGK1	4
GO:0021675	nerve development	3/179	100/18805	0.03	3.15168	2.1149	0.0702948	0.225257	0.169379	SULF1/SULF2/NRP2	3
GO:0045638	negative regulation of myeloid cell differentiation	3/179	100/18805	0.03	3.15168	2.1149	0.0702948	0.225257	0.169379	INHBA/TNFAIP6/RUNX1	3
GO:0060419	heart growth	3/179	100/18805	0.03	3.15168	2.1149	0.0702948	0.225257	0.169379	BASP1/WNT2/RUNX1	3
GO:0050729	positive regulation of inflammatory response	4/179	163/18805	0.0245399	2.57806	1.98364	0.07053	0.225723	0.169729	LGALS1/SERPINE1/MDK/WNT5A	4
GO:0002237	response to molecule of bacterial origin	7/179	379/18805	0.0184697	1.94035	1.81294	0.0709348	0.225723	0.169729	GJB2/LOXL1/COL6A1/DIO2/CD55/SERPINE1/WNT5A	7
GO:0010463	mesenchymal cell proliferation	2/179	46/18805	0.0434783	4.56765	2.37491	0.0710194	0.225723	0.169729	WNT2/WNT5A	2
GO:0048483	autonomic nervous system development	2/179	46/18805	0.0434783	4.56765	2.37491	0.0710194	0.225723	0.169729	FN1/NRP2	2
GO:0060443	mammary gland morphogenesis	2/179	46/18805	0.0434783	4.56765	2.37491	0.0710194	0.225723	0.169729	PERP/WNT5A	2
GO:1900744	regulation of p38MAPK cascade	2/179	46/18805	0.0434783	4.56765	2.37491	0.0710194	0.225723	0.169729	SPHK1/VEGFA	2
GO:2001239	regulation of extrinsic apoptotic signaling pathway in absence of ligand	2/179	46/18805	0.0434783	4.56765	2.37491	0.0710194	0.225723	0.169729	INHBA/UNC5B	2
GO:0048588	developmental cell growth	5/179	232/18805	0.0215517	2.26414	1.89928	0.0712568	0.226213	0.170098	POSTN/FN1/NRP2/VEGFA/WNT5A	5
GO:0072080	nephron tubule development	3/179	101/18805	0.029703	3.12047	2.09468	0.0719612	0.228184	0.171579	KIF26B/GREM1/VEGFA	3
GO:0007409	axonogenesis	8/179	459/18805	0.0174292	1.83104	1.76705	0.0727615	0.230454	0.173286	FN1/CDH11/PTK7/NRP2/UNC5B/PALLD/VEGFA/WNT5A	8
GO:0072331	signal transduction by p53 class mediator	4/179	165/18805	0.0242424	2.54681	1.95635	0.0730452	0.230563	0.173369	NDRG1/PERP/PTTG1IP/CDKN2A	4
GO:0050769	positive regulation of neurogenesis	5/179	234/18805	0.0213675	2.24478	1.87835	0.0733246	0.230563	0.173369	FN1/MME/MDK/VEGFA/WNT2	5
GO:0048009	insulin-like growth factor receptor signaling pathway	3/179	102/18805	0.0294118	3.08988	2.07471	0.0736453	0.230563	0.173369	COL6A1/IGFBP3/CILP	3
GO:0050764	regulation of phagocytosis	3/179	102/18805	0.0294118	3.08988	2.07471	0.0736453	0.230563	0.173369	SPHK1/RAB31/CNN2	3
GO:2001237	negative regulation of extrinsic apoptotic signaling pathway	3/179	102/18805	0.0294118	3.08988	2.07471	0.0736453	0.230563	0.173369	SFRP2/UNC5B/SERPINE1	3
GO:0010830	regulation of myotube differentiation	2/179	47/18805	0.0425532	4.47046	2.33526	0.0737262	0.230563	0.173369	MMP14/BHLHE41	2
GO:0032941	secretion by tissue	2/179	47/18805	0.0425532	4.47046	2.33526	0.0737262	0.230563	0.173369	GJA1/SCT	2
GO:0045840	positive regulation of mitotic nuclear division	2/179	47/18805	0.0425532	4.47046	2.33526	0.0737262	0.230563	0.173369	SPHK1/RGCC	2
GO:0048634	regulation of muscle organ development	2/179	47/18805	0.0425532	4.47046	2.33526	0.0737262	0.230563	0.173369	LOX/GJA1	2
GO:0060071	Wnt signaling pathway, planar cell polarity pathway	2/179	47/18805	0.0425532	4.47046	2.33526	0.0737262	0.230563	0.173369	CTHRC1/WNT5A	2
GO:0071548	response to dexamethasone	2/179	47/18805	0.0425532	4.47046	2.33526	0.0737262	0.230563	0.173369	GJB2/SMYD3	2
GO:0046620	regulation of organ growth	3/179	103/18805	0.0291262	3.05988	2.05498	0.0753469	0.235362	0.176977	BASP1/WNT2/RUNX1	3
GO:0170033	L-amino acid metabolic process	4/179	167/18805	0.0239521	2.51631	1.92947	0.0756058	0.235769	0.177283	PLOD2/P4HB/PYCR1/BCAT1	4
GO:0007015	actin filament organization	8/179	463/18805	0.0172786	1.81522	1.74114	0.0756501	0.235769	0.177283	DPYSL3/MARCKS/RFLNB/ITGB5/CNN2/RGCC/FSCN1/MICAL2	8
GO:0008038	neuron recognition	2/179	48/18805	0.0416667	4.37733	2.2967	0.0764657	0.237564	0.178633	NTM/PALLD	2
GO:0099054	presynapse assembly	2/179	48/18805	0.0416667	4.37733	2.2967	0.0764657	0.237564	0.178633	WNT5A/FZD1	2
GO:0097191	extrinsic apoptotic signaling pathway	5/179	237/18805	0.021097	2.21637	1.84735	0.0764875	0.237564	0.178633	INHBA/SFRP2/UNC5B/SERPINE1/TNFRSF12A	5
GO:0007156	homophilic cell adhesion via plasma membrane adhesion molecules	4/179	169/18805	0.0236686	2.48653	1.90297	0.0782112	0.242642	0.182451	CDH11/PTK7/PCDH7/PALLD	4
GO:0006509	membrane protein ectodomain proteolysis	2/179	49/18805	0.0408163	4.28799	2.25918	0.0792371	0.243059	0.182765	TIMP2/TIMP3	2
GO:0010453	regulation of cell fate commitment	2/179	49/18805	0.0408163	4.28799	2.25918	0.0792371	0.243059	0.182765	SFRP2/LGALS1	2
GO:0014037	Schwann cell differentiation	2/179	49/18805	0.0408163	4.28799	2.25918	0.0792371	0.243059	0.182765	COL6A1/NDRG1	2
GO:0042596	fear response	2/179	49/18805	0.0408163	4.28799	2.25918	0.0792371	0.243059	0.182765	MDK/GRP	2
GO:0045197	establishment or maintenance of epithelial cell apical/basal polarity	2/179	49/18805	0.0408163	4.28799	2.25918	0.0792371	0.243059	0.182765	PTK7/WNT5A	2
GO:0048546	digestive tract morphogenesis	2/179	49/18805	0.0408163	4.28799	2.25918	0.0792371	0.243059	0.182765	SFRP2/WNT5A	2
GO:0051489	regulation of filopodium assembly	2/179	49/18805	0.0408163	4.28799	2.25918	0.0792371	0.243059	0.182765	DPYSL3/FSCN1	2
GO:0060043	regulation of cardiac muscle cell proliferation	2/179	49/18805	0.0408163	4.28799	2.25918	0.0792371	0.243059	0.182765	WNT2/RUNX1	2
GO:1902041	regulation of extrinsic apoptotic signaling pathway via death domain receptors	2/179	49/18805	0.0408163	4.28799	2.25918	0.0792371	0.243059	0.182765	SFRP2/SERPINE1	2
GO:1905314	semi-lunar valve development	2/179	49/18805	0.0408163	4.28799	2.25918	0.0792371	0.243059	0.182765	CDH11/EMILIN1	2
GO:0061326	renal tubule development	3/179	106/18805	0.0283019	2.97328	1.99721	0.0805552	0.246825	0.185596	KIF26B/GREM1/VEGFA	3
GO:0048639	positive regulation of developmental growth	4/179	171/18805	0.0233918	2.45745	1.87685	0.0808612	0.247484	0.186092	FN1/VEGFA/BASP1/WNT2	4
GO:0006024	glycosaminoglycan biosynthetic process	2/179	50/18805	0.04	4.20223	2.22265	0.0820395	0.249968	0.18796	CHPF/GALNT5	2
GO:0031670	cellular response to nutrient	2/179	50/18805	0.04	4.20223	2.22265	0.0820395	0.249968	0.18796	POSTN/COL1A1	2
GO:0035850	epithelial cell differentiation involved in kidney development	2/179	50/18805	0.04	4.20223	2.22265	0.0820395	0.249968	0.18796	GREM1/BASP1	2
GO:0046636	negative regulation of alpha-beta T cell activation	2/179	50/18805	0.04	4.20223	2.22265	0.0820395	0.249968	0.18796	LGALS1/RUNX1	2
GO:0007292	female gamete generation	4/179	172/18805	0.0232558	2.44316	1.86393	0.0822028	0.250186	0.188124	INHBA/MMP2/MDK/TNFAIP6	4
GO:1990266	neutrophil migration	3/179	107/18805	0.0280374	2.94549	1.97841	0.0823254	0.25028	0.188194	MDK/TNFAIP6/PERP	3
GO:0001667	ameboidal-type cell migration	5/179	243/18805	0.0205761	2.16164	1.78672	0.0830317	0.252147	0.189598	FN1/NRP2/GJA1/VEGFA/WNT5A	5
GO:0006890	retrograde vesicle-mediated transport, Golgi to endoplasmic reticulum	2/179	51/18805	0.0392157	4.11984	2.18707	0.0848722	0.256877	0.193155	KDELR3/COPZ2	2
GO:0014911	positive regulation of smooth muscle cell migration	2/179	51/18805	0.0392157	4.11984	2.18707	0.0848722	0.256877	0.193155	POSTN/MDK	2
GO:0045933	positive regulation of muscle contraction	2/179	51/18805	0.0392157	4.11984	2.18707	0.0848722	0.256877	0.193155	SPHK1/ENO1	2
GO:0022604	regulation of cell morphogenesis	5/179	247/18805	0.0202429	2.12664	1.74726	0.0875549	0.257549	0.19366	FN1/SPARC/PDPN/VEGFA/WNT5A	5
GO:0010171	body morphogenesis	2/179	52/18805	0.0384615	4.04061	2.15238	0.0877342	0.257549	0.19366	COL1A1/MMP2	2
GO:0089718	amino acid import across plasma membrane	2/179	52/18805	0.0384615	4.04061	2.15238	0.0877342	0.257549	0.19366	SLC38A5/SLC6A6	2
GO:1902743	regulation of lamellipodium organization	2/179	52/18805	0.0384615	4.04061	2.15238	0.0877342	0.257549	0.19366	PDPN/FSCN1	2
GO:2001222	regulation of neuron migration	2/179	52/18805	0.0384615	4.04061	2.15238	0.0877342	0.257549	0.19366	COL3A1/MDK	2
GO:0062197	cellular response to chemical stress	6/179	323/18805	0.0185759	1.9515	1.69094	0.0888748	0.257549	0.19366	GJB2/SPHK1/MMP2/PYCR1/GPX8/BNIP3	6
GO:1901655	cellular response to ketone	3/179	111/18805	0.027027	2.83935	1.90531	0.0895716	0.257549	0.19366	POSTN/GJB2/SMYD3	3
GO:0032868	response to insulin	6/179	324/18805	0.0185185	1.94548	1.68288	0.0898763	0.257549	0.19366	COL1A1/RARRES2/COL6A1/CTSK/PKM/RAB31	6
GO:1904707	positive regulation of vascular associated smooth muscle cell proliferation	2/179	53/18805	0.0377358	3.96437	2.11855	0.0906248	0.257549	0.19366	MMP2/GJA1	2
GO:2000179	positive regulation of neural precursor cell proliferation	2/179	53/18805	0.0377358	3.96437	2.11855	0.0906248	0.257549	0.19366	MDK/VEGFA	2
GO:0002573	myeloid leukocyte differentiation	5/179	250/18805	0.02	2.10112	1.71817	0.0910305	0.257549	0.19366	INHBA/TNFAIP6/VEGFA/SH3PXD2A/RUNX1	5
GO:0001542	ovulation from ovarian follicle	1/179	10/18805	0.1	10.5056	2.94747	0.0912329	0.257549	0.19366	MMP2	1
GO:0002317	plasma cell differentiation	1/179	10/18805	0.1	10.5056	2.94747	0.0912329	0.257549	0.19366	LGALS1	1
GO:0006560	proline metabolic process	1/179	10/18805	0.1	10.5056	2.94747	0.0912329	0.257549	0.19366	PYCR1	1
GO:0006702	androgen biosynthetic process	1/179	10/18805	0.1	10.5056	2.94747	0.0912329	0.257549	0.19366	HSD17B6	1
GO:0006868	glutamine transport	1/179	10/18805	0.1	10.5056	2.94747	0.0912329	0.257549	0.19366	SLC38A5	1
GO:0010496	intercellular transport	1/179	10/18805	0.1	10.5056	2.94747	0.0912329	0.257549	0.19366	GJB2	1
GO:0014012	peripheral nervous system axon regeneration	1/179	10/18805	0.1	10.5056	2.94747	0.0912329	0.257549	0.19366	MMP2	1
GO:0018208	peptidyl-proline modification	1/179	10/18805	0.1	10.5056	2.94747	0.0912329	0.257549	0.19366	P4HB	1
GO:0018242	protein O-linked glycosylation via serine	1/179	10/18805	0.1	10.5056	2.94747	0.0912329	0.257549	0.19366	GALNT1	1
GO:0018243	protein O-linked glycosylation via threonine	1/179	10/18805	0.1	10.5056	2.94747	0.0912329	0.257549	0.19366	GALNT1	1
GO:0019371	cyclooxygenase pathway	1/179	10/18805	0.1	10.5056	2.94747	0.0912329	0.257549	0.19366	CTHRC1	1
GO:0030853	negative regulation of granulocyte differentiation	1/179	10/18805	0.1	10.5056	2.94747	0.0912329	0.257549	0.19366	RUNX1	1
GO:0032025	response to cobalt ion	1/179	10/18805	0.1	10.5056	2.94747	0.0912329	0.257549	0.19366	BNIP3	1
GO:0032329	serine transport	1/179	10/18805	0.1	10.5056	2.94747	0.0912329	0.257549	0.19366	SLC38A5	1
GO:0033034	positive regulation of myeloid cell apoptotic process	1/179	10/18805	0.1	10.5056	2.94747	0.0912329	0.257549	0.19366	CDKN2A	1
GO:0034635	glutathione transport	1/179	10/18805	0.1	10.5056	2.94747	0.0912329	0.257549	0.19366	GJA1	1
GO:0035443	tripeptide transmembrane transport	1/179	10/18805	0.1	10.5056	2.94747	0.0912329	0.257549	0.19366	GJA1	1
GO:0035694	mitochondrial protein catabolic process	1/179	10/18805	0.1	10.5056	2.94747	0.0912329	0.257549	0.19366	BNIP3	1
GO:0044650	adhesion of symbiont to host cell	1/179	10/18805	0.1	10.5056	2.94747	0.0912329	0.257549	0.19366	LRRC15	1
GO:0044854	plasma membrane raft assembly	1/179	10/18805	0.1	10.5056	2.94747	0.0912329	0.257549	0.19366	COL6A1	1
GO:0045136	development of secondary sexual characteristics	1/179	10/18805	0.1	10.5056	2.94747	0.0912329	0.257549	0.19366	WNT5A	1
GO:0048340	paraxial mesoderm morphogenesis	1/179	10/18805	0.1	10.5056	2.94747	0.0912329	0.257549	0.19366	WNT5A	1
GO:0048843	negative regulation of axon extension involved in axon guidance	1/179	10/18805	0.1	10.5056	2.94747	0.0912329	0.257549	0.19366	WNT5A	1
GO:0048865	stem cell fate commitment	1/179	10/18805	0.1	10.5056	2.94747	0.0912329	0.257549	0.19366	SFRP2	1
GO:0051964	negative regulation of synapse assembly	1/179	10/18805	0.1	10.5056	2.94747	0.0912329	0.257549	0.19366	WNT5A	1
GO:0060068	vagina development	1/179	10/18805	0.1	10.5056	2.94747	0.0912329	0.257549	0.19366	WNT5A	1
GO:0060371	regulation of atrial cardiac muscle cell membrane depolarization	1/179	10/18805	0.1	10.5056	2.94747	0.0912329	0.257549	0.19366	GJA1	1
GO:0060502	epithelial cell proliferation involved in lung morphogenesis	1/179	10/18805	0.1	10.5056	2.94747	0.0912329	0.257549	0.19366	WNT2	1
GO:0060717	chorion development	1/179	10/18805	0.1	10.5056	2.94747	0.0912329	0.257549	0.19366	HTRA1	1
GO:0060872	semicircular canal development	1/179	10/18805	0.1	10.5056	2.94747	0.0912329	0.257549	0.19366	SPARC	1
GO:0060947	cardiac vascular smooth muscle cell differentiation	1/179	10/18805	0.1	10.5056	2.94747	0.0912329	0.257549	0.19366	VEGFA	1
GO:0071372	cellular response to follicle-stimulating hormone stimulus	1/179	10/18805	0.1	10.5056	2.94747	0.0912329	0.257549	0.19366	INHBA	1
GO:0071803	positive regulation of podosome assembly	1/179	10/18805	0.1	10.5056	2.94747	0.0912329	0.257549	0.19366	FSCN1	1
GO:0072172	mesonephric tubule formation	1/179	10/18805	0.1	10.5056	2.94747	0.0912329	0.257549	0.19366	GREM1	1
GO:0090269	fibroblast growth factor production	1/179	10/18805	0.1	10.5056	2.94747	0.0912329	0.257549	0.19366	RGCC	1
GO:0090270	regulation of fibroblast growth factor production	1/179	10/18805	0.1	10.5056	2.94747	0.0912329	0.257549	0.19366	RGCC	1
GO:0097503	sialylation	1/179	10/18805	0.1	10.5056	2.94747	0.0912329	0.257549	0.19366	ST6GAL2	1
GO:0099566	regulation of postsynaptic cytosolic calcium ion concentration	1/179	10/18805	0.1	10.5056	2.94747	0.0912329	0.257549	0.19366	WNT5A	1
GO:1900038	negative regulation of cellular response to hypoxia	1/179	10/18805	0.1	10.5056	2.94747	0.0912329	0.257549	0.19366	ENO1	1
GO:1900748	positive regulation of vascular endothelial growth factor signaling pathway	1/179	10/18805	0.1	10.5056	2.94747	0.0912329	0.257549	0.19366	VEGFA	1
GO:1902965	regulation of protein localization to early endosome	1/179	10/18805	0.1	10.5056	2.94747	0.0912329	0.257549	0.19366	VEGFA	1
GO:1902966	positive regulation of protein localization to early endosome	1/179	10/18805	0.1	10.5056	2.94747	0.0912329	0.257549	0.19366	VEGFA	1
GO:1903010	regulation of bone development	1/179	10/18805	0.1	10.5056	2.94747	0.0912329	0.257549	0.19366	LOX	1
GO:1903911	positive regulation of receptor clustering	1/179	10/18805	0.1	10.5056	2.94747	0.0912329	0.257549	0.19366	TNFAIP6	1
GO:1904338	regulation of dopaminergic neuron differentiation	1/179	10/18805	0.1	10.5056	2.94747	0.0912329	0.257549	0.19366	SFRP2	1
GO:1904667	negative regulation of ubiquitin protein ligase activity	1/179	10/18805	0.1	10.5056	2.94747	0.0912329	0.257549	0.19366	CDKN2A	1
GO:1904669	ATP export	1/179	10/18805	0.1	10.5056	2.94747	0.0912329	0.257549	0.19366	ANKH	1
GO:1904683	regulation of metalloendopeptidase activity	1/179	10/18805	0.1	10.5056	2.94747	0.0912329	0.257549	0.19366	TIMP3	1
GO:1905150	regulation of voltage-gated sodium channel activity	1/179	10/18805	0.1	10.5056	2.94747	0.0912329	0.257549	0.19366	GRP	1
GO:2000563	positive regulation of CD4-positive, alpha-beta T cell proliferation	1/179	10/18805	0.1	10.5056	2.94747	0.0912329	0.257549	0.19366	CD55	1
GO:2000650	negative regulation of sodium ion transmembrane transporter activity	1/179	10/18805	0.1	10.5056	2.94747	0.0912329	0.257549	0.19366	GRP	1
GO:2000739	regulation of mesenchymal stem cell differentiation	1/179	10/18805	0.1	10.5056	2.94747	0.0912329	0.257549	0.19366	FZD1	1
GO:2000822	regulation of behavioral fear response	1/179	10/18805	0.1	10.5056	2.94747	0.0912329	0.257549	0.19366	GRP	1
GO:2001241	positive regulation of extrinsic apoptotic signaling pathway in absence of ligand	1/179	10/18805	0.1	10.5056	2.94747	0.0912329	0.257549	0.19366	INHBA	1
GO:0016052	carbohydrate catabolic process	4/179	179/18805	0.0223464	2.34762	1.77593	0.0918986	0.25916	0.194871	ENO1/COL6A1/PKM/PGK1	4
GO:0002274	myeloid leukocyte activation	5/179	251/18805	0.0199203	2.09275	1.70856	0.0922048	0.259487	0.195117	FN1/SPHK1/NDRG1/GRP/WNT5A	5
GO:0033002	muscle cell proliferation	5/179	251/18805	0.0199203	2.09275	1.70856	0.0922048	0.259487	0.195117	MMP2/GJA1/IGFBP3/WNT2/RUNX1	5
GO:0048638	regulation of developmental growth	6/179	327/18805	0.0183486	1.92763	1.65887	0.0929176	0.261223	0.196423	FN1/VEGFA/BASP1/WNT2/WNT5A/RUNX1	6
GO:0019362	pyridine nucleotide metabolic process	4/179	180/18805	0.0222222	2.33457	1.76369	0.0933267	0.261365	0.196529	ENO1/COL6A1/PKM/PGK1	4
GO:0046496	nicotinamide nucleotide metabolic process	4/179	180/18805	0.0222222	2.33457	1.76369	0.0933267	0.261365	0.196529	ENO1/COL6A1/PKM/PGK1	4
GO:0001836	release of cytochrome c from mitochondria	2/179	54/18805	0.037037	3.89096	2.08554	0.0935432	0.261365	0.196529	PLAUR/BNIP3	2
GO:0010543	regulation of platelet activation	2/179	54/18805	0.037037	3.89096	2.08554	0.0935432	0.261365	0.196529	PDPN/EMILIN1	2
GO:0031103	axon regeneration	2/179	54/18805	0.037037	3.89096	2.08554	0.0935432	0.261365	0.196529	MMP2/NREP	2
GO:0046622	positive regulation of organ growth	2/179	54/18805	0.037037	3.89096	2.08554	0.0935432	0.261365	0.196529	BASP1/WNT2	2
GO:0006790	sulfur compound metabolic process	6/179	329/18805	0.0182371	1.91591	1.64301	0.0949758	0.265096	0.199335	SULF1/SULF2/CHPF/PGK1/NOX4/MICAL2	6
GO:0032924	activin receptor signaling pathway	2/179	55/18805	0.0363636	3.82021	2.05331	0.0964885	0.268633	0.201995	INHBA/FST	2
GO:0060425	lung morphogenesis	2/179	55/18805	0.0363636	3.82021	2.05331	0.0964885	0.268633	0.201995	COL6A1/WNT2	2
GO:1903900	regulation of viral life cycle	3/179	115/18805	0.026087	2.74059	1.83541	0.0970753	0.268633	0.201995	LGALS1/P4HB/IL32	3
GO:0043534	blood vessel endothelial cell migration	4/179	183/18805	0.0218579	2.2963	1.72747	0.0976739	0.268633	0.201995	GREM1/VEGFA/SRPX2/RGCC	4
GO:0000422	autophagy of mitochondrion	3/179	116/18805	0.0258621	2.71696	1.8184	0.0989901	0.268633	0.201995	CTSK/CDKN2A/BNIP3	3
GO:0002065	columnar/cuboidal epithelial cell differentiation	3/179	116/18805	0.0258621	2.71696	1.8184	0.0989901	0.268633	0.201995	GJA1/SERPINE1/FST	3
GO:1901292	nucleoside phosphate catabolic process	4/179	184/18805	0.0217391	2.28382	1.71555	0.0991438	0.268633	0.201995	ENO1/COL6A1/PKM/PGK1	4
GO:0010719	negative regulation of epithelial to mesenchymal transition	2/179	56/18805	0.0357143	3.752	2.02183	0.0994601	0.268633	0.201995	SFRP2/VEGFA	2
GO:0030857	negative regulation of epithelial cell differentiation	2/179	56/18805	0.0357143	3.752	2.02183	0.0994601	0.268633	0.201995	VEGFA/FST	2
GO:0002158	osteoclast proliferation	1/179	11/18805	0.0909091	9.55053	2.78081	0.0998878	0.268633	0.201995	GREM1	1
GO:0003139	secondary heart field specification	1/179	11/18805	0.0909091	9.55053	2.78081	0.0998878	0.268633	0.201995	WNT5A	1
GO:0003337	mesenchymal to epithelial transition involved in metanephros morphogenesis	1/179	11/18805	0.0909091	9.55053	2.78081	0.0998878	0.268633	0.201995	GREM1	1
GO:0007343	egg activation	1/179	11/18805	0.0909091	9.55053	2.78081	0.0998878	0.268633	0.201995	PLAT	1
GO:0007614	short-term memory	1/179	11/18805	0.0909091	9.55053	2.78081	0.0998878	0.268633	0.201995	MDK	1
GO:0015808	L-alanine transport	1/179	11/18805	0.0909091	9.55053	2.78081	0.0998878	0.268633	0.201995	SLC38A5	1
GO:0015871	choline transport	1/179	11/18805	0.0909091	9.55053	2.78081	0.0998878	0.268633	0.201995	SLC44A1	1
GO:0021561	facial nerve development	1/179	11/18805	0.0909091	9.55053	2.78081	0.0998878	0.268633	0.201995	NRP2	1
GO:0021562	vestibulocochlear nerve development	1/179	11/18805	0.0909091	9.55053	2.78081	0.0998878	0.268633	0.201995	NRP2	1
GO:0021604	cranial nerve structural organization	1/179	11/18805	0.0909091	9.55053	2.78081	0.0998878	0.268633	0.201995	NRP2	1
GO:0021610	facial nerve morphogenesis	1/179	11/18805	0.0909091	9.55053	2.78081	0.0998878	0.268633	0.201995	NRP2	1
GO:0021889	olfactory bulb interneuron differentiation	1/179	11/18805	0.0909091	9.55053	2.78081	0.0998878	0.268633	0.201995	WNT5A	1
GO:0033085	negative regulation of T cell differentiation in thymus	1/179	11/18805	0.0909091	9.55053	2.78081	0.0998878	0.268633	0.201995	CDKN2A	1
GO:0034975	protein folding in endoplasmic reticulum	1/179	11/18805	0.0909091	9.55053	2.78081	0.0998878	0.268633	0.201995	P4HB	1
GO:0045602	negative regulation of endothelial cell differentiation	1/179	11/18805	0.0909091	9.55053	2.78081	0.0998878	0.268633	0.201995	VEGFA	1
GO:0060900	embryonic camera-type eye formation	1/179	11/18805	0.0909091	9.55053	2.78081	0.0998878	0.268633	0.201995	WNT5A	1
GO:0071349	cellular response to interleukin-12	1/179	11/18805	0.0909091	9.55053	2.78081	0.0998878	0.268633	0.201995	P4HB	1
GO:0071481	cellular response to X-ray	1/179	11/18805	0.0909091	9.55053	2.78081	0.0998878	0.268633	0.201995	SFRP2	1
GO:0071635	negative regulation of transforming growth factor beta production	1/179	11/18805	0.0909091	9.55053	2.78081	0.0998878	0.268633	0.201995	FN1	1
GO:0090009	primitive streak formation	1/179	11/18805	0.0909091	9.55053	2.78081	0.0998878	0.268633	0.201995	WNT5A	1
GO:0097278	complement-dependent cytotoxicity	1/179	11/18805	0.0909091	9.55053	2.78081	0.0998878	0.268633	0.201995	CD55	1
GO:0140507	granzyme-mediated programmed cell death signaling pathway	1/179	11/18805	0.0909091	9.55053	2.78081	0.0998878	0.268633	0.201995	BNIP3	1
GO:1901329	regulation of odontoblast differentiation	1/179	11/18805	0.0909091	9.55053	2.78081	0.0998878	0.268633	0.201995	SERPINE1	1
GO:1903365	regulation of fear response	1/179	11/18805	0.0909091	9.55053	2.78081	0.0998878	0.268633	0.201995	GRP	1
GO:2000109	regulation of macrophage apoptotic process	1/179	11/18805	0.0909091	9.55053	2.78081	0.0998878	0.268633	0.201995	CDKN2A	1
GO:2000347	positive regulation of hepatocyte proliferation	1/179	11/18805	0.0909091	9.55053	2.78081	0.0998878	0.268633	0.201995	MDK	1
GO:2000392	regulation of lamellipodium morphogenesis	1/179	11/18805	0.0909091	9.55053	2.78081	0.0998878	0.268633	0.201995	PDPN	1
GO:2001171	positive regulation of ATP biosynthetic process	1/179	11/18805	0.0909091	9.55053	2.78081	0.0998878	0.268633	0.201995	ENO1	1
GO:0030900	forebrain development	7/179	413/18805	0.0169492	1.78061	1.57248	0.100316	0.269519	0.202661	INHBA/COL3A1/NRP2/MDK/SCT/WNT5A/BNIP3	7
GO:0031669	cellular response to nutrient levels	5/179	258/18805	0.0193798	2.03597	1.64252	0.100642	0.27013	0.20312	POSTN/INHBA/COL1A1/CTSK/DAP	5
GO:0010001	glial cell differentiation	5/179	259/18805	0.019305	2.02811	1.63326	0.101879	0.273179	0.205413	COL6A1/NDRG1/MDK/MXRA8/BNIP3	5
GO:0071385	cellular response to glucocorticoid stimulus	2/179	57/18805	0.0350877	3.68617	1.99106	0.102457	0.27446	0.206376	GJB2/SMYD3	2
GO:0072524	pyridine-containing compound metabolic process	4/179	187/18805	0.0213904	2.24718	1.68026	0.103615	0.277104	0.208364	ENO1/COL6A1/PKM/PGK1	4
GO:0048545	response to steroid hormone	6/179	338/18805	0.0177515	1.8649	1.57296	0.104539	0.277104	0.208364	SDC1/INHBA/COL1A1/GJB2/LOX/SMYD3	6
GO:0001755	neural crest cell migration	2/179	58/18805	0.0344828	3.62262	1.96099	0.105479	0.277104	0.208364	FN1/NRP2	2
GO:0006023	aminoglycan biosynthetic process	2/179	58/18805	0.0344828	3.62262	1.96099	0.105479	0.277104	0.208364	CHPF/GALNT5	2
GO:0010656	negative regulation of muscle cell apoptotic process	2/179	58/18805	0.0344828	3.62262	1.96099	0.105479	0.277104	0.208364	SFRP2/MDK	2
GO:0015804	neutral amino acid transport	2/179	58/18805	0.0344828	3.62262	1.96099	0.105479	0.277104	0.208364	SLC38A5/SLC6A6	2
GO:0099172	presynapse organization	2/179	58/18805	0.0344828	3.62262	1.96099	0.105479	0.277104	0.208364	WNT5A/FZD1	2
GO:1904645	response to amyloid-beta	2/179	58/18805	0.0344828	3.62262	1.96099	0.105479	0.277104	0.208364	MMP2/GJA1	2
GO:2001238	positive regulation of extrinsic apoptotic signaling pathway	2/179	58/18805	0.0344828	3.62262	1.96099	0.105479	0.277104	0.208364	INHBA/TNFRSF12A	2
GO:0015695	organic cation transport	3/179	120/18805	0.025	2.6264	1.75211	0.1068	0.277104	0.208364	SLC38A5/SLC6A6/SLC44A1	3
GO:0001547	antral ovarian follicle growth	1/179	12/18805	0.0833333	8.75466	2.63419	0.108461	0.277104	0.208364	TNFAIP6	1
GO:0002069	columnar/cuboidal epithelial cell maturation	1/179	12/18805	0.0833333	8.75466	2.63419	0.108461	0.277104	0.208364	GJA1	1
GO:0007494	midgut development	1/179	12/18805	0.0833333	8.75466	2.63419	0.108461	0.277104	0.208364	WNT5A	1
GO:0019732	antifungal humoral response	1/179	12/18805	0.0833333	8.75466	2.63419	0.108461	0.277104	0.208364	RARRES2	1
GO:0022605	mammalian oogenesis stage	1/179	12/18805	0.0833333	8.75466	2.63419	0.108461	0.277104	0.208364	TNFAIP6	1
GO:0030157	pancreatic juice secretion	1/179	12/18805	0.0833333	8.75466	2.63419	0.108461	0.277104	0.208364	SCT	1
GO:0030948	negative regulation of vascular endothelial growth factor receptor signaling pathway	1/179	12/18805	0.0833333	8.75466	2.63419	0.108461	0.277104	0.208364	EMILIN1	1
GO:0032908	regulation of transforming growth factor beta1 production	1/179	12/18805	0.0833333	8.75466	2.63419	0.108461	0.277104	0.208364	LUM	1
GO:0033629	negative regulation of cell adhesion mediated by integrin	1/179	12/18805	0.0833333	8.75466	2.63419	0.108461	0.277104	0.208364	SERPINE1	1
GO:0035435	phosphate ion transmembrane transport	1/179	12/18805	0.0833333	8.75466	2.63419	0.108461	0.277104	0.208364	ANKH	1
GO:0042117	monocyte activation	1/179	12/18805	0.0833333	8.75466	2.63419	0.108461	0.277104	0.208364	FN1	1
GO:0042487	regulation of odontogenesis of dentin-containing tooth	1/179	12/18805	0.0833333	8.75466	2.63419	0.108461	0.277104	0.208364	RUNX2	1
GO:0042939	tripeptide transport	1/179	12/18805	0.0833333	8.75466	2.63419	0.108461	0.277104	0.208364	GJA1	1
GO:0043517	positive regulation of DNA damage response, signal transduction by p53 class mediator	1/179	12/18805	0.0833333	8.75466	2.63419	0.108461	0.277104	0.208364	CDKN2A	1
GO:0043950	positive regulation of cAMP-mediated signaling	1/179	12/18805	0.0833333	8.75466	2.63419	0.108461	0.277104	0.208364	SCT	1
GO:0048630	skeletal muscle tissue growth	1/179	12/18805	0.0833333	8.75466	2.63419	0.108461	0.277104	0.208364	COL6A1	1
GO:0060379	cardiac muscle cell myoblast differentiation	1/179	12/18805	0.0833333	8.75466	2.63419	0.108461	0.277104	0.208364	GREM1	1
GO:0061370	testosterone biosynthetic process	1/179	12/18805	0.0833333	8.75466	2.63419	0.108461	0.277104	0.208364	INHBA	1
GO:0070671	response to interleukin-12	1/179	12/18805	0.0833333	8.75466	2.63419	0.108461	0.277104	0.208364	P4HB	1
GO:0071377	cellular response to glucagon stimulus	1/179	12/18805	0.0833333	8.75466	2.63419	0.108461	0.277104	0.208364	GJB2	1
GO:0071493	cellular response to UV-B	1/179	12/18805	0.0833333	8.75466	2.63419	0.108461	0.277104	0.208364	MME	1
GO:0072497	mesenchymal stem cell differentiation	1/179	12/18805	0.0833333	8.75466	2.63419	0.108461	0.277104	0.208364	FZD1	1
GO:0097067	cellular response to thyroid hormone stimulus	1/179	12/18805	0.0833333	8.75466	2.63419	0.108461	0.277104	0.208364	CTSB	1
GO:0098528	skeletal muscle fiber differentiation	1/179	12/18805	0.0833333	8.75466	2.63419	0.108461	0.277104	0.208364	COL6A1	1
GO:0098976	excitatory chemical synaptic transmission	1/179	12/18805	0.0833333	8.75466	2.63419	0.108461	0.277104	0.208364	PDLIM4	1
GO:0099519	dense core granule cytoskeletal transport	1/179	12/18805	0.0833333	8.75466	2.63419	0.108461	0.277104	0.208364	TANC2	1
GO:0106014	regulation of inflammatory response to wounding	1/179	12/18805	0.0833333	8.75466	2.63419	0.108461	0.277104	0.208364	MDK	1
GO:1901202	negative regulation of extracellular matrix assembly	1/179	12/18805	0.0833333	8.75466	2.63419	0.108461	0.277104	0.208364	ANTXR1	1
GO:1901950	dense core granule transport	1/179	12/18805	0.0833333	8.75466	2.63419	0.108461	0.277104	0.208364	TANC2	1
GO:1902946	protein localization to early endosome	1/179	12/18805	0.0833333	8.75466	2.63419	0.108461	0.277104	0.208364	VEGFA	1
GO:1905461	positive regulation of vascular associated smooth muscle cell apoptotic process	1/179	12/18805	0.0833333	8.75466	2.63419	0.108461	0.277104	0.208364	GRP	1
GO:2000049	positive regulation of cell-cell adhesion mediated by cadherin	1/179	12/18805	0.0833333	8.75466	2.63419	0.108461	0.277104	0.208364	WNT5A	1
GO:2000343	positive regulation of chemokine (C-X-C motif) ligand 2 production	1/179	12/18805	0.0833333	8.75466	2.63419	0.108461	0.277104	0.208364	POSTN	1
GO:2001214	positive regulation of vasculogenesis	1/179	12/18805	0.0833333	8.75466	2.63419	0.108461	0.277104	0.208364	RIN2	1
GO:2001223	negative regulation of neuron migration	1/179	12/18805	0.0833333	8.75466	2.63419	0.108461	0.277104	0.208364	COL3A1	1
GO:0009948	anterior/posterior axis specification	2/179	59/18805	0.0338983	3.56122	1.93157	0.108525	0.277104	0.208364	BASP1/WNT5A	2
GO:0034332	adherens junction organization	2/179	59/18805	0.0338983	3.56122	1.93157	0.108525	0.277104	0.208364	CDH11/VEGFA	2
GO:0060135	maternal process involved in female pregnancy	2/179	59/18805	0.0338983	3.56122	1.93157	0.108525	0.277104	0.208364	GJB2/CTSB	2
GO:0060986	endocrine hormone secretion	2/179	59/18805	0.0338983	3.56122	1.93157	0.108525	0.277104	0.208364	INHBA/GJA1	2
GO:0061005	cell differentiation involved in kidney development	2/179	59/18805	0.0338983	3.56122	1.93157	0.108525	0.277104	0.208364	GREM1/BASP1	2
GO:0045580	regulation of T cell differentiation	4/179	192/18805	0.0208333	2.18866	1.62291	0.111269	0.283612	0.213258	LGALS1/MDK/RUNX1/CDKN2A	4
GO:0000079	regulation of cyclin-dependent protein serine/threonine kinase activity	2/179	60/18805	0.0333333	3.50186	1.90278	0.111594	0.283612	0.213258	RGCC/CDKN2A	2
GO:0043616	keratinocyte proliferation	2/179	60/18805	0.0333333	3.50186	1.90278	0.111594	0.283612	0.213258	MDK/FST	2
GO:0055008	cardiac muscle tissue morphogenesis	2/179	60/18805	0.0333333	3.50186	1.90278	0.111594	0.283612	0.213258	COL11A1/WNT2	2
GO:0090497	mesenchymal cell migration	2/179	60/18805	0.0333333	3.50186	1.90278	0.111594	0.283612	0.213258	FN1/NRP2	2
GO:0046634	regulation of alpha-beta T cell activation	3/179	123/18805	0.0243902	2.56234	1.70415	0.112811	0.284029	0.213572	LGALS1/CD55/RUNX1	3
GO:0006006	glucose metabolic process	4/179	193/18805	0.0207254	2.17732	1.61165	0.11283	0.284029	0.213572	ENO1/IGFBP3/PKM/PGK1	4
GO:0021543	pallium development	4/179	194/18805	0.0206186	2.1661	1.60046	0.1144	0.284029	0.213572	COL3A1/MDK/SCT/BNIP3	4
GO:0010038	response to metal ion	6/179	347/18805	0.0172911	1.81653	1.505	0.114587	0.284029	0.213572	SDC1/S100A16/LOXL2/NDRG1/WNT5A/BNIP3	6
GO:0001658	branching involved in ureteric bud morphogenesis	2/179	61/18805	0.0327869	3.44445	1.8746	0.114685	0.284029	0.213572	GREM1/VEGFA	2
GO:0031102	neuron projection regeneration	2/179	61/18805	0.0327869	3.44445	1.8746	0.114685	0.284029	0.213572	MMP2/NREP	2
GO:0060038	cardiac muscle cell proliferation	2/179	61/18805	0.0327869	3.44445	1.8746	0.114685	0.284029	0.213572	WNT2/RUNX1	2
GO:0070231	T cell apoptotic process	2/179	61/18805	0.0327869	3.44445	1.8746	0.114685	0.284029	0.213572	PERP/WNT5A	2
GO:0045446	endothelial cell differentiation	3/179	124/18805	0.0241935	2.54167	1.68848	0.114843	0.284029	0.213572	PDPN/VEGFA/FZD1	3
GO:0071887	leukocyte apoptotic process	3/179	124/18805	0.0241935	2.54167	1.68848	0.114843	0.284029	0.213572	PERP/WNT5A/CDKN2A	3
GO:0021761	limbic system development	3/179	125/18805	0.024	2.52134	1.67296	0.116889	0.284029	0.213572	NRP2/MDK/SCT	3
GO:0001696	gastric acid secretion	1/179	13/18805	0.0769231	8.08122	2.50372	0.116952	0.284029	0.213572	SCT	1
GO:0002024	diet induced thermogenesis	1/179	13/18805	0.0769231	8.08122	2.50372	0.116952	0.284029	0.213572	SCT	1
GO:0002934	desmosome organization	1/179	13/18805	0.0769231	8.08122	2.50372	0.116952	0.284029	0.213572	PERP	1
GO:0003334	keratinocyte development	1/179	13/18805	0.0769231	8.08122	2.50372	0.116952	0.284029	0.213572	PALLD	1
GO:0007501	mesodermal cell fate specification	1/179	13/18805	0.0769231	8.08122	2.50372	0.116952	0.284029	0.213572	SFRP2	1
GO:0009078	pyruvate family amino acid metabolic process	1/179	13/18805	0.0769231	8.08122	2.50372	0.116952	0.284029	0.213572	BCAT1	1
GO:0010917	negative regulation of mitochondrial membrane potential	1/179	13/18805	0.0769231	8.08122	2.50372	0.116952	0.284029	0.213572	BNIP3	1
GO:0010944	negative regulation of transcription by competitive promoter binding	1/179	13/18805	0.0769231	8.08122	2.50372	0.116952	0.284029	0.213572	BHLHE41	1
GO:0015801	aromatic amino acid transport	1/179	13/18805	0.0769231	8.08122	2.50372	0.116952	0.284029	0.213572	SLC38A5	1
GO:0021559	trigeminal nerve development	1/179	13/18805	0.0769231	8.08122	2.50372	0.116952	0.284029	0.213572	NRP2	1
GO:0021979	hypothalamus cell differentiation	1/179	13/18805	0.0769231	8.08122	2.50372	0.116952	0.284029	0.213572	NRP2	1
GO:0032530	regulation of microvillus organization	1/179	13/18805	0.0769231	8.08122	2.50372	0.116952	0.284029	0.213572	FSCN1	1
GO:0032966	negative regulation of collagen biosynthetic process	1/179	13/18805	0.0769231	8.08122	2.50372	0.116952	0.284029	0.213572	EMILIN1	1
GO:0033083	regulation of immature T cell proliferation	1/179	13/18805	0.0769231	8.08122	2.50372	0.116952	0.284029	0.213572	CDKN2A	1
GO:0033084	regulation of immature T cell proliferation in thymus	1/179	13/18805	0.0769231	8.08122	2.50372	0.116952	0.284029	0.213572	CDKN2A	1
GO:0033235	positive regulation of protein sumoylation	1/179	13/18805	0.0769231	8.08122	2.50372	0.116952	0.284029	0.213572	CDKN2A	1
GO:0033690	positive regulation of osteoblast proliferation	1/179	13/18805	0.0769231	8.08122	2.50372	0.116952	0.284029	0.213572	CTHRC1	1
GO:0035437	maintenance of protein localization in endoplasmic reticulum	1/179	13/18805	0.0769231	8.08122	2.50372	0.116952	0.284029	0.213572	KDELR3	1
GO:0043568	positive regulation of insulin-like growth factor receptor signaling pathway	1/179	13/18805	0.0769231	8.08122	2.50372	0.116952	0.284029	0.213572	IGFBP3	1
GO:0044406	adhesion of symbiont to host	1/179	13/18805	0.0769231	8.08122	2.50372	0.116952	0.284029	0.213572	LRRC15	1
GO:0045737	positive regulation of cyclin-dependent protein serine/threonine kinase activity	1/179	13/18805	0.0769231	8.08122	2.50372	0.116952	0.284029	0.213572	RGCC	1
GO:0045906	negative regulation of vasoconstriction	1/179	13/18805	0.0769231	8.08122	2.50372	0.116952	0.284029	0.213572	MMP2	1
GO:0045916	negative regulation of complement activation	1/179	13/18805	0.0769231	8.08122	2.50372	0.116952	0.284029	0.213572	CD55	1
GO:0048103	somatic stem cell division	1/179	13/18805	0.0769231	8.08122	2.50372	0.116952	0.284029	0.213572	CDKN2A	1
GO:0048853	forebrain morphogenesis	1/179	13/18805	0.0769231	8.08122	2.50372	0.116952	0.284029	0.213572	WNT5A	1
GO:0060100	positive regulation of phagocytosis, engulfment	1/179	13/18805	0.0769231	8.08122	2.50372	0.116952	0.284029	0.213572	RAB31	1
GO:0061029	eyelid development in camera-type eye	1/179	13/18805	0.0769231	8.08122	2.50372	0.116952	0.284029	0.213572	INHBA	1
GO:0070170	regulation of tooth mineralization	1/179	13/18805	0.0769231	8.08122	2.50372	0.116952	0.284029	0.213572	ASPN	1
GO:0070828	heterochromatin organization	1/179	13/18805	0.0769231	8.08122	2.50372	0.116952	0.284029	0.213572	LOXL2	1
GO:0071801	regulation of podosome assembly	1/179	13/18805	0.0769231	8.08122	2.50372	0.116952	0.284029	0.213572	FSCN1	1
GO:0097475	motor neuron migration	1/179	13/18805	0.0769231	8.08122	2.50372	0.116952	0.284029	0.213572	VEGFA	1
GO:1902306	negative regulation of sodium ion transmembrane transport	1/179	13/18805	0.0769231	8.08122	2.50372	0.116952	0.284029	0.213572	GRP	1
GO:1903867	extraembryonic membrane development	1/179	13/18805	0.0769231	8.08122	2.50372	0.116952	0.284029	0.213572	HTRA1	1
GO:1905155	positive regulation of membrane invagination	1/179	13/18805	0.0769231	8.08122	2.50372	0.116952	0.284029	0.213572	RAB31	1
GO:1905668	positive regulation of protein localization to endosome	1/179	13/18805	0.0769231	8.08122	2.50372	0.116952	0.284029	0.213572	VEGFA	1
GO:2000035	regulation of stem cell division	1/179	13/18805	0.0769231	8.08122	2.50372	0.116952	0.284029	0.213572	SFRP2	1
GO:0010563	negative regulation of phosphorus metabolic process	5/179	271/18805	0.0184502	1.9383	1.52522	0.117297	0.284029	0.213572	INHBA/SFRP2/IGFBP3/PGK1/CDKN2A	5
GO:0045936	negative regulation of phosphate metabolic process	5/179	271/18805	0.0184502	1.9383	1.52522	0.117297	0.284029	0.213572	INHBA/SFRP2/IGFBP3/PGK1/CDKN2A	5
GO:0050954	sensory perception of mechanical stimulus	4/179	196/18805	0.0204082	2.144	1.57828	0.117569	0.284029	0.213572	COL11A1/COL1A1/GJB2/COL6A1	4
GO:0000768	syncytium formation by plasma membrane fusion	2/179	62/18805	0.0322581	3.3889	1.847	0.117799	0.284029	0.213572	ADAM12/SH3PXD2A	2
GO:0003179	heart valve morphogenesis	2/179	62/18805	0.0322581	3.3889	1.847	0.117799	0.284029	0.213572	CDH11/EMILIN1	2
GO:0010574	regulation of vascular endothelial growth factor production	2/179	62/18805	0.0322581	3.3889	1.847	0.117799	0.284029	0.213572	SULF1/SULF2	2
GO:0038065	collagen-activated signaling pathway	2/179	62/18805	0.0322581	3.3889	1.847	0.117799	0.284029	0.213572	COL1A1/ITGA11	2
GO:0038066	p38MAPK cascade	2/179	62/18805	0.0322581	3.3889	1.847	0.117799	0.284029	0.213572	SPHK1/VEGFA	2
GO:0050879	multicellular organismal movement	2/179	62/18805	0.0322581	3.3889	1.847	0.117799	0.284029	0.213572	COMP/COL6A1	2
GO:0070228	regulation of lymphocyte apoptotic process	2/179	62/18805	0.0322581	3.3889	1.847	0.117799	0.284029	0.213572	PERP/WNT5A	2
GO:0140253	cell-cell fusion	2/179	62/18805	0.0322581	3.3889	1.847	0.117799	0.284029	0.213572	ADAM12/SH3PXD2A	2
GO:0030098	lymphocyte differentiation	7/179	432/18805	0.0162037	1.70229	1.44765	0.119253	0.287281	0.216017	INHBA/MMP14/RUNX2/LGALS1/MDK/RUNX1/CDKN2A	7
GO:0007416	synapse assembly	5/179	273/18805	0.018315	1.9241	1.50776	0.11997	0.288753	0.217124	THBS2/SYNDIG1/SRPX2/WNT5A/FZD1	5
GO:0007159	leukocyte cell-cell adhesion	7/179	433/18805	0.0161663	1.69836	1.44125	0.120298	0.289288	0.217525	CERCAM/LGALS1/CD55/MDK/ITGA5/RUNX1/CDKN2A	7
GO:0034113	heterotypic cell-cell adhesion	2/179	63/18805	0.031746	3.33511	1.81996	0.120933	0.290049	0.218098	PERP/ITGA5	2
GO:0043030	regulation of macrophage activation	2/179	63/18805	0.031746	3.33511	1.81996	0.120933	0.290049	0.218098	SPHK1/WNT5A	2
GO:0043370	regulation of CD4-positive, alpha-beta T cell differentiation	2/179	63/18805	0.031746	3.33511	1.81996	0.120933	0.290049	0.218098	LGALS1/RUNX1	2
GO:0048259	regulation of receptor-mediated endocytosis	3/179	128/18805	0.0234375	2.46225	1.62729	0.123108	0.293196	0.220465	GREM1/SERPINE1/VEGFA	3
GO:0033619	membrane protein proteolysis	2/179	64/18805	0.03125	3.283	1.79346	0.124088	0.293196	0.220465	TIMP2/TIMP3	2
GO:0048524	positive regulation of viral process	2/179	64/18805	0.03125	3.283	1.79346	0.124088	0.293196	0.220465	LGALS1/P4HB	2
GO:0001765	membrane raft assembly	1/179	14/18805	0.0714286	7.50399	2.3865	0.125364	0.293196	0.220465	COL6A1	1
GO:0006086	pyruvate decarboxylation to acetyl-CoA	1/179	14/18805	0.0714286	7.50399	2.3865	0.125364	0.293196	0.220465	PGK1	1
GO:0007512	adult heart development	1/179	14/18805	0.0714286	7.50399	2.3865	0.125364	0.293196	0.220465	GJA1	1
GO:0010713	negative regulation of collagen metabolic process	1/179	14/18805	0.0714286	7.50399	2.3865	0.125364	0.293196	0.220465	EMILIN1	1
GO:0010820	positive regulation of T cell chemotaxis	1/179	14/18805	0.0714286	7.50399	2.3865	0.125364	0.293196	0.220465	WNT5A	1
GO:0021681	cerebellar granular layer development	1/179	14/18805	0.0714286	7.50399	2.3865	0.125364	0.293196	0.220465	MDK	1
GO:0030810	positive regulation of nucleotide biosynthetic process	1/179	14/18805	0.0714286	7.50399	2.3865	0.125364	0.293196	0.220465	ENO1	1
GO:0033079	immature T cell proliferation	1/179	14/18805	0.0714286	7.50399	2.3865	0.125364	0.293196	0.220465	CDKN2A	1
GO:0033080	immature T cell proliferation in thymus	1/179	14/18805	0.0714286	7.50399	2.3865	0.125364	0.293196	0.220465	CDKN2A	1
GO:0042541	hemoglobin biosynthetic process	1/179	14/18805	0.0714286	7.50399	2.3865	0.125364	0.293196	0.220465	INHBA	1
GO:0044857	plasma membrane raft organization	1/179	14/18805	0.0714286	7.50399	2.3865	0.125364	0.293196	0.220465	COL6A1	1
GO:0045837	negative regulation of membrane potential	1/179	14/18805	0.0714286	7.50399	2.3865	0.125364	0.293196	0.220465	BNIP3	1
GO:0050667	homocysteine metabolic process	1/179	14/18805	0.0714286	7.50399	2.3865	0.125364	0.293196	0.220465	NOX4	1
GO:0051444	negative regulation of ubiquitin-protein transferase activity	1/179	14/18805	0.0714286	7.50399	2.3865	0.125364	0.293196	0.220465	CDKN2A	1
GO:0071679	commissural neuron axon guidance	1/179	14/18805	0.0714286	7.50399	2.3865	0.125364	0.293196	0.220465	VEGFA	1
GO:0071888	macrophage apoptotic process	1/179	14/18805	0.0714286	7.50399	2.3865	0.125364	0.293196	0.220465	CDKN2A	1
GO:0072075	metanephric mesenchyme development	1/179	14/18805	0.0714286	7.50399	2.3865	0.125364	0.293196	0.220465	BASP1	1
GO:0072672	neutrophil extravasation	1/179	14/18805	0.0714286	7.50399	2.3865	0.125364	0.293196	0.220465	MDK	1
GO:1900025	negative regulation of substrate adhesion-dependent cell spreading	1/179	14/18805	0.0714286	7.50399	2.3865	0.125364	0.293196	0.220465	POSTN	1
GO:1900373	positive regulation of purine nucleotide biosynthetic process	1/179	14/18805	0.0714286	7.50399	2.3865	0.125364	0.293196	0.220465	ENO1	1
GO:1900426	positive regulation of defense response to bacterium	1/179	14/18805	0.0714286	7.50399	2.3865	0.125364	0.293196	0.220465	EMILIN1	1
GO:1904031	positive regulation of cyclin-dependent protein kinase activity	1/179	14/18805	0.0714286	7.50399	2.3865	0.125364	0.293196	0.220465	RGCC	1
GO:1905651	regulation of artery morphogenesis	1/179	14/18805	0.0714286	7.50399	2.3865	0.125364	0.293196	0.220465	MDK	1
GO:1905666	regulation of protein localization to endosome	1/179	14/18805	0.0714286	7.50399	2.3865	0.125364	0.293196	0.220465	VEGFA	1
GO:1905809	negative regulation of synapse organization	1/179	14/18805	0.0714286	7.50399	2.3865	0.125364	0.293196	0.220465	WNT5A	1
GO:2000303	regulation of ceramide biosynthetic process	1/179	14/18805	0.0714286	7.50399	2.3865	0.125364	0.293196	0.220465	SPHK1	1
GO:0031396	regulation of protein ubiquitination	4/179	201/18805	0.0199005	2.09066	1.52397	0.125658	0.293634	0.220793	SPHK1/NXN/PTTG1IP/CDKN2A	4
GO:0001756	somitogenesis	2/179	65/18805	0.0307692	3.23249	1.76747	0.127263	0.295743	0.222379	SFRP2/WNT5A	2
GO:0006956	complement activation	2/179	65/18805	0.0307692	3.23249	1.76747	0.127263	0.295743	0.222379	CD55/RGCC	2
GO:0010573	vascular endothelial growth factor production	2/179	65/18805	0.0307692	3.23249	1.76747	0.127263	0.295743	0.222379	SULF1/SULF2	2
GO:0032757	positive regulation of interleukin-8 production	2/179	65/18805	0.0307692	3.23249	1.76747	0.127263	0.295743	0.222379	SERPINE1/WNT5A	2
GO:0072348	sulfur compound transport	2/179	65/18805	0.0307692	3.23249	1.76747	0.127263	0.295743	0.222379	GJA1/SLC6A6	2
GO:0002761	regulation of myeloid leukocyte differentiation	3/179	130/18805	0.0230769	2.42437	1.59755	0.12732	0.295743	0.222379	INHBA/TNFAIP6/RUNX1	3
GO:0021987	cerebral cortex development	3/179	130/18805	0.0230769	2.42437	1.59755	0.12732	0.295743	0.222379	COL3A1/MDK/BNIP3	3
GO:0010977	negative regulation of neuron projection development	3/179	131/18805	0.0229008	2.40586	1.58289	0.129445	0.298488	0.224443	DPYSL3/SPOCK1/WNT5A	3
GO:0006898	receptor-mediated endocytosis	5/179	280/18805	0.0178571	1.876	1.44775	0.129547	0.298488	0.224443	SDC1/GREM1/SERPINE1/VEGFA/RAB31	5
GO:0098742	cell-cell adhesion via plasma-membrane adhesion molecules	5/179	280/18805	0.0178571	1.876	1.44775	0.129547	0.298488	0.224443	CDH11/PTK7/PCDH7/PALLD/ITGA5	5
GO:0006949	syncytium formation	2/179	66/18805	0.030303	3.18351	1.74199	0.130457	0.298488	0.224443	ADAM12/SH3PXD2A	2
GO:0071384	cellular response to corticosteroid stimulus	2/179	66/18805	0.030303	3.18351	1.74199	0.130457	0.298488	0.224443	GJB2/SMYD3	2
GO:0097192	extrinsic apoptotic signaling pathway in absence of ligand	2/179	66/18805	0.030303	3.18351	1.74199	0.130457	0.298488	0.224443	INHBA/UNC5B	2
GO:1901224	positive regulation of non-canonical NF-kappaB signal transduction	2/179	66/18805	0.030303	3.18351	1.74199	0.130457	0.298488	0.224443	SPHK1/GREM1	2
GO:2000351	regulation of endothelial cell apoptotic process	2/179	66/18805	0.030303	3.18351	1.74199	0.130457	0.298488	0.224443	SERPINE1/RGCC	2
GO:0042446	hormone biosynthetic process	2/179	67/18805	0.0298507	3.136	1.71699	0.13367	0.298488	0.224443	DIO2/HSD17B6	2
GO:0045185	maintenance of protein location	2/179	67/18805	0.0298507	3.136	1.71699	0.13367	0.298488	0.224443	NBL1/KDELR3	2
GO:0045453	bone resorption	2/179	67/18805	0.0298507	3.136	1.71699	0.13367	0.298488	0.224443	CTSK/NOX4	2
GO:0050994	regulation of lipid catabolic process	2/179	67/18805	0.0298507	3.136	1.71699	0.13367	0.298488	0.224443	RARRES2/SCT	2
GO:0070301	cellular response to hydrogen peroxide	2/179	67/18805	0.0298507	3.136	1.71699	0.13367	0.298488	0.224443	SPHK1/BNIP3	2
GO:0003376	sphingosine-1-phosphate receptor signaling pathway	1/179	15/18805	0.0666667	7.00372	2.28031	0.133695	0.298488	0.224443	SPHK1	1
GO:0007567	parturition	1/179	15/18805	0.0666667	7.00372	2.28031	0.133695	0.298488	0.224443	MMP2	1
GO:0010635	regulation of mitochondrial fusion	1/179	15/18805	0.0666667	7.00372	2.28031	0.133695	0.298488	0.224443	BNIP3	1
GO:0010819	regulation of T cell chemotaxis	1/179	15/18805	0.0666667	7.00372	2.28031	0.133695	0.298488	0.224443	WNT5A	1
GO:0033689	negative regulation of osteoblast proliferation	1/179	15/18805	0.0666667	7.00372	2.28031	0.133695	0.298488	0.224443	GREM1	1
GO:0034058	endosomal vesicle fusion	1/179	15/18805	0.0666667	7.00372	2.28031	0.133695	0.298488	0.224443	SPHK1	1
GO:0035332	positive regulation of hippo signaling	1/179	15/18805	0.0666667	7.00372	2.28031	0.133695	0.298488	0.224443	FRMD6	1
GO:0038083	peptidyl-tyrosine autophosphorylation	1/179	15/18805	0.0666667	7.00372	2.28031	0.133695	0.298488	0.224443	GREM1	1
GO:0043374	CD8-positive, alpha-beta T cell differentiation	1/179	15/18805	0.0666667	7.00372	2.28031	0.133695	0.298488	0.224443	RUNX1	1
GO:0043518	negative regulation of DNA damage response, signal transduction by p53 class mediator	1/179	15/18805	0.0666667	7.00372	2.28031	0.133695	0.298488	0.224443	PTTG1IP	1
GO:0045117	azole transmembrane transport	1/179	15/18805	0.0666667	7.00372	2.28031	0.133695	0.298488	0.224443	SLC38A5	1
GO:0046512	sphingosine biosynthetic process	1/179	15/18805	0.0666667	7.00372	2.28031	0.133695	0.298488	0.224443	SPHK1	1
GO:0046520	sphingoid biosynthetic process	1/179	15/18805	0.0666667	7.00372	2.28031	0.133695	0.298488	0.224443	SPHK1	1
GO:0048820	hair follicle maturation	1/179	15/18805	0.0666667	7.00372	2.28031	0.133695	0.298488	0.224443	WNT5A	1
GO:0048935	peripheral nervous system neuron development	1/179	15/18805	0.0666667	7.00372	2.28031	0.133695	0.298488	0.224443	RUNX1	1
GO:0060009	Sertoli cell development	1/179	15/18805	0.0666667	7.00372	2.28031	0.133695	0.298488	0.224443	SDC1	1
GO:0060099	regulation of phagocytosis, engulfment	1/179	15/18805	0.0666667	7.00372	2.28031	0.133695	0.298488	0.224443	RAB31	1
GO:0060456	positive regulation of digestive system process	1/179	15/18805	0.0666667	7.00372	2.28031	0.133695	0.298488	0.224443	SCT	1
GO:0060457	negative regulation of digestive system process	1/179	15/18805	0.0666667	7.00372	2.28031	0.133695	0.298488	0.224443	SCT	1
GO:0070243	regulation of thymocyte apoptotic process	1/179	15/18805	0.0666667	7.00372	2.28031	0.133695	0.298488	0.224443	WNT5A	1
GO:0070341	fat cell proliferation	1/179	15/18805	0.0666667	7.00372	2.28031	0.133695	0.298488	0.224443	COL6A1	1
GO:0072148	epithelial cell fate commitment	1/179	15/18805	0.0666667	7.00372	2.28031	0.133695	0.298488	0.224443	PDPN	1
GO:0072537	fibroblast activation	1/179	15/18805	0.0666667	7.00372	2.28031	0.133695	0.298488	0.224443	RGCC	1
GO:0090153	regulation of sphingolipid biosynthetic process	1/179	15/18805	0.0666667	7.00372	2.28031	0.133695	0.298488	0.224443	SPHK1	1
GO:0099550	trans-synaptic signaling, modulating synaptic transmission	1/179	15/18805	0.0666667	7.00372	2.28031	0.133695	0.298488	0.224443	PLAT	1
GO:0150011	regulation of neuron projection arborization	1/179	15/18805	0.0666667	7.00372	2.28031	0.133695	0.298488	0.224443	WNT5A	1
GO:1903543	positive regulation of exosomal secretion	1/179	15/18805	0.0666667	7.00372	2.28031	0.133695	0.298488	0.224443	SDC1	1
GO:1905153	regulation of membrane invagination	1/179	15/18805	0.0666667	7.00372	2.28031	0.133695	0.298488	0.224443	RAB31	1
GO:1905203	regulation of connective tissue replacement	1/179	15/18805	0.0666667	7.00372	2.28031	0.133695	0.298488	0.224443	RUNX1	1
GO:2000052	positive regulation of non-canonical Wnt signaling pathway	1/179	15/18805	0.0666667	7.00372	2.28031	0.133695	0.298488	0.224443	WNT5A	1
GO:2000320	negative regulation of T-helper 17 cell differentiation	1/179	15/18805	0.0666667	7.00372	2.28031	0.133695	0.298488	0.224443	LGALS1	1
GO:2000328	regulation of T-helper 17 cell lineage commitment	1/179	15/18805	0.0666667	7.00372	2.28031	0.133695	0.298488	0.224443	LGALS1	1
GO:2001028	positive regulation of endothelial cell chemotaxis	1/179	15/18805	0.0666667	7.00372	2.28031	0.133695	0.298488	0.224443	VEGFA	1
GO:1903322	positive regulation of protein modification by small protein conjugation or removal	3/179	133/18805	0.0225564	2.36968	1.55397	0.133733	0.298488	0.224443	SPHK1/PTTG1IP/CDKN2A	3
GO:0006520	amino acid metabolic process	5/179	283/18805	0.0176678	1.85611	1.42256	0.133756	0.298488	0.224443	PLOD2/P4HB/PYCR1/BCAT1/NOX4	5
GO:0010720	positive regulation of cell development	7/179	447/18805	0.01566	1.64517	1.35334	0.135423	0.301962	0.227056	FN1/MMP14/MME/MDK/VEGFA/WNT2/RUNX1	7
GO:0035710	CD4-positive, alpha-beta T cell activation	3/179	134/18805	0.0223881	2.352	1.5397	0.135896	0.302274	0.227291	LGALS1/CD55/RUNX1	3
GO:0050864	regulation of B cell activation	3/179	134/18805	0.0223881	2.352	1.5397	0.135896	0.302274	0.227291	INHBA/MMP14/CDKN2A	3
GO:1901875	positive regulation of post-translational protein modification	3/179	134/18805	0.0223881	2.352	1.5397	0.135896	0.302274	0.227291	SPHK1/PTTG1IP/CDKN2A	3
GO:0038034	signal transduction in absence of ligand	2/179	68/18805	0.0294118	3.08988	1.69246	0.1369	0.303765	0.228411	INHBA/UNC5B	2
GO:0045668	negative regulation of osteoblast differentiation	2/179	68/18805	0.0294118	3.08988	1.69246	0.1369	0.303765	0.228411	GREM1/TNFAIP6	2
GO:0055021	regulation of cardiac muscle tissue growth	2/179	68/18805	0.0294118	3.08988	1.69246	0.1369	0.303765	0.228411	WNT2/RUNX1	2
GO:0002244	hematopoietic progenitor cell differentiation	3/179	135/18805	0.0222222	2.33457	1.52556	0.138071	0.306112	0.230177	INHBA/VEGFA/FST	3
GO:0045576	mast cell activation	2/179	69/18805	0.0289855	3.0451	1.66837	0.140148	0.306973	0.230824	NDRG1/GRP	2
GO:0046847	filopodium assembly	2/179	69/18805	0.0289855	3.0451	1.66837	0.140148	0.306973	0.230824	DPYSL3/FSCN1	2
GO:0007368	determination of left/right symmetry	3/179	136/18805	0.0220588	2.31741	1.51155	0.140257	0.306973	0.230824	GJA1/WNT5A/MICAL2	3
GO:0051384	response to glucocorticoid	3/179	136/18805	0.0220588	2.31741	1.51155	0.140257	0.306973	0.230824	SDC1/GJB2/SMYD3	3
GO:0071375	cellular response to peptide hormone stimulus	6/179	369/18805	0.0162602	1.70823	1.34692	0.141103	0.306973	0.230824	INHBA/GJB2/RARRES2/COL6A1/PKM/RAB31	6
GO:0003188	heart valve formation	1/179	16/18805	0.0625	6.56599	2.18345	0.141948	0.306973	0.230824	CDH11	1
GO:0003214	cardiac left ventricle morphogenesis	1/179	16/18805	0.0625	6.56599	2.18345	0.141948	0.306973	0.230824	SFRP2	1
GO:0009084	glutamine family amino acid biosynthetic process	1/179	16/18805	0.0625	6.56599	2.18345	0.141948	0.306973	0.230824	PYCR1	1
GO:0010832	negative regulation of myotube differentiation	1/179	16/18805	0.0625	6.56599	2.18345	0.141948	0.306973	0.230824	BHLHE41	1
GO:0010838	positive regulation of keratinocyte proliferation	1/179	16/18805	0.0625	6.56599	2.18345	0.141948	0.306973	0.230824	MDK	1
GO:0021819	layer formation in cerebral cortex	1/179	16/18805	0.0625	6.56599	2.18345	0.141948	0.306973	0.230824	COL3A1	1
GO:0023035	CD40 signaling pathway	1/179	16/18805	0.0625	6.56599	2.18345	0.141948	0.306973	0.230824	ITGA5	1
GO:0030033	microvillus assembly	1/179	16/18805	0.0625	6.56599	2.18345	0.141948	0.306973	0.230824	FSCN1	1
GO:0030903	notochord development	1/179	16/18805	0.0625	6.56599	2.18345	0.141948	0.306973	0.230824	WNT5A	1
GO:0032354	response to follicle-stimulating hormone	1/179	16/18805	0.0625	6.56599	2.18345	0.141948	0.306973	0.230824	INHBA	1
GO:0043455	regulation of secondary metabolic process	1/179	16/18805	0.0625	6.56599	2.18345	0.141948	0.306973	0.230824	WNT5A	1
GO:0045836	positive regulation of meiotic nuclear division	1/179	16/18805	0.0625	6.56599	2.18345	0.141948	0.306973	0.230824	WNT5A	1
GO:0048021	regulation of melanin biosynthetic process	1/179	16/18805	0.0625	6.56599	2.18345	0.141948	0.306973	0.230824	WNT5A	1
GO:0048934	peripheral nervous system neuron differentiation	1/179	16/18805	0.0625	6.56599	2.18345	0.141948	0.306973	0.230824	RUNX1	1
GO:0051895	negative regulation of focal adhesion assembly	1/179	16/18805	0.0625	6.56599	2.18345	0.141948	0.306973	0.230824	MMP14	1
GO:0060841	venous blood vessel development	1/179	16/18805	0.0625	6.56599	2.18345	0.141948	0.306973	0.230824	VEGFA	1
GO:0060856	establishment of blood-brain barrier	1/179	16/18805	0.0625	6.56599	2.18345	0.141948	0.306973	0.230824	MXRA8	1
GO:0061098	positive regulation of protein tyrosine kinase activity	1/179	16/18805	0.0625	6.56599	2.18345	0.141948	0.306973	0.230824	NOX4	1
GO:0070593	dendrite self-avoidance	1/179	16/18805	0.0625	6.56599	2.18345	0.141948	0.306973	0.230824	PALLD	1
GO:0072378	blood coagulation, fibrin clot formation	1/179	16/18805	0.0625	6.56599	2.18345	0.141948	0.306973	0.230824	F13A1	1
GO:0150118	negative regulation of cell-substrate junction organization	1/179	16/18805	0.0625	6.56599	2.18345	0.141948	0.306973	0.230824	MMP14	1
GO:1900376	regulation of secondary metabolite biosynthetic process	1/179	16/18805	0.0625	6.56599	2.18345	0.141948	0.306973	0.230824	WNT5A	1
GO:1901142	insulin metabolic process	1/179	16/18805	0.0625	6.56599	2.18345	0.141948	0.306973	0.230824	P4HB	1
GO:1903909	regulation of receptor clustering	1/179	16/18805	0.0625	6.56599	2.18345	0.141948	0.306973	0.230824	TNFAIP6	1
GO:2000317	negative regulation of T-helper 17 type immune response	1/179	16/18805	0.0625	6.56599	2.18345	0.141948	0.306973	0.230824	LGALS1	1
GO:2000767	positive regulation of cytoplasmic translation	1/179	16/18805	0.0625	6.56599	2.18345	0.141948	0.306973	0.230824	PKM	1
GO:0045621	positive regulation of lymphocyte differentiation	3/179	137/18805	0.0218978	2.30049	1.49765	0.142455	0.307825	0.231464	MMP14/MDK/RUNX1	3
GO:0046888	negative regulation of hormone secretion	2/179	70/18805	0.0285714	3.0016	1.64471	0.143412	0.309647	0.232835	INHBA/GJA1	2
GO:0030099	myeloid cell differentiation	7/179	455/18805	0.0153846	1.61624	1.30446	0.144471	0.311687	0.234368	INHBA/MFAP2/LOX/TNFAIP6/VEGFA/SH3PXD2A/RUNX1	7
GO:0002696	positive regulation of leukocyte activation	6/179	372/18805	0.016129	1.69445	1.32619	0.144924	0.312418	0.234918	MMP14/LGALS1/CD55/MDK/WNT5A/RUNX1	6
GO:0003208	cardiac ventricle morphogenesis	2/179	71/18805	0.028169	2.95932	1.62148	0.146692	0.314427	0.236429	COL11A1/SFRP2	2
GO:0030225	macrophage differentiation	2/179	71/18805	0.028169	2.95932	1.62148	0.146692	0.314427	0.236429	INHBA/VEGFA	2
GO:0045600	positive regulation of fat cell differentiation	2/179	71/18805	0.028169	2.95932	1.62148	0.146692	0.314427	0.236429	RARRES2/SFRP2	2
GO:0007266	Rho protein signal transduction	3/179	139/18805	0.0215827	2.26739	1.47023	0.146886	0.314427	0.236429	COL1A2/COL3A1/PDPN	3
GO:0008360	regulation of cell shape	3/179	139/18805	0.0215827	2.26739	1.47023	0.146886	0.314427	0.236429	FN1/PDPN/VEGFA	3
GO:0051592	response to calcium ion	3/179	139/18805	0.0215827	2.26739	1.47023	0.146886	0.314427	0.236429	SDC1/S100A16/WNT5A	3
GO:0007200	phospholipase C-activating G protein-coupled receptor signaling pathway	3/179	140/18805	0.0214286	2.2512	1.45669	0.149118	0.314427	0.236429	VEGFA/GRP/WNT5A	3
GO:0051101	regulation of DNA binding	2/179	72/18805	0.0277778	2.91822	1.59865	0.149988	0.314427	0.236429	PLAUR/IL32	2
GO:0072577	endothelial cell apoptotic process	2/179	72/18805	0.0277778	2.91822	1.59865	0.149988	0.314427	0.236429	SERPINE1/RGCC	2
GO:0002076	osteoblast development	1/179	17/18805	0.0588235	6.17976	2.09452	0.150123	0.314427	0.236429	RUNX2	1
GO:0002921	negative regulation of humoral immune response	1/179	17/18805	0.0588235	6.17976	2.09452	0.150123	0.314427	0.236429	CD55	1
GO:0010766	negative regulation of sodium ion transport	1/179	17/18805	0.0588235	6.17976	2.09452	0.150123	0.314427	0.236429	GRP	1
GO:0010831	positive regulation of myotube differentiation	1/179	17/18805	0.0588235	6.17976	2.09452	0.150123	0.314427	0.236429	MMP14	1
GO:0015816	glycine transport	1/179	17/18805	0.0588235	6.17976	2.09452	0.150123	0.314427	0.236429	SLC38A5	1
GO:0021783	preganglionic parasympathetic fiber development	1/179	17/18805	0.0588235	6.17976	2.09452	0.150123	0.314427	0.236429	NRP2	1
GO:0030852	regulation of granulocyte differentiation	1/179	17/18805	0.0588235	6.17976	2.09452	0.150123	0.314427	0.236429	RUNX1	1
GO:0035672	oligopeptide transmembrane transport	1/179	17/18805	0.0588235	6.17976	2.09452	0.150123	0.314427	0.236429	GJA1	1
GO:0042182	ketone catabolic process	1/179	17/18805	0.0588235	6.17976	2.09452	0.150123	0.314427	0.236429	HSD17B6	1
GO:0042762	regulation of sulfur metabolic process	1/179	17/18805	0.0588235	6.17976	2.09452	0.150123	0.314427	0.236429	PGK1	1
GO:0045579	positive regulation of B cell differentiation	1/179	17/18805	0.0588235	6.17976	2.09452	0.150123	0.314427	0.236429	MMP14	1
GO:0048532	anatomical structure arrangement	1/179	17/18805	0.0588235	6.17976	2.09452	0.150123	0.314427	0.236429	NRP2	1
GO:0050910	detection of mechanical stimulus involved in sensory perception of sound	1/179	17/18805	0.0588235	6.17976	2.09452	0.150123	0.314427	0.236429	COL11A1	1
GO:0055091	phospholipid homeostasis	1/179	17/18805	0.0588235	6.17976	2.09452	0.150123	0.314427	0.236429	RCN3	1
GO:0061548	ganglion development	1/179	17/18805	0.0588235	6.17976	2.09452	0.150123	0.314427	0.236429	NRP2	1
GO:0072074	kidney mesenchyme development	1/179	17/18805	0.0588235	6.17976	2.09452	0.150123	0.314427	0.236429	BASP1	1
GO:0080154	regulation of fertilization	1/179	17/18805	0.0588235	6.17976	2.09452	0.150123	0.314427	0.236429	PLAT	1
GO:0090136	epithelial cell-cell adhesion	1/179	17/18805	0.0588235	6.17976	2.09452	0.150123	0.314427	0.236429	ITGB5	1
GO:0097091	synaptic vesicle clustering	1/179	17/18805	0.0588235	6.17976	2.09452	0.150123	0.314427	0.236429	SYNDIG1	1
GO:0170043	non-proteinogenic amino acid biosynthetic process	1/179	17/18805	0.0588235	6.17976	2.09452	0.150123	0.314427	0.236429	PLOD2	1
GO:1900119	positive regulation of execution phase of apoptosis	1/179	17/18805	0.0588235	6.17976	2.09452	0.150123	0.314427	0.236429	FAP	1
GO:1900747	negative regulation of vascular endothelial growth factor signaling pathway	1/179	17/18805	0.0588235	6.17976	2.09452	0.150123	0.314427	0.236429	EMILIN1	1
GO:1901550	regulation of endothelial cell development	1/179	17/18805	0.0588235	6.17976	2.09452	0.150123	0.314427	0.236429	VEGFA	1
GO:1902033	regulation of hematopoietic stem cell proliferation	1/179	17/18805	0.0588235	6.17976	2.09452	0.150123	0.314427	0.236429	WNT5A	1
GO:1903140	regulation of establishment of endothelial barrier	1/179	17/18805	0.0588235	6.17976	2.09452	0.150123	0.314427	0.236429	VEGFA	1
GO:1903541	regulation of exosomal secretion	1/179	17/18805	0.0588235	6.17976	2.09452	0.150123	0.314427	0.236429	SDC1	1
GO:1903817	negative regulation of voltage-gated potassium channel activity	1/179	17/18805	0.0588235	6.17976	2.09452	0.150123	0.314427	0.236429	GRP	1
GO:2001212	regulation of vasculogenesis	1/179	17/18805	0.0588235	6.17976	2.09452	0.150123	0.314427	0.236429	RIN2	1
GO:0030183	B cell differentiation	3/179	141/18805	0.0212766	2.23523	1.44327	0.151362	0.316779	0.238197	INHBA/MMP14/LGALS1	3
GO:0015800	acidic amino acid transport	2/179	73/18805	0.0273973	2.87824	1.57621	0.153299	0.320341	0.240876	GJA1/SLC6A6	2
GO:0032722	positive regulation of chemokine production	2/179	73/18805	0.0273973	2.87824	1.57621	0.153299	0.320341	0.240876	POSTN/WNT5A	2
GO:0050792	regulation of viral process	3/179	142/18805	0.0211268	2.21949	1.42996	0.153616	0.320758	0.241189	LGALS1/P4HB/IL32	3
GO:1903532	positive regulation of secretion by cell	5/179	297/18805	0.016835	1.76862	1.30888	0.154185	0.321701	0.241898	SDC1/INHBA/RGCC/SCT/GRP	5
GO:0050770	regulation of axonogenesis	3/179	143/18805	0.020979	2.20397	1.41676	0.15588	0.324166	0.243752	FN1/VEGFA/WNT5A	3
GO:0060972	left/right pattern formation	3/179	143/18805	0.020979	2.20397	1.41676	0.15588	0.324166	0.243752	GJA1/WNT5A/MICAL2	3
GO:0071356	cellular response to tumor necrosis factor	4/179	219/18805	0.0182648	1.91883	1.34077	0.156609	0.324166	0.243752	POSTN/COL1A1/SPHK1/CTSK	4
GO:0050772	positive regulation of axonogenesis	2/179	74/18805	0.027027	2.83935	1.55414	0.156623	0.324166	0.243752	FN1/VEGFA	2
GO:0060411	cardiac septum morphogenesis	2/179	74/18805	0.027027	2.83935	1.55414	0.156623	0.324166	0.243752	NRP2/FZD1	2
GO:0031623	receptor internalization	3/179	144/18805	0.0208333	2.18866	1.40367	0.158156	0.324166	0.243752	GREM1/VEGFA/RAB31	3
GO:0001710	mesodermal cell fate commitment	1/179	18/18805	0.0555556	5.83644	2.01245	0.15822	0.324166	0.243752	SFRP2	1
GO:0003128	heart field specification	1/179	18/18805	0.0555556	5.83644	2.01245	0.15822	0.324166	0.243752	WNT5A	1
GO:0006103	2-oxoglutarate metabolic process	1/179	18/18805	0.0555556	5.83644	2.01245	0.15822	0.324166	0.243752	COL6A1	1
GO:0010002	cardioblast differentiation	1/179	18/18805	0.0555556	5.83644	2.01245	0.15822	0.324166	0.243752	GREM1	1
GO:0030889	negative regulation of B cell proliferation	1/179	18/18805	0.0555556	5.83644	2.01245	0.15822	0.324166	0.243752	CDKN2A	1
GO:0032148	activation of protein kinase B activity	1/179	18/18805	0.0555556	5.83644	2.01245	0.15822	0.324166	0.243752	WNT5A	1
GO:0032926	negative regulation of activin receptor signaling pathway	1/179	18/18805	0.0555556	5.83644	2.01245	0.15822	0.324166	0.243752	FST	1
GO:0033631	cell-cell adhesion mediated by integrin	1/179	18/18805	0.0555556	5.83644	2.01245	0.15822	0.324166	0.243752	ITGA5	1
GO:0043117	positive regulation of vascular permeability	1/179	18/18805	0.0555556	5.83644	2.01245	0.15822	0.324166	0.243752	VEGFA	1
GO:0043217	myelin maintenance	1/179	18/18805	0.0555556	5.83644	2.01245	0.15822	0.324166	0.243752	NDRG1	1
GO:0046851	negative regulation of bone remodeling	1/179	18/18805	0.0555556	5.83644	2.01245	0.15822	0.324166	0.243752	GREM1	1
GO:0070206	protein trimerization	1/179	18/18805	0.0555556	5.83644	2.01245	0.15822	0.324166	0.243752	COL1A2	1
GO:0071371	cellular response to gonadotropin stimulus	1/179	18/18805	0.0555556	5.83644	2.01245	0.15822	0.324166	0.243752	INHBA	1
GO:0071895	odontoblast differentiation	1/179	18/18805	0.0555556	5.83644	2.01245	0.15822	0.324166	0.243752	SERPINE1	1
GO:0072673	lamellipodium morphogenesis	1/179	18/18805	0.0555556	5.83644	2.01245	0.15822	0.324166	0.243752	PDPN	1
GO:0090520	sphingolipid mediated signaling pathway	1/179	18/18805	0.0555556	5.83644	2.01245	0.15822	0.324166	0.243752	SPHK1	1
GO:2001169	regulation of ATP biosynthetic process	1/179	18/18805	0.0555556	5.83644	2.01245	0.15822	0.324166	0.243752	ENO1	1
GO:2001224	positive regulation of neuron migration	1/179	18/18805	0.0555556	5.83644	2.01245	0.15822	0.324166	0.243752	MDK	1
GO:0045637	regulation of myeloid cell differentiation	4/179	220/18805	0.0181818	1.91011	1.33111	0.158406	0.324304	0.243856	INHBA/LOX/TNFAIP6/RUNX1	4
GO:0002090	regulation of receptor internalization	2/179	75/18805	0.0266667	2.80149	1.53245	0.159962	0.326265	0.24533	GREM1/VEGFA	2
GO:0003170	heart valve development	2/179	75/18805	0.0266667	2.80149	1.53245	0.159962	0.326265	0.24533	CDH11/EMILIN1	2
GO:0032088	negative regulation of NF-kappaB transcription factor activity	2/179	75/18805	0.0266667	2.80149	1.53245	0.159962	0.326265	0.24533	DAP/CDKN2A	2
GO:0046635	positive regulation of alpha-beta T cell activation	2/179	75/18805	0.0266667	2.80149	1.53245	0.159962	0.326265	0.24533	CD55/RUNX1	2
GO:1904888	cranial skeletal system development	2/179	75/18805	0.0266667	2.80149	1.53245	0.159962	0.326265	0.24533	MMP14/RUNX2	2
GO:0007601	visual perception	4/179	222/18805	0.018018	1.8929	1.31194	0.162024	0.330224	0.248307	COL11A1/COL1A1/LUM/TIMP3	4
GO:0046887	positive regulation of hormone secretion	3/179	146/18805	0.0205479	2.15868	1.37781	0.162737	0.33042	0.248455	INHBA/SCT/GRP	3
GO:0050795	regulation of behavior	2/179	76/18805	0.0263158	2.76463	1.5111	0.163313	0.33042	0.248455	MDK/GRP	2
GO:0045862	positive regulation of proteolysis	4/179	223/18805	0.0179372	1.88441	1.30242	0.163845	0.33042	0.248455	MMP14/ENO1/RCN3/PERP	4
GO:0003158	endothelium development	3/179	147/18805	0.0204082	2.144	1.36503	0.165042	0.33042	0.248455	PDPN/VEGFA/FZD1	3
GO:0051783	regulation of nuclear division	3/179	147/18805	0.0204082	2.144	1.36503	0.165042	0.33042	0.248455	SPHK1/RGCC/WNT5A	3
GO:0060048	cardiac muscle contraction	3/179	147/18805	0.0204082	2.144	1.36503	0.165042	0.33042	0.248455	GJA1/SGCD/VEGFB	3
GO:0002693	positive regulation of cellular extravasation	1/179	19/18805	0.0526316	5.52926	1.93633	0.16624	0.33042	0.248455	MDK	1
GO:0003417	growth plate cartilage development	1/179	19/18805	0.0526316	5.52926	1.93633	0.16624	0.33042	0.248455	COMP	1
GO:0006857	oligopeptide transport	1/179	19/18805	0.0526316	5.52926	1.93633	0.16624	0.33042	0.248455	GJA1	1
GO:0020027	hemoglobin metabolic process	1/179	19/18805	0.0526316	5.52926	1.93633	0.16624	0.33042	0.248455	INHBA	1
GO:0030206	chondroitin sulfate biosynthetic process	1/179	19/18805	0.0526316	5.52926	1.93633	0.16624	0.33042	0.248455	CHPF	1
GO:0030540	female genitalia development	1/179	19/18805	0.0526316	5.52926	1.93633	0.16624	0.33042	0.248455	WNT5A	1
GO:0030575	nuclear body organization	1/179	19/18805	0.0526316	5.52926	1.93633	0.16624	0.33042	0.248455	CDKN2A	1
GO:0042402	biogenic amine catabolic process	1/179	19/18805	0.0526316	5.52926	1.93633	0.16624	0.33042	0.248455	SLC44A1	1
GO:0042481	regulation of odontogenesis	1/179	19/18805	0.0526316	5.52926	1.93633	0.16624	0.33042	0.248455	RUNX2	1
GO:0045945	positive regulation of transcription by RNA polymerase III	1/179	19/18805	0.0526316	5.52926	1.93633	0.16624	0.33042	0.248455	INHBA	1
GO:0048339	paraxial mesoderm development	1/179	19/18805	0.0526316	5.52926	1.93633	0.16624	0.33042	0.248455	WNT5A	1
GO:0048486	parasympathetic nervous system development	1/179	19/18805	0.0526316	5.52926	1.93633	0.16624	0.33042	0.248455	NRP2	1
GO:0055064	chloride ion homeostasis	1/179	19/18805	0.0526316	5.52926	1.93633	0.16624	0.33042	0.248455	CA12	1
GO:0060039	pericardium development	1/179	19/18805	0.0526316	5.52926	1.93633	0.16624	0.33042	0.248455	WNT5A	1
GO:0060716	labyrinthine layer blood vessel development	1/179	19/18805	0.0526316	5.52926	1.93633	0.16624	0.33042	0.248455	WNT2	1
GO:0071636	positive regulation of transforming growth factor beta production	1/179	19/18805	0.0526316	5.52926	1.93633	0.16624	0.33042	0.248455	LUM	1
GO:0086014	atrial cardiac muscle cell action potential	1/179	19/18805	0.0526316	5.52926	1.93633	0.16624	0.33042	0.248455	GJA1	1
GO:0086026	atrial cardiac muscle cell to AV node cell signaling	1/179	19/18805	0.0526316	5.52926	1.93633	0.16624	0.33042	0.248455	GJA1	1
GO:0086066	atrial cardiac muscle cell to AV node cell communication	1/179	19/18805	0.0526316	5.52926	1.93633	0.16624	0.33042	0.248455	GJA1	1
GO:0097094	craniofacial suture morphogenesis	1/179	19/18805	0.0526316	5.52926	1.93633	0.16624	0.33042	0.248455	MMP14	1
GO:0140131	positive regulation of lymphocyte chemotaxis	1/179	19/18805	0.0526316	5.52926	1.93633	0.16624	0.33042	0.248455	WNT5A	1
GO:1902548	negative regulation of cellular response to vascular endothelial growth factor stimulus	1/179	19/18805	0.0526316	5.52926	1.93633	0.16624	0.33042	0.248455	EMILIN1	1
GO:1902570	protein localization to nucleolus	1/179	19/18805	0.0526316	5.52926	1.93633	0.16624	0.33042	0.248455	CDKN2A	1
GO:1904044	response to aldosterone	1/179	19/18805	0.0526316	5.52926	1.93633	0.16624	0.33042	0.248455	INHBA	1
GO:1904666	regulation of ubiquitin protein ligase activity	1/179	19/18805	0.0526316	5.52926	1.93633	0.16624	0.33042	0.248455	CDKN2A	1
GO:1905288	vascular associated smooth muscle cell apoptotic process	1/179	19/18805	0.0526316	5.52926	1.93633	0.16624	0.33042	0.248455	GRP	1
GO:1905459	regulation of vascular associated smooth muscle cell apoptotic process	1/179	19/18805	0.0526316	5.52926	1.93633	0.16624	0.33042	0.248455	GRP	1
GO:2000811	negative regulation of anoikis	1/179	19/18805	0.0526316	5.52926	1.93633	0.16624	0.33042	0.248455	ITGA5	1
GO:0006801	superoxide metabolic process	2/179	77/18805	0.025974	2.72872	1.49011	0.166678	0.331049	0.248927	SH3PXD2A/NOX4	2
GO:1901654	response to ketone	4/179	225/18805	0.0177778	1.86766	1.28354	0.167508	0.332455	0.249985	POSTN/INHBA/GJB2/SMYD3	4
GO:0043086	negative regulation of catalytic activity	5/179	306/18805	0.0163399	1.7166	1.23895	0.167966	0.333123	0.250487	SPOCK1/TIMP2/TIMP3/SERPINE1/CDKN2A	5
GO:0042326	negative regulation of phosphorylation	4/179	226/18805	0.0176991	1.8594	1.27417	0.16935	0.33538	0.252184	INHBA/SFRP2/IGFBP3/CDKN2A	4
GO:0050953	sensory perception of light stimulus	4/179	226/18805	0.0176991	1.8594	1.27417	0.16935	0.33538	0.252184	COL11A1/COL1A1/LUM/TIMP3	4
GO:0034614	cellular response to reactive oxygen species	3/179	149/18805	0.0201342	2.11522	1.33979	0.169682	0.335794	0.252495	SPHK1/MMP2/BNIP3	3
GO:0007585	respiratory gaseous exchange by respiratory system	2/179	78/18805	0.025641	2.69374	1.46944	0.170054	0.336042	0.252681	COL6A1/GRP	2
GO:0043536	positive regulation of blood vessel endothelial cell migration	2/179	78/18805	0.025641	2.69374	1.46944	0.170054	0.336042	0.252681	VEGFA/SRPX2	2
GO:0050867	positive regulation of cell activation	6/179	392/18805	0.0153061	1.608	1.19254	0.171575	0.336642	0.253132	MMP14/LGALS1/CD55/MDK/WNT5A/RUNX1	6
GO:0031397	negative regulation of protein ubiquitination	2/179	79/18805	0.0253165	2.65964	1.4491	0.173442	0.336642	0.253132	NXN/CDKN2A	2
GO:0051145	smooth muscle cell differentiation	2/179	79/18805	0.0253165	2.65964	1.4491	0.173442	0.336642	0.253132	COMP/VEGFA	2
GO:0001502	cartilage condensation	1/179	20/18805	0.05	5.25279	1.86542	0.174185	0.336642	0.253132	COL11A1	1
GO:0007096	regulation of exit from mitosis	1/179	20/18805	0.05	5.25279	1.86542	0.174185	0.336642	0.253132	RGCC	1
GO:0010663	positive regulation of striated muscle cell apoptotic process	1/179	20/18805	0.05	5.25279	1.86542	0.174185	0.336642	0.253132	BNIP3	1
GO:0010666	positive regulation of cardiac muscle cell apoptotic process	1/179	20/18805	0.05	5.25279	1.86542	0.174185	0.336642	0.253132	BNIP3	1
GO:0015812	gamma-aminobutyric acid transport	1/179	20/18805	0.05	5.25279	1.86542	0.174185	0.336642	0.253132	SLC6A6	1
GO:0043116	negative regulation of vascular permeability	1/179	20/18805	0.05	5.25279	1.86542	0.174185	0.336642	0.253132	VEGFA	1
GO:0043171	peptide catabolic process	1/179	20/18805	0.05	5.25279	1.86542	0.174185	0.336642	0.253132	MME	1
GO:0043949	regulation of cAMP-mediated signaling	1/179	20/18805	0.05	5.25279	1.86542	0.174185	0.336642	0.253132	SCT	1
GO:0045736	negative regulation of cyclin-dependent protein serine/threonine kinase activity	1/179	20/18805	0.05	5.25279	1.86542	0.174185	0.336642	0.253132	CDKN2A	1
GO:0055062	phosphate ion homeostasis	1/179	20/18805	0.05	5.25279	1.86542	0.174185	0.336642	0.253132	ANKH	1
GO:0060340	positive regulation of type I interferon-mediated signaling pathway	1/179	20/18805	0.05	5.25279	1.86542	0.174185	0.336642	0.253132	WNT5A	1
GO:0060602	branch elongation of an epithelium	1/179	20/18805	0.05	5.25279	1.86542	0.174185	0.336642	0.253132	WNT5A	1
GO:0060749	mammary gland alveolus development	1/179	20/18805	0.05	5.25279	1.86542	0.174185	0.336642	0.253132	VEGFA	1
GO:0061377	mammary gland lobule development	1/179	20/18805	0.05	5.25279	1.86542	0.174185	0.336642	0.253132	VEGFA	1
GO:0070886	positive regulation of calcineurin-NFAT signaling cascade	1/179	20/18805	0.05	5.25279	1.86542	0.174185	0.336642	0.253132	LMCD1	1
GO:0071625	vocalization behavior	1/179	20/18805	0.05	5.25279	1.86542	0.174185	0.336642	0.253132	SRPX2	1
GO:0072079	nephron tubule formation	1/179	20/18805	0.05	5.25279	1.86542	0.174185	0.336642	0.253132	GREM1	1
GO:0072376	protein activation cascade	1/179	20/18805	0.05	5.25279	1.86542	0.174185	0.336642	0.253132	F13A1	1
GO:0097154	GABAergic neuron differentiation	1/179	20/18805	0.05	5.25279	1.86542	0.174185	0.336642	0.253132	INHBA	1
GO:0098761	cellular response to interleukin-7	1/179	20/18805	0.05	5.25279	1.86542	0.174185	0.336642	0.253132	P4HB	1
GO:0106058	positive regulation of calcineurin-mediated signaling	1/179	20/18805	0.05	5.25279	1.86542	0.174185	0.336642	0.253132	LMCD1	1
GO:1900037	regulation of cellular response to hypoxia	1/179	20/18805	0.05	5.25279	1.86542	0.174185	0.336642	0.253132	ENO1	1
GO:1900424	regulation of defense response to bacterium	1/179	20/18805	0.05	5.25279	1.86542	0.174185	0.336642	0.253132	EMILIN1	1
GO:1902236	negative regulation of endoplasmic reticulum stress-induced intrinsic apoptotic signaling pathway	1/179	20/18805	0.05	5.25279	1.86542	0.174185	0.336642	0.253132	CREB3L1	1
GO:1990182	exosomal secretion	1/179	20/18805	0.05	5.25279	1.86542	0.174185	0.336642	0.253132	SDC1	1
GO:2000434	regulation of protein neddylation	1/179	20/18805	0.05	5.25279	1.86542	0.174185	0.336642	0.253132	CDKN2A	1
GO:2000679	positive regulation of transcription regulatory region DNA binding	1/179	20/18805	0.05	5.25279	1.86542	0.174185	0.336642	0.253132	IL32	1
GO:2001185	regulation of CD8-positive, alpha-beta T cell activation	1/179	20/18805	0.05	5.25279	1.86542	0.174185	0.336642	0.253132	RUNX1	1
GO:0008544	epidermis development	6/179	395/18805	0.0151899	1.59579	1.17315	0.175741	0.339409	0.255213	INHBA/COL6A1/PALLD/WNT5A/PLOD1/FST	6
GO:0046034	ATP metabolic process	4/179	230/18805	0.0173913	1.82706	1.23716	0.176791	0.34105	0.256447	ENO1/COL6A1/PKM/PGK1	4
GO:0140962	multicellular organismal-level chemical homeostasis	2/179	80/18805	0.025	2.6264	1.42907	0.176841	0.34105	0.256447	RCN3/VEGFA	2
GO:0014032	neural crest cell development	2/179	81/18805	0.0246914	2.59397	1.40934	0.18025	0.344764	0.25924	FN1/NRP2	2
GO:0018210	peptidyl-threonine modification	2/179	81/18805	0.0246914	2.59397	1.40934	0.18025	0.344764	0.25924	SPHK1/GALNT1	2
GO:0021536	diencephalon development	2/179	81/18805	0.0246914	2.59397	1.40934	0.18025	0.344764	0.25924	NRP2/WNT5A	2
GO:0046637	regulation of alpha-beta T cell differentiation	2/179	81/18805	0.0246914	2.59397	1.40934	0.18025	0.344764	0.25924	LGALS1/RUNX1	2
GO:0090049	regulation of cell migration involved in sprouting angiogenesis	2/179	81/18805	0.0246914	2.59397	1.40934	0.18025	0.344764	0.25924	VEGFA/SRPX2	2
GO:0002523	leukocyte migration involved in inflammatory response	1/179	21/18805	0.047619	5.00266	1.7991	0.182054	0.344764	0.25924	MDK	1
GO:0006085	acetyl-CoA biosynthetic process	1/179	21/18805	0.047619	5.00266	1.7991	0.182054	0.344764	0.25924	PGK1	1
GO:0006670	sphingosine metabolic process	1/179	21/18805	0.047619	5.00266	1.7991	0.182054	0.344764	0.25924	SPHK1	1
GO:0009067	aspartate family amino acid biosynthetic process	1/179	21/18805	0.047619	5.00266	1.7991	0.182054	0.344764	0.25924	PLOD2	1
GO:0009310	amine catabolic process	1/179	21/18805	0.047619	5.00266	1.7991	0.182054	0.344764	0.25924	SLC44A1	1
GO:0010224	response to UV-B	1/179	21/18805	0.047619	5.00266	1.7991	0.182054	0.344764	0.25924	MME	1
GO:0010800	positive regulation of peptidyl-threonine phosphorylation	1/179	21/18805	0.047619	5.00266	1.7991	0.182054	0.344764	0.25924	SPHK1	1
GO:0043586	tongue development	1/179	21/18805	0.047619	5.00266	1.7991	0.182054	0.344764	0.25924	BNC2	1
GO:0045623	negative regulation of T-helper cell differentiation	1/179	21/18805	0.047619	5.00266	1.7991	0.182054	0.344764	0.25924	LGALS1	1
GO:0048535	lymph node development	1/179	21/18805	0.047619	5.00266	1.7991	0.182054	0.344764	0.25924	PDPN	1
GO:0055081	monoatomic anion homeostasis	1/179	21/18805	0.047619	5.00266	1.7991	0.182054	0.344764	0.25924	CA12	1
GO:0070242	thymocyte apoptotic process	1/179	21/18805	0.047619	5.00266	1.7991	0.182054	0.344764	0.25924	WNT5A	1
GO:0071397	cellular response to cholesterol	1/179	21/18805	0.047619	5.00266	1.7991	0.182054	0.344764	0.25924	INHBA	1
GO:0071800	podosome assembly	1/179	21/18805	0.047619	5.00266	1.7991	0.182054	0.344764	0.25924	FSCN1	1
GO:0072567	chemokine (C-X-C motif) ligand 2 production	1/179	21/18805	0.047619	5.00266	1.7991	0.182054	0.344764	0.25924	POSTN	1
GO:0090141	positive regulation of mitochondrial fission	1/179	21/18805	0.047619	5.00266	1.7991	0.182054	0.344764	0.25924	BNIP3	1
GO:0097734	extracellular exosome biogenesis	1/179	21/18805	0.047619	5.00266	1.7991	0.182054	0.344764	0.25924	SDC1	1
GO:0098760	response to interleukin-7	1/179	21/18805	0.047619	5.00266	1.7991	0.182054	0.344764	0.25924	P4HB	1
GO:1903978	regulation of microglial cell activation	1/179	21/18805	0.047619	5.00266	1.7991	0.182054	0.344764	0.25924	SPHK1	1
GO:2000273	positive regulation of signaling receptor activity	1/179	21/18805	0.047619	5.00266	1.7991	0.182054	0.344764	0.25924	GREM1	1
GO:2000341	regulation of chemokine (C-X-C motif) ligand 2 production	1/179	21/18805	0.047619	5.00266	1.7991	0.182054	0.344764	0.25924	POSTN	1
GO:0035296	regulation of tube diameter	3/179	156/18805	0.0192308	2.02031	1.25446	0.186209	0.352145	0.26479	COMP/MMP2/VEGFA	3
GO:0097746	blood vessel diameter maintenance	3/179	156/18805	0.0192308	2.02031	1.25446	0.186209	0.352145	0.26479	COMP/MMP2/VEGFA	3
GO:0061053	somite development	2/179	83/18805	0.0240964	2.53147	1.37076	0.187098	0.352908	0.265364	SFRP2/WNT5A	2
GO:0070972	protein localization to endoplasmic reticulum	2/179	83/18805	0.0240964	2.53147	1.37076	0.187098	0.352908	0.265364	KDELR3/SSR3	2
GO:0035150	regulation of tube size	3/179	157/18805	0.0191083	2.00744	1.24263	0.188605	0.352908	0.265364	COMP/MMP2/VEGFA	3
GO:0043535	regulation of blood vessel endothelial cell migration	3/179	157/18805	0.0191083	2.00744	1.24263	0.188605	0.352908	0.265364	VEGFA/SRPX2/RGCC	3
[truncated: 1,281 more rows]
