# Supplementary material for: Bone-derived Osterix+ osteolineage cells are a source of tumor-promoting myofibroblastic cancer-associated fibroblasts in breast cancer
Source: Nat Commun. 2026 Jun 11;17:7452. doi: 10.1038/s41467-026-73980-7 (PMC13408961; doi:10.1038/s41467-026-73980-7)
Supplement: Supplementary file 7 — Supplementary Data 5 [file 41467_2026_73980_MOESM7_ESM.xlsx]

## Sheet: Osteo-Lin-geneset_ortholog_mapp
Supplementary Data 5. The differential gene expression profile of myCAF1 marker genes that were selected as osteolineage signature. The table is derived the marker table produced from FindAllMarkers() with human gene symbol added. The default parameters were used for FindAllMarkers().
Mus_symbol	Homo_symbol	myCAF1 log2FC	myCAF1 pct.1	myCAF1 pct.2	myCAF1 adjusted p-value
Chchd10	CHCHD10	3.7709	0.635	0.129	6.9934e-133
Sdk2	SDK2	3.33053	0.577	0.109	8.53835e-120
St6galnac3	ST6GALNAC3	2.86715	0.733	0.222	4.30563e-135
Rasgrf1	RASGRF1	3.6763	0.457	0.063	1.03464e-98
Cd40	CD40	2.58137	0.78	0.225	6.29064e-154
Spock1	SPOCK1	3.91193	0.433	0.068	4.31516e-88
Mmp11	MMP11	3.01092	0.854	0.423	2.13187e-149
Htr2b	HTR2B	2.48084	0.703	0.197	6.43672e-125
Bmp7	BMP7	3.04661	0.547	0.139	1.40002e-93
Osbp2	OSBP2	3.32883	0.504	0.134	2.81765e-83
Tafa1	TAFA1	3.01357	0.595	0.194	7.42704e-85
Tmem108	TMEM108	2.19878	0.802	0.334	1.04546e-120
Megf10	MEGF10	3.33249	0.353	0.049	6.59997e-70
Cbfa2t3	CBFA2T3	1.8615	0.813	0.296	1.09356e-119
Cadm4	CADM4	2.49164	0.531	0.149	2.55149e-78
Adra2a	ADRA2A	2.14804	0.754	0.324	2.7663e-100
Lamc3	LAMC3	2.95671	0.42	0.11	5.86106e-62
Adgrl3	ADGRL3	1.92585	0.963	0.531	4.95131e-159
Amn	AMN	1.90569	0.781	0.346	1.18269e-102
Megf6	MEGF6	2.40234	0.476	0.134	2.79633e-66
Scube1	SCUBE1	2.25558	0.497	0.133	2.67416e-71
Rflna	RFLNA	1.83448	0.894	0.457	8.61257e-127
Cttnbp2	CTTNBP2	1.98976	0.578	0.189	5.00479e-75
Aldh1a2	ALDH1A2	2.43698	0.458	0.147	2.95036e-55
Mmp16	MMP16	2.40864	0.456	0.147	3.13291e-55
Amph	AMPH	3.17467	0.256	0.032	4.84356e-49
Rspo4	RSPO4	2.56989	0.327	0.059	5.77309e-54
Heyl	HEYL	1.68558	0.859	0.453	2.76571e-104
Ezr	EZR	1.80358	0.693	0.321	5.85571e-73
Pag1	PAG1	1.87884	0.556	0.205	1.39599e-62
Gcnt4	GCNT4	1.55725	0.807	0.395	5.21376e-94
Dcbld1	DCBLD1	1.54117	0.855	0.439	4.99717e-98
Ptpre	PTPRE	1.89783	0.521	0.194	1.56905e-58
Draxin	DRAXIN	2.0474	0.457	0.158	1.0711e-50
Ednra	EDNRA	1.811	0.971	0.634	4.76584e-150
Rhbdf2	RHBDF2	1.67546	0.623	0.262	1.42914e-64
Cpne5	CPNE5	2.19876	0.358	0.091	3.02055e-47
Otud7a	OTUD7A	2.02139	0.432	0.148	6.54315e-46
Frzb	FRZB	1.8851	0.482	0.178	6.55805e-51
Bdkrb2	BDKRB2	2.09811	0.389	0.127	1.4589e-41
Nr2f1	NR2F1	1.6534	0.684	0.355	5.6835e-58
Mgat5	MGAT5	1.80253	0.899	0.598	2.8104e-108
Nes	NES	1.3548	0.929	0.532	1.02226e-109
Chrna1	CHRNA1	2.60615	0.27	0.064	2.09313e-35
Edil3	EDIL3	2.10503	0.382	0.128	8.30866e-40
Il15	IL15	1.7607	0.528	0.227	2.3636e-46
Enho	ENHO	1.74802	0.496	0.197	4.1536e-47
Hs3st1	HS3ST1	1.43224	0.91	0.549	6.61557e-95
Mmp13	MMP13	1.85234	0.249	0.106	5.1184e-15
Runx2	RUNX2	1.07111	0.985	0.835	2.28124e-89
Postn	POSTN	1.10301	1	0.998	2.45077e-126
Spp1	SPP1	1.60287	0.988	0.849	4.75399e-119
Piezo2	PIEZO2	1.41011	0.88	0.665	2.94941e-73
Id1	ID1	1.91864	0.488	0.253	1.4398e-30
