# Supplementary material for: Bone-derived Osterix+ osteolineage cells are a source of tumor-promoting myofibroblastic cancer-associated fibroblasts in breast cancer
Source: Nat Commun. 2026 Jun 11;17:7452. doi: 10.1038/s41467-026-73980-7 (PMC13408961; doi:10.1038/s41467-026-73980-7)
Supplement: Supplementary file 10 — Source Data [file 41467_2026_73980_MOESM10_ESM.xlsx]

## Sheet: Figure 1
Figure 1C				Figure 1D				Figure 1E
Osxcre-Tdt+	Osxcre+TdT+			Pdgfrb neg	Pdgfrb pos			OsxTdT neg	Osx TdT pos
0.00362	0.91			15.9	78.9			86.3	12.6
0.0025	1.12			8.72	88.9			81.6	16.3
0.1	1.09			10.9	86.6			76.1	22.8
	0.73			5.68	93			80.1	19
	0.72			5.21	93.4			81.9	16.8
Figure 1F				P value					Figure 1H
NTB	TB d9	TB d14		NTB vs. TB d9		0.2742			NTB	TB
0.47	0.86	1.18		NTB vs. TB d14		0.0091			0.94	1.87	P value
0.14	0.81	1.13		TB d9 vs. TB d14		0.0655			0.57	1.81	0.0313
0.023	0.21	1.64							0.99	1.22
Figure 1K
days	PyMT			PyMT+TM OsxTdT pos			P value
7	31.0603	39.4724	37.145	43.5391	46.016	46.8999
9	68.3947	67.748	81.6893	81.5705	107.018	87.1064
11	124.255	120.253	120.253	239.365	176.843	213.769
12	177.145	214.142	214.142	291.069	331.729	264.798
13	233.928	266.377	266.377	372.124	532.538	392.271	<0,0001
Figure 1L
	PyMT						PyMT+BM OsxTdT pos
days
7	40.0199	44.4375	60.6781	51.5084	48.3625		21.0985	42.9727	58.6365	46.4104	47.0787	P value
9	72.6516	81.7753	81.1846	118.77	56.5089		143.939	57.4867	129.758	97.6589	101.181
11	141.519	159.595	134.857	220.274	90.4259		257.722	90.0238	199.182	156.751	168.591
13	249.514	270.297	232.489	232.489	152.495		359.101	155.678	386.14	229.626	286.312
14	314.588	446.698	288.806	475.187	215.831		584.616	245.091	464.046	322.541	319.447	0.9123

## Sheet: Figure 2
Figure 2I
myCAF	iCAF	vCAF_1	vCAF_2
61.7	13.1	8.26	8.88
73.4	12.7	4.3	3.61
59.1	18.1	6.12	10.1
85.7	2.21	5.29	4.29
85.3	2	6	4.28

## Sheet: Figure 3
	Figure 3B
	OsxTdTpos					OsxTdTneg
	myCAF	iCAF	vCAF_1	vCAF_2		myCAF	iCAF	vCAF_1	vCAF_2
	75.4	3.08	12	1.88		69	13.9	0.29	0.072
	71.4	3.5	10.3	1.72		65	14.7	0.22	0.043
	70.8	3.63	11.1	1.92		65.8	14.8	0.21	0.039
		Figure 3C
	days	PyMT-BO1						PyMT-BO1 TM-OsxTdTneg						PyMT-BO1 TM-OsxTdTpos
	5	0	0	0	0			0	0	0	0	0		0	0	0	0	0
	7	29.3186	25.3227	34.2261	22.5792			26.9344	32.7107	22.6418	36.5153	38.5431		40.2195	53.281	35.202	30.871	30.8619
	9	33.2403	45.0339	44.7902	29.2792			54.0393	47.0062	54.715	41.208	43.5918		76.2891	104.444	63.724	44.2567	54.8856
	11	84.1753	132.703	103.892	57.2078			116.785	93.1264	109.145	56.7599	105.216		137.256	148.106	135.959	111.925	148.106
	13	147.42	152.395	174.28	170.177			174.396	183.161	273.503	101.33	148.797		240.836	244.212	212.657	147.142	99.2629
	15	196.891	186.063	244.001	173.513			250.307	226.873	333.75	170.556	186.406		451.181	324.288	347.701	242.595	281.251
	17	298.881	302.931	339.822	207.717			299.51	246.683	400.548	180.691	246.359		397.783	420.814	492.98	398.393	294.883
										P value
					PyMT-BO1 vs. PyMT-BO1 TM-OsxTdTneg					0.9008
					PyMT-BO1 vs. PyMT-BO1 TM-OsxTdTpos					0.0005
					TM-OsxTdTneg vs. PyMT-BO1 TM-OsxTdTpos					<0,0001

## Sheet: Figure 4
Figure 4B	PyMT				PyMT+ MMFctr				PyMT + MMFOsx+						Figure 4C
d0	5365666	5684049	5684049		8110277	6373261	5021435		8864659	4759135	4506610				No MMF	MMFctr	MMFOsx+			P value
d2	45102575	60427056	39458665		226436636	239250159	255533536		229454833	203064520	233027587				1	4	13		No MMF vs. MMFctr	0.3084
d5	329662606	401269560	294608615		507171459	530485646	581449914		748614557	660434345	681369878				2	2	12		No MMF vs. MMFOsx+	0.0011
															0	4	8		MMFctr vs. MMFOsx+	0.0043
d0
PyMT vs. PyMT+ MMFctr				0.9991
PyMT vs. PyMT + MMFOsx+				0.9998
PyMT+ MMFctr vs. PyMT + MMFOsx+				0.9998
d2
PyMT vs. PyMT+ MMFctr				<0,0001
PyMT vs. PyMT + MMFOsx+				<0,0001
PyMT+ MMFctr vs. PyMT + MMFOsx+				0.7032
d5
PyMT vs. PyMT+ MMFctr				<0,0001
PyMT vs. PyMT + MMFOsx+				<0,0001
PyMT+ MMFctr vs. PyMT + MMFOsx+				<0,0001
Figure 4D
	PyMT						PyMT+ MMFOsx pos							PyMT+ MMFOsx neg
day
5	0	0	0	0	0		0	0	0	0	0	0		0	0	0	0	0			12 day	P value
7	26.601	23.3418	42.8655	30.1055	46.3138		91.0411	117.066	90.3113	104.955	76.8432	113.24		60.3365	46.8159	55.4446	138.769	66.8561	97.5966		PyMT vs. PyMT+ MMFOsx pos	<0,0001
9	89.3407	58.1555	74.8241	57.9399	46.3138		137.725	247.977	156.965	177.646	120.308	232.19		126.682	84.7188	143.75	174.049	88.1931	145.009		PyMT vs. PyMT+ MMFOsx neg	0.0038
11	205.918	110.672	177.317	94.9862	240.158		340.667	558.726	326.229	379.991	282.573	433.035		258.27	176.887	289.226	300.385	172.38	300.385		PyMT+ MMFOsx pos vs. PyMT+MMFOsx neg	0.0021
12	198.953	171.356	199.583	119.218	328.253		398.924	558.183	424.881	397.867	296.344	534.109		302.639	197.426	348.943	414.03	239.749	410.107
Figure 4E																						Figure 4G
																						noMMF	MMFctr	MMFOsx+					P Value
	Met-1						Met-1+ CAFOsx pos						Met-1+ CAFOsxneg									23.5309	18.6992	43.006		noMMF vs. MMFctr			0.9916
day																						26.511	24.4042	36.5772		noMMF vs. MMFOsx+			0.0226
5	0	0	0	0			0	0	0	0			0	0	0	0	0		15 day	P value		27.8224	33.1592	46.6954		MMFctr vs. MMFOsx+			0.0197
7	31.8853	30.9368	31.205	26.0814			52.8735	57.9026	68.9441	115.978			72.6499	28.8145	42.8318	61.1408	57.7682		Met-1 vs. Met-1+ CAFOsx pos	<0,0001
9	38.6533	35.181	38.8359	42.9609			96.8032	91.6967	128.511	169.849			95.2154	57.1238	69.6639	88.8386	84.3411		Met-1 vs. Met-1+ CAFOsx neg	0.0412
11	47.385	42.2304	55.9398	35.9009			136.045	86.5126	130.455	171.181			110.753	40.495	76.0684	107.333	69.2279		Met-1+ CAFOsx pos vs. Met-1+ CAFOsx neg	0.0202
13	92.0964	65.0837	74.1034	58.4198			141.39	109.577	222.09	204.688			139.508	47.2614	112.377	161.09	88.5405
15	132.81	83.6341	131.109	82.1656			205.023	125.917	296.976	248.225			190.675	96.5077	186.745	205.913	121.249
Figure 4I																Figure 4K
	aSMA;osxKO							aSMA;osxWT								αSMA-OsxWT	αSMA-OsxcKO
day													P value			10.595	4.689	P value
5	0	0	0	0	0	0	0	0	0	0	0	0				21.997	6.69	0.0127
7	41.4209	34.7611	33.3281	40.4862	37.62	38.1104	39.2446	65.8434	75.9405	56.3737	61.3011	65.5273				22.843	5.411
9	56.4921	51.9816	63.0616	51.2675	72.6971	78.766	90.3729	96.4312	164.675	75.647	110.658	114.997				27.899	11.269
11	86.2669	95.4935	93.6084	109.203	82.5912	107.928	91.8683	170.154	208.239	140.62	159.834	199.754
13	133.836	121.555	169.617	170.198	87.1362	171.873	140.31	222.748	320.781	242.65	264.637	339.663
16	237.415	159.752	267.554	282.158	140.886	286.385	286.004	483.984	520.243	365.01	361.542	378.689	<0,0001

## Sheet: Figure 5 
	Figure 5B					Figure 5D								Figure 5E
	MMFctr	MMFOsx+	P value
	3.41054	16.9581	0.0246				Column A	Column B	Column C			P value			Column A	Column B	Column C			P value
	4.2001	14.1606				MMFctr CM	-	+	-	Column A vs. Column B		<0,0001		MMFctr CM	-	+	-	Column A vs. Column B		0.0226
	4.85255	13.0399				MMFOsx pos CM	-	-	+	Column A vs. Column C		<0,0001		MMFOsx pos CM	-	-	+	Column A vs. Column C		<0,0001
	6.52894	14.1642					13.032	26.75	44.412	Column B vs. Column C		<0,0001			0.342	0.355	0.528	Column B vs. Column C		<0,0001
	4.64594	16.8901					17.391	39.071	48.481						0.316	0.345	0.53
	4.39183	26.7483					17.092	34.332	47.217						0.333	0.359	0.506
							10.047	29.549	41.103						0.327	0.364	0.481
							11.795	29.709	47.183						0.35	0.324	0.461
							13.856	30.738	48.445						0.307	0.399	0.462
							11.638	29.823	59.447						0.327	0.398	0.448
							11.424	25.833	57.617						0.338	0.447	0.461
	Figure 5G
		no MMP13 inhibitor					MMP13 inhibitor 20um
	tumor no MMFOsx CM	12.028	8.956	11.165	7.783		14.081	14.34	8.404	14.34
	tumor + MMFOsxCM	54.804	37.214	53.425	37.174		12.135	17.051	15.008	25.853
									P value
			tumor alone:no MMP13 inhibitor vs. tumor alone:MMP13 inhibitor 20uM						0.9877
			tumor alone:no MMP13 inhibitor vs. tumor+MMFosxCM:no MMP13 inhibitor						<0,0001
			tumor alone:no MMP13 inhibitor vs. tumor+MMFosxCM:MMP13 inhibitor 20uM						0.47
			tumor alone:MMP13 inhibitor 20uM vs. tumor+MMFosxCM:no MMP13 inhibitor						<0,0001
			tumor alone:MMP13 inhibitor 20uM vs. tumor+MMFosxCM:MMP13 inhibitor 20uM						0.8678
			tumor+MMFosxCM:no MMP13 inhibitor vs. tumor+MMFosxCM:MMP13 inhibitor 20uM						0.0001
	Figure 5I
	Vehicle	MMP13i	P value
	1.701	0.854	0.0021
	1.721	1.161
	1.613	1.008
	Figure 5J
		Left	PyMT						PyMT- 20uM MMP13 inhibitor								Right	MMFOsx+							MMFOsx+ 20uM MMP13 inhibitor
		48h	0.708	0.677	0.697	0.674			0.745	0.683	0.637	0.708					48h	0.532	0.479	0.361	0.552	0.559			0.507	0.502	0.497	0.486	0.537	0.512
		72h	0.868	0.87	0.828	0.823			0.848	0.861	0.86	0.839					72h	0.638	0.625	0.647	0.664	0.782			0.638	0.609	0.612	0.65	0.691	0.771
						48h PyMT vs. 48h PyMT- 20uM MMP13 inhibitor				0.8318											48h:MMFOsx+ vs. 48h:MMFOsx+ 20uM MMP13 inhibitor				0.9916
						72h PyMT vs. 48h PyMT- 20uM MMP13 inhibitor				0.8124											72h:MMFOsx+ vs. 72h:MMFOsx+ 20uM MMP13 inhibitor				0.9936
	Figure 5M
		Vehicle								MMP13i
	PyMT-BO1+ MMFOsx+	2.67718	1.95914	1.89931	2.74056	2.20228				0.70773	1.27035	1.02424	1.25368	1.33778	0.73873
	PyMT BO1+ MMFctr	0.995992	0.872962	1.44167	1.27907	1.55856	1.65017			0.944049	1.42566	1.79086	1.37984	1.09997	1.13914
						PyMT-BO1+ MMFOsx+:Vehicle vs. PyMT-BO1+ MMFOsx+:MMP13i						<0,0001
						PyMT BO1+ MMFctr:Vehicle vs. PyMT BO1+ MMFctr:MMP13i						>0,9999
	Figure 5O
	siCtrl	siMMP13	P value
	20.013	6.13	0.0291
	30.331	8.822
	43.917	9.412

## Sheet: Figure 7
	Figure 7B
	h-myCAFs	h-iCAFs	h-vCAFs
	23	35	0.005					P value
	41	18	0.143		h-myCAFs vs. h-iCAFs			<0,0001
	39	10	0.032		h-myCAFs vs. h-vCAFs			<0,0001
	33	10	0.0421
	55	4	0.0025
	47	14	0.01889
	58	2	0.00765
	45	12	0.03497
	37	6	0.04501
		Figure 7D					Figure 7F					Figure 7G
		R	NR				R	NR				R	NR
		21.0558	64.7299	P value			24.2764	50.8321	P value			38.3454	58.0985	P value
		57.2706	67.0842	0.0081			16.2744	16.828	0.0311			19.9836	57.3517	0.026
		24.5182	39.7275				36.8298	64.342				13.3914	41.5551
		20.9952	52.4924				21.3001	41.9531				5.58894	21.3624
		24.7528	42.1277				17.354	74.4415				20.0991	25.3319
		30.6327	52.7464				33.1974	35.5954				15.3132	20.6292
			44.3247					37.3372					27.4732

## Sheet: Suppl. Fig 7
	Suppl. Fig. 7C
	PyMT	MMFctr	MMFOsx+
	0.00016313	0.003343	7.47336
	0.0001107	0.0032329	7.9208
	0.00028844	0.0029018	7.65688
		0.0028823	7.39349
		0.002524	8.28761
		0.0028492	7.46766
	Suppl. Fig. 7D
	Met-1	CAFctr	CAFOsx+
	0.00030641	0.010588	7.71387
	0.00040354	0.009318	7.52479
	0.00030834	0.007496	7.87654
	Suppl. Fig. 7E
	siCtrl	siMMP13
	2.41562	0.778655
	1.50529	0.201524
	0.370209	0.221042

## Sheet: Suppl. Fig 8
Suppl. Fig. 8C	αSMA-OsxWT	αSMA-OsxcKO
	5.1	4.53	P value
	5.03	5	0.9232
	8.6	8.95
	5.11	8.01
	4.3
	9.04
	7.96
	5.45
	7.87
